# Supplementary material for: Environmental selection constrains metabolic network architecture despite taxonomic turnover in anaerobic digestion communities
Source: ISME J. 2026 Jun 8;20(1):wrag145. doi: 10.1093/ismejo/wrag145 (PMC13325402; doi:10.1093/ismejo/wrag145)
Supplement: Supplementary_material_wrag145 [file supplementary_material_wrag145.zip]

Archive with 5 entries (5 files):
- SI Tables_vfinale.xlsx
- SI_Information_and_Figures_v5_wrag145.docx
- SI_Tables_v3_wrag145.xlsx
- Supplementary Table S14.xlsx
- Supplementary Table S15.xlsx
