# Supplementary material for: Environmental selection constrains metabolic network architecture despite taxonomic turnover in anaerobic digestion communities
Source: ISME J. 2026 Jun 8;20(1):wrag145. doi: 10.1093/ismejo/wrag145 (PMC13325402; doi:10.1093/ismejo/wrag145)
Supplement: Supplementary_material_wrag145 [file supplementary_material_wrag145.zip › SI Tables_vfinale.xlsx]

## Sheet: READme
Supplementary Table S1. Relative abundance of metagenome-assembled genomes (MAGs) across samples.
Supplementary Table S2. Sample metadata including inoculum origin, substrate treatment, pH condition, and experimental replicate information for metagenomic analyses.
Supplementary Table S3. MAG quality metrics and completeness/contamination statistics.
Supplementary Table S4. Taxonomic assignment of MAGs based on GTDB-Tk.
Supplementary Table S5. Curated anaerobic digestion pathway definitions and KO-based classification rules.
Supplementary Table S6. Gene-level differential abundance results across environmental contrasts.
Supplementary Table S7. Statistical tests for within-community functional redundancy (FRIa): pairwise Dunn tests with BH correction (upper block), overall Kruskal-Wallis tests across all environments (middle block), and Kruskal-Wallis tests stratified by substrate (lower block).
Supplementary Table S8. Statistical tests for between-community functional convergence (FRIb).
Supplementary Table S9. Number of provider MAGs across metabolic functions and cultivation conditions.
Supplementary Table S10. Genomic investment scores across metabolic pathways and MAGs.
Supplementary Table S11. Number of provider MAGs across metabolic functions and completeness thresholds.
Supplementary Table S12. Occurrence of provider MAGs across metabolic functions and samples.
Supplementary Table S13. Provider MAG richness across cultivation conditions.
Supplementary Table S14. Raw metabolite measurements at the end of the enrichment.
Supplementary Table S15. Raw metabolite measurements of short-chain carboxylates and gaseous metabolites across transfers for glucose-, xylose-, and mixed-sugar enrichments.
Supplementary Table S16. Provider MAG assignments for individual metabolic functions.
Supplementary Table S17. Functional marker completeness and annotation source across provider MAGs.
Supplementary Table S18. Gene-level differential abundance results for glucose-enriched communities at pH 6.5.
Supplementary Table S19. Maximum relative abundance of butyrate providers assigned to multiple production pathways above completeness thresholds.

## Sheet: Table 1
Supplementary Table S1. Relative abundance of metagenome-assembled genomes (MAGs) across samples.
MAG_ID	tax_key	rep_genome	sample	rel_abund	domain	phylum	class	order	family	genus	species
MEGAHIT-MetaBAT2Refined-Sample2.47	megahit_metabat2_sample2_47	MEGAHIT-MetaBAT2Refined-Sample2.47	Sample1	0	Archaea	Halobacteriota	Methanomicrobia	Methanomicrobiales	Methanocorpusculaceae	Methanocorpusculum	Methanocorpusculum parvum
MEGAHIT-MetaBAT2Refined-Sample2.47	megahit_metabat2_sample2_47	MEGAHIT-MetaBAT2Refined-Sample2.47	Sample115	0	Archaea	Halobacteriota	Methanomicrobia	Methanomicrobiales	Methanocorpusculaceae	Methanocorpusculum	Methanocorpusculum parvum
MEGAHIT-MetaBAT2Refined-Sample2.47	megahit_metabat2_sample2_47	MEGAHIT-MetaBAT2Refined-Sample2.47	Sample116	0	Archaea	Halobacteriota	Methanomicrobia	Methanomicrobiales	Methanocorpusculaceae	Methanocorpusculum	Methanocorpusculum parvum
MEGAHIT-MetaBAT2Refined-Sample2.47	megahit_metabat2_sample2_47	MEGAHIT-MetaBAT2Refined-Sample2.47	Sample117	0	Archaea	Halobacteriota	Methanomicrobia	Methanomicrobiales	Methanocorpusculaceae	Methanocorpusculum	Methanocorpusculum parvum
MEGAHIT-MetaBAT2Refined-Sample2.47	megahit_metabat2_sample2_47	MEGAHIT-MetaBAT2Refined-Sample2.47	Sample118	0	Archaea	Halobacteriota	Methanomicrobia	Methanomicrobiales	Methanocorpusculaceae	Methanocorpusculum	Methanocorpusculum parvum
MEGAHIT-MetaBAT2Refined-Sample2.47	megahit_metabat2_sample2_47	MEGAHIT-MetaBAT2Refined-Sample2.47	Sample119	0	Archaea	Halobacteriota	Methanomicrobia	Methanomicrobiales	Methanocorpusculaceae	Methanocorpusculum	Methanocorpusculum parvum
MEGAHIT-MetaBAT2Refined-Sample2.47	megahit_metabat2_sample2_47	MEGAHIT-MetaBAT2Refined-Sample2.47	Sample120	0	Archaea	Halobacteriota	Methanomicrobia	Methanomicrobiales	Methanocorpusculaceae	Methanocorpusculum	Methanocorpusculum parvum
MEGAHIT-MetaBAT2Refined-Sample2.47	megahit_metabat2_sample2_47	MEGAHIT-MetaBAT2Refined-Sample2.47	Sample121	0	Archaea	Halobacteriota	Methanomicrobia	Methanomicrobiales	Methanocorpusculaceae	Methanocorpusculum	Methanocorpusculum parvum
MEGAHIT-MetaBAT2Refined-Sample2.47	megahit_metabat2_sample2_47	MEGAHIT-MetaBAT2Refined-Sample2.47	Sample123	0	Archaea	Halobacteriota	Methanomicrobia	Methanomicrobiales	Methanocorpusculaceae	Methanocorpusculum	Methanocorpusculum parvum
MEGAHIT-MetaBAT2Refined-Sample2.47	megahit_metabat2_sample2_47	MEGAHIT-MetaBAT2Refined-Sample2.47	Sample125	0	Archaea	Halobacteriota	Methanomicrobia	Methanomicrobiales	Methanocorpusculaceae	Methanocorpusculum	Methanocorpusculum parvum
MEGAHIT-MetaBAT2Refined-Sample2.47	megahit_metabat2_sample2_47	MEGAHIT-MetaBAT2Refined-Sample2.47	Sample128	0	Archaea	Halobacteriota	Methanomicrobia	Methanomicrobiales	Methanocorpusculaceae	Methanocorpusculum	Methanocorpusculum parvum
MEGAHIT-MetaBAT2Refined-Sample2.47	megahit_metabat2_sample2_47	MEGAHIT-MetaBAT2Refined-Sample2.47	Sample129	0	Archaea	Halobacteriota	Methanomicrobia	Methanomicrobiales	Methanocorpusculaceae	Methanocorpusculum	Methanocorpusculum parvum
MEGAHIT-MetaBAT2Refined-Sample2.47	megahit_metabat2_sample2_47	MEGAHIT-MetaBAT2Refined-Sample2.47	Sample130	0	Archaea	Halobacteriota	Methanomicrobia	Methanomicrobiales	Methanocorpusculaceae	Methanocorpusculum	Methanocorpusculum parvum
MEGAHIT-MetaBAT2Refined-Sample2.47	megahit_metabat2_sample2_47	MEGAHIT-MetaBAT2Refined-Sample2.47	Sample131	0	Archaea	Halobacteriota	Methanomicrobia	Methanomicrobiales	Methanocorpusculaceae	Methanocorpusculum	Methanocorpusculum parvum
MEGAHIT-MetaBAT2Refined-Sample2.47	megahit_metabat2_sample2_47	MEGAHIT-MetaBAT2Refined-Sample2.47	Sample132	0	Archaea	Halobacteriota	Methanomicrobia	Methanomicrobiales	Methanocorpusculaceae	Methanocorpusculum	Methanocorpusculum parvum
MEGAHIT-MetaBAT2Refined-Sample2.47	megahit_metabat2_sample2_47	MEGAHIT-MetaBAT2Refined-Sample2.47	Sample133	0	Archaea	Halobacteriota	Methanomicrobia	Methanomicrobiales	Methanocorpusculaceae	Methanocorpusculum	Methanocorpusculum parvum
MEGAHIT-MetaBAT2Refined-Sample2.47	megahit_metabat2_sample2_47	MEGAHIT-MetaBAT2Refined-Sample2.47	Sample134	0	Archaea	Halobacteriota	Methanomicrobia	Methanomicrobiales	Methanocorpusculaceae	Methanocorpusculum	Methanocorpusculum parvum
MEGAHIT-MetaBAT2Refined-Sample2.47	megahit_metabat2_sample2_47	MEGAHIT-MetaBAT2Refined-Sample2.47	Sample135	0	Archaea	Halobacteriota	Methanomicrobia	Methanomicrobiales	Methanocorpusculaceae	Methanocorpusculum	Methanocorpusculum parvum
MEGAHIT-MetaBAT2Refined-Sample2.47	megahit_metabat2_sample2_47	MEGAHIT-MetaBAT2Refined-Sample2.47	Sample136	0	Archaea	Halobacteriota	Methanomicrobia	Methanomicrobiales	Methanocorpusculaceae	Methanocorpusculum	Methanocorpusculum parvum
MEGAHIT-MetaBAT2Refined-Sample2.47	megahit_metabat2_sample2_47	MEGAHIT-MetaBAT2Refined-Sample2.47	Sample137	0	Archaea	Halobacteriota	Methanomicrobia	Methanomicrobiales	Methanocorpusculaceae	Methanocorpusculum	Methanocorpusculum parvum
MEGAHIT-MetaBAT2Refined-Sample2.47	megahit_metabat2_sample2_47	MEGAHIT-MetaBAT2Refined-Sample2.47	Sample139	0	Archaea	Halobacteriota	Methanomicrobia	Methanomicrobiales	Methanocorpusculaceae	Methanocorpusculum	Methanocorpusculum parvum
MEGAHIT-MetaBAT2Refined-Sample2.47	megahit_metabat2_sample2_47	MEGAHIT-MetaBAT2Refined-Sample2.47	Sample140	0	Archaea	Halobacteriota	Methanomicrobia	Methanomicrobiales	Methanocorpusculaceae	Methanocorpusculum	Methanocorpusculum parvum
MEGAHIT-MetaBAT2Refined-Sample2.47	megahit_metabat2_sample2_47	MEGAHIT-MetaBAT2Refined-Sample2.47	Sample141	0	Archaea	Halobacteriota	Methanomicrobia	Methanomicrobiales	Methanocorpusculaceae	Methanocorpusculum	Methanocorpusculum parvum
MEGAHIT-MetaBAT2Refined-Sample2.47	megahit_metabat2_sample2_47	MEGAHIT-MetaBAT2Refined-Sample2.47	Sample142	0	Archaea	Halobacteriota	Methanomicrobia	Methanomicrobiales	Methanocorpusculaceae	Methanocorpusculum	Methanocorpusculum parvum
MEGAHIT-MetaBAT2Refined-Sample2.47	megahit_metabat2_sample2_47	MEGAHIT-MetaBAT2Refined-Sample2.47	Sample143	0	Archaea	Halobacteriota	Methanomicrobia	Methanomicrobiales	Methanocorpusculaceae	Methanocorpusculum	Methanocorpusculum parvum
MEGAHIT-MetaBAT2Refined-Sample2.47	megahit_metabat2_sample2_47	MEGAHIT-MetaBAT2Refined-Sample2.47	Sample144	0	Archaea	Halobacteriota	Methanomicrobia	Methanomicrobiales	Methanocorpusculaceae	Methanocorpusculum	Methanocorpusculum parvum
MEGAHIT-MetaBAT2Refined-Sample2.47	megahit_metabat2_sample2_47	MEGAHIT-MetaBAT2Refined-Sample2.47	Sample2	15.246357914258818	Archaea	Halobacteriota	Methanomicrobia	Methanomicrobiales	Methanocorpusculaceae	Methanocorpusculum	Methanocorpusculum parvum
MEGAHIT-MetaBAT2Refined-Sample2.47	megahit_metabat2_sample2_47	MEGAHIT-MetaBAT2Refined-Sample2.47	Sample301	0	Archaea	Halobacteriota	Methanomicrobia	Methanomicrobiales	Methanocorpusculaceae	Methanocorpusculum	Methanocorpusculum parvum
MEGAHIT-MetaBAT2Refined-Sample2.47	megahit_metabat2_sample2_47	MEGAHIT-MetaBAT2Refined-Sample2.47	Sample302	0	Archaea	Halobacteriota	Methanomicrobia	Methanomicrobiales	Methanocorpusculaceae	Methanocorpusculum	Methanocorpusculum parvum
MEGAHIT-MetaBAT2Refined-Sample2.47	megahit_metabat2_sample2_47	MEGAHIT-MetaBAT2Refined-Sample2.47	Sample303	0	Archaea	Halobacteriota	Methanomicrobia	Methanomicrobiales	Methanocorpusculaceae	Methanocorpusculum	Methanocorpusculum parvum
MEGAHIT-MetaBAT2Refined-Sample2.47	megahit_metabat2_sample2_47	MEGAHIT-MetaBAT2Refined-Sample2.47	Sample310	0	Archaea	Halobacteriota	Methanomicrobia	Methanomicrobiales	Methanocorpusculaceae	Methanocorpusculum	Methanocorpusculum parvum
MEGAHIT-MetaBAT2Refined-Sample2.47	megahit_metabat2_sample2_47	MEGAHIT-MetaBAT2Refined-Sample2.47	Sample311	0	Archaea	Halobacteriota	Methanomicrobia	Methanomicrobiales	Methanocorpusculaceae	Methanocorpusculum	Methanocorpusculum parvum
MEGAHIT-MetaBAT2Refined-Sample2.47	megahit_metabat2_sample2_47	MEGAHIT-MetaBAT2Refined-Sample2.47	Sample312	0	Archaea	Halobacteriota	Methanomicrobia	Methanomicrobiales	Methanocorpusculaceae	Methanocorpusculum	Methanocorpusculum parvum
MEGAHIT-MetaBAT2Refined-Sample2.47	megahit_metabat2_sample2_47	MEGAHIT-MetaBAT2Refined-Sample2.47	Sample319	0	Archaea	Halobacteriota	Methanomicrobia	Methanomicrobiales	Methanocorpusculaceae	Methanocorpusculum	Methanocorpusculum parvum
MEGAHIT-MetaBAT2Refined-Sample2.47	megahit_metabat2_sample2_47	MEGAHIT-MetaBAT2Refined-Sample2.47	Sample321	0	Archaea	Halobacteriota	Methanomicrobia	Methanomicrobiales	Methanocorpusculaceae	Methanocorpusculum	Methanocorpusculum parvum
MEGAHIT-MetaBAT2Refined-Sample2.47	megahit_metabat2_sample2_47	MEGAHIT-MetaBAT2Refined-Sample2.47	Sample322	0	Archaea	Halobacteriota	Methanomicrobia	Methanomicrobiales	Methanocorpusculaceae	Methanocorpusculum	Methanocorpusculum parvum
MEGAHIT-MetaBAT2Refined-Sample2.47	megahit_metabat2_sample2_47	MEGAHIT-MetaBAT2Refined-Sample2.47	Sample37	0	Archaea	Halobacteriota	Methanomicrobia	Methanomicrobiales	Methanocorpusculaceae	Methanocorpusculum	Methanocorpusculum parvum
MEGAHIT-MetaBAT2Refined-Sample2.47	megahit_metabat2_sample2_47	MEGAHIT-MetaBAT2Refined-Sample2.47	Sample53	11.7668178499326	Archaea	Halobacteriota	Methanomicrobia	Methanomicrobiales	Methanocorpusculaceae	Methanocorpusculum	Methanocorpusculum parvum
MEGAHIT-MetaBAT2Refined-Sample2.47	megahit_metabat2_sample2_47	MEGAHIT-MetaBAT2Refined-Sample2.47	Sample54	0	Archaea	Halobacteriota	Methanomicrobia	Methanomicrobiales	Methanocorpusculaceae	Methanocorpusculum	Methanocorpusculum parvum
MEGAHIT-MetaBAT2Refined-Sample2.47	megahit_metabat2_sample2_47	MEGAHIT-MetaBAT2Refined-Sample2.47	Sample56	0	Archaea	Halobacteriota	Methanomicrobia	Methanomicrobiales	Methanocorpusculaceae	Methanocorpusculum	Methanocorpusculum parvum
MEGAHIT-MetaBAT2Refined-Sample2.47	megahit_metabat2_sample2_47	MEGAHIT-MetaBAT2Refined-Sample2.47	Sample57	0	Archaea	Halobacteriota	Methanomicrobia	Methanomicrobiales	Methanocorpusculaceae	Methanocorpusculum	Methanocorpusculum parvum
MEGAHIT-MetaBAT2Refined-Sample2.47	megahit_metabat2_sample2_47	MEGAHIT-MetaBAT2Refined-Sample2.47	Sample58	0	Archaea	Halobacteriota	Methanomicrobia	Methanomicrobiales	Methanocorpusculaceae	Methanocorpusculum	Methanocorpusculum parvum
MEGAHIT-MetaBAT2Refined-Sample2.47	megahit_metabat2_sample2_47	MEGAHIT-MetaBAT2Refined-Sample2.47	Sample59	0	Archaea	Halobacteriota	Methanomicrobia	Methanomicrobiales	Methanocorpusculaceae	Methanocorpusculum	Methanocorpusculum parvum
MEGAHIT-MetaBAT2Refined-Sample2.47	megahit_metabat2_sample2_47	MEGAHIT-MetaBAT2Refined-Sample2.47	Sample6	0	Archaea	Halobacteriota	Methanomicrobia	Methanomicrobiales	Methanocorpusculaceae	Methanocorpusculum	Methanocorpusculum parvum
MEGAHIT-MetaBAT2Refined-Sample2.47	megahit_metabat2_sample2_47	MEGAHIT-MetaBAT2Refined-Sample2.47	Sample60	0	Archaea	Halobacteriota	Methanomicrobia	Methanomicrobiales	Methanocorpusculaceae	Methanocorpusculum	Methanocorpusculum parvum
MEGAHIT-MetaBAT2Refined-Sample2.47	megahit_metabat2_sample2_47	MEGAHIT-MetaBAT2Refined-Sample2.47	Sample61	0	Archaea	Halobacteriota	Methanomicrobia	Methanomicrobiales	Methanocorpusculaceae	Methanocorpusculum	Methanocorpusculum parvum
MEGAHIT-MetaBAT2Refined-Sample2.47	megahit_metabat2_sample2_47	MEGAHIT-MetaBAT2Refined-Sample2.47	Sample62	0	Archaea	Halobacteriota	Methanomicrobia	Methanomicrobiales	Methanocorpusculaceae	Methanocorpusculum	Methanocorpusculum parvum
MEGAHIT-MetaBAT2Refined-Sample2.47	megahit_metabat2_sample2_47	MEGAHIT-MetaBAT2Refined-Sample2.47	Sample64	0	Archaea	Halobacteriota	Methanomicrobia	Methanomicrobiales	Methanocorpusculaceae	Methanocorpusculum	Methanocorpusculum parvum
MEGAHIT-MetaBAT2Refined-Sample2.47	megahit_metabat2_sample2_47	MEGAHIT-MetaBAT2Refined-Sample2.47	Sample65	0	Archaea	Halobacteriota	Methanomicrobia	Methanomicrobiales	Methanocorpusculaceae	Methanocorpusculum	Methanocorpusculum parvum
MEGAHIT-MetaBAT2Refined-Sample2.47	megahit_metabat2_sample2_47	MEGAHIT-MetaBAT2Refined-Sample2.47	Sample66	0	Archaea	Halobacteriota	Methanomicrobia	Methanomicrobiales	Methanocorpusculaceae	Methanocorpusculum	Methanocorpusculum parvum
MEGAHIT-MetaBAT2Refined-Sample2.47	megahit_metabat2_sample2_47	MEGAHIT-MetaBAT2Refined-Sample2.47	Sample67	0	Archaea	Halobacteriota	Methanomicrobia	Methanomicrobiales	Methanocorpusculaceae	Methanocorpusculum	Methanocorpusculum parvum
MEGAHIT-MetaBAT2Refined-Sample2.47	megahit_metabat2_sample2_47	MEGAHIT-MetaBAT2Refined-Sample2.47	Sample70	0	Archaea	Halobacteriota	Methanomicrobia	Methanomicrobiales	Methanocorpusculaceae	Methanocorpusculum	Methanocorpusculum parvum
MEGAHIT-MetaBAT2Refined-Sample2.47	megahit_metabat2_sample2_47	MEGAHIT-MetaBAT2Refined-Sample2.47	Sample80	0	Archaea	Halobacteriota	Methanomicrobia	Methanomicrobiales	Methanocorpusculaceae	Methanocorpusculum	Methanocorpusculum parvum
MEGAHIT-MetaBAT2Refined-Sample117.120	megahit_metabat2_sample117_120	MEGAHIT-MetaBAT2Refined-Sample117.120	Sample1	0	Bacteria	Bacillota	Dethiobacteria	DTU022	DTU022	JAPXLS01	NA
MEGAHIT-MetaBAT2Refined-Sample117.120	megahit_metabat2_sample117_120	MEGAHIT-MetaBAT2Refined-Sample117.120	Sample115	0	Bacteria	Bacillota	Dethiobacteria	DTU022	DTU022	JAPXLS01	NA
MEGAHIT-MetaBAT2Refined-Sample117.120	megahit_metabat2_sample117_120	MEGAHIT-MetaBAT2Refined-Sample117.120	Sample116	0.522242879076513	Bacteria	Bacillota	Dethiobacteria	DTU022	DTU022	JAPXLS01	NA
MEGAHIT-MetaBAT2Refined-Sample117.120	megahit_metabat2_sample117_120	MEGAHIT-MetaBAT2Refined-Sample117.120	Sample117	0.6952598682857314	Bacteria	Bacillota	Dethiobacteria	DTU022	DTU022	JAPXLS01	NA
MEGAHIT-MetaBAT2Refined-Sample117.120	megahit_metabat2_sample117_120	MEGAHIT-MetaBAT2Refined-Sample117.120	Sample118	0	Bacteria	Bacillota	Dethiobacteria	DTU022	DTU022	JAPXLS01	NA
MEGAHIT-MetaBAT2Refined-Sample117.120	megahit_metabat2_sample117_120	MEGAHIT-MetaBAT2Refined-Sample117.120	Sample119	0	Bacteria	Bacillota	Dethiobacteria	DTU022	DTU022	JAPXLS01	NA
MEGAHIT-MetaBAT2Refined-Sample117.120	megahit_metabat2_sample117_120	MEGAHIT-MetaBAT2Refined-Sample117.120	Sample120	0	Bacteria	Bacillota	Dethiobacteria	DTU022	DTU022	JAPXLS01	NA
MEGAHIT-MetaBAT2Refined-Sample117.120	megahit_metabat2_sample117_120	MEGAHIT-MetaBAT2Refined-Sample117.120	Sample121	0	Bacteria	Bacillota	Dethiobacteria	DTU022	DTU022	JAPXLS01	NA
MEGAHIT-MetaBAT2Refined-Sample117.120	megahit_metabat2_sample117_120	MEGAHIT-MetaBAT2Refined-Sample117.120	Sample123	0	Bacteria	Bacillota	Dethiobacteria	DTU022	DTU022	JAPXLS01	NA
MEGAHIT-MetaBAT2Refined-Sample117.120	megahit_metabat2_sample117_120	MEGAHIT-MetaBAT2Refined-Sample117.120	Sample125	0	Bacteria	Bacillota	Dethiobacteria	DTU022	DTU022	JAPXLS01	NA
MEGAHIT-MetaBAT2Refined-Sample117.120	megahit_metabat2_sample117_120	MEGAHIT-MetaBAT2Refined-Sample117.120	Sample128	0	Bacteria	Bacillota	Dethiobacteria	DTU022	DTU022	JAPXLS01	NA
MEGAHIT-MetaBAT2Refined-Sample117.120	megahit_metabat2_sample117_120	MEGAHIT-MetaBAT2Refined-Sample117.120	Sample129	0	Bacteria	Bacillota	Dethiobacteria	DTU022	DTU022	JAPXLS01	NA
MEGAHIT-MetaBAT2Refined-Sample117.120	megahit_metabat2_sample117_120	MEGAHIT-MetaBAT2Refined-Sample117.120	Sample130	0	Bacteria	Bacillota	Dethiobacteria	DTU022	DTU022	JAPXLS01	NA
MEGAHIT-MetaBAT2Refined-Sample117.120	megahit_metabat2_sample117_120	MEGAHIT-MetaBAT2Refined-Sample117.120	Sample131	0	Bacteria	Bacillota	Dethiobacteria	DTU022	DTU022	JAPXLS01	NA
MEGAHIT-MetaBAT2Refined-Sample117.120	megahit_metabat2_sample117_120	MEGAHIT-MetaBAT2Refined-Sample117.120	Sample132	0	Bacteria	Bacillota	Dethiobacteria	DTU022	DTU022	JAPXLS01	NA
MEGAHIT-MetaBAT2Refined-Sample117.120	megahit_metabat2_sample117_120	MEGAHIT-MetaBAT2Refined-Sample117.120	Sample133	0	Bacteria	Bacillota	Dethiobacteria	DTU022	DTU022	JAPXLS01	NA
MEGAHIT-MetaBAT2Refined-Sample117.120	megahit_metabat2_sample117_120	MEGAHIT-MetaBAT2Refined-Sample117.120	Sample134	0	Bacteria	Bacillota	Dethiobacteria	DTU022	DTU022	JAPXLS01	NA
MEGAHIT-MetaBAT2Refined-Sample117.120	megahit_metabat2_sample117_120	MEGAHIT-MetaBAT2Refined-Sample117.120	Sample135	0	Bacteria	Bacillota	Dethiobacteria	DTU022	DTU022	JAPXLS01	NA
MEGAHIT-MetaBAT2Refined-Sample117.120	megahit_metabat2_sample117_120	MEGAHIT-MetaBAT2Refined-Sample117.120	Sample136	0	Bacteria	Bacillota	Dethiobacteria	DTU022	DTU022	JAPXLS01	NA
MEGAHIT-MetaBAT2Refined-Sample117.120	megahit_metabat2_sample117_120	MEGAHIT-MetaBAT2Refined-Sample117.120	Sample137	0	Bacteria	Bacillota	Dethiobacteria	DTU022	DTU022	JAPXLS01	NA
MEGAHIT-MetaBAT2Refined-Sample117.120	megahit_metabat2_sample117_120	MEGAHIT-MetaBAT2Refined-Sample117.120	Sample139	0	Bacteria	Bacillota	Dethiobacteria	DTU022	DTU022	JAPXLS01	NA
MEGAHIT-MetaBAT2Refined-Sample117.120	megahit_metabat2_sample117_120	MEGAHIT-MetaBAT2Refined-Sample117.120	Sample140	0	Bacteria	Bacillota	Dethiobacteria	DTU022	DTU022	JAPXLS01	NA
MEGAHIT-MetaBAT2Refined-Sample117.120	megahit_metabat2_sample117_120	MEGAHIT-MetaBAT2Refined-Sample117.120	Sample141	0	Bacteria	Bacillota	Dethiobacteria	DTU022	DTU022	JAPXLS01	NA
MEGAHIT-MetaBAT2Refined-Sample117.120	megahit_metabat2_sample117_120	MEGAHIT-MetaBAT2Refined-Sample117.120	Sample142	0	Bacteria	Bacillota	Dethiobacteria	DTU022	DTU022	JAPXLS01	NA
MEGAHIT-MetaBAT2Refined-Sample117.120	megahit_metabat2_sample117_120	MEGAHIT-MetaBAT2Refined-Sample117.120	Sample143	0	Bacteria	Bacillota	Dethiobacteria	DTU022	DTU022	JAPXLS01	NA
MEGAHIT-MetaBAT2Refined-Sample117.120	megahit_metabat2_sample117_120	MEGAHIT-MetaBAT2Refined-Sample117.120	Sample144	0	Bacteria	Bacillota	Dethiobacteria	DTU022	DTU022	JAPXLS01	NA
MEGAHIT-MetaBAT2Refined-Sample117.120	megahit_metabat2_sample117_120	MEGAHIT-MetaBAT2Refined-Sample117.120	Sample2	0	Bacteria	Bacillota	Dethiobacteria	DTU022	DTU022	JAPXLS01	NA
MEGAHIT-MetaBAT2Refined-Sample117.120	megahit_metabat2_sample117_120	MEGAHIT-MetaBAT2Refined-Sample117.120	Sample301	0	Bacteria	Bacillota	Dethiobacteria	DTU022	DTU022	JAPXLS01	NA
MEGAHIT-MetaBAT2Refined-Sample117.120	megahit_metabat2_sample117_120	MEGAHIT-MetaBAT2Refined-Sample117.120	Sample302	0	Bacteria	Bacillota	Dethiobacteria	DTU022	DTU022	JAPXLS01	NA
MEGAHIT-MetaBAT2Refined-Sample117.120	megahit_metabat2_sample117_120	MEGAHIT-MetaBAT2Refined-Sample117.120	Sample303	0	Bacteria	Bacillota	Dethiobacteria	DTU022	DTU022	JAPXLS01	NA
MEGAHIT-MetaBAT2Refined-Sample117.120	megahit_metabat2_sample117_120	MEGAHIT-MetaBAT2Refined-Sample117.120	Sample310	0	Bacteria	Bacillota	Dethiobacteria	DTU022	DTU022	JAPXLS01	NA
MEGAHIT-MetaBAT2Refined-Sample117.120	megahit_metabat2_sample117_120	MEGAHIT-MetaBAT2Refined-Sample117.120	Sample311	0	Bacteria	Bacillota	Dethiobacteria	DTU022	DTU022	JAPXLS01	NA
MEGAHIT-MetaBAT2Refined-Sample117.120	megahit_metabat2_sample117_120	MEGAHIT-MetaBAT2Refined-Sample117.120	Sample312	0	Bacteria	Bacillota	Dethiobacteria	DTU022	DTU022	JAPXLS01	NA
MEGAHIT-MetaBAT2Refined-Sample117.120	megahit_metabat2_sample117_120	MEGAHIT-MetaBAT2Refined-Sample117.120	Sample319	0	Bacteria	Bacillota	Dethiobacteria	DTU022	DTU022	JAPXLS01	NA
MEGAHIT-MetaBAT2Refined-Sample117.120	megahit_metabat2_sample117_120	MEGAHIT-MetaBAT2Refined-Sample117.120	Sample321	0	Bacteria	Bacillota	Dethiobacteria	DTU022	DTU022	JAPXLS01	NA
MEGAHIT-MetaBAT2Refined-Sample117.120	megahit_metabat2_sample117_120	MEGAHIT-MetaBAT2Refined-Sample117.120	Sample322	0	Bacteria	Bacillota	Dethiobacteria	DTU022	DTU022	JAPXLS01	NA
MEGAHIT-MetaBAT2Refined-Sample117.120	megahit_metabat2_sample117_120	MEGAHIT-MetaBAT2Refined-Sample117.120	Sample37	0	Bacteria	Bacillota	Dethiobacteria	DTU022	DTU022	JAPXLS01	NA
MEGAHIT-MetaBAT2Refined-Sample117.120	megahit_metabat2_sample117_120	MEGAHIT-MetaBAT2Refined-Sample117.120	Sample53	0	Bacteria	Bacillota	Dethiobacteria	DTU022	DTU022	JAPXLS01	NA
MEGAHIT-MetaBAT2Refined-Sample117.120	megahit_metabat2_sample117_120	MEGAHIT-MetaBAT2Refined-Sample117.120	Sample54	0	Bacteria	Bacillota	Dethiobacteria	DTU022	DTU022	JAPXLS01	NA
MEGAHIT-MetaBAT2Refined-Sample117.120	megahit_metabat2_sample117_120	MEGAHIT-MetaBAT2Refined-Sample117.120	Sample56	0	Bacteria	Bacillota	Dethiobacteria	DTU022	DTU022	JAPXLS01	NA
MEGAHIT-MetaBAT2Refined-Sample117.120	megahit_metabat2_sample117_120	MEGAHIT-MetaBAT2Refined-Sample117.120	Sample57	0	Bacteria	Bacillota	Dethiobacteria	DTU022	DTU022	JAPXLS01	NA
MEGAHIT-MetaBAT2Refined-Sample117.120	megahit_metabat2_sample117_120	MEGAHIT-MetaBAT2Refined-Sample117.120	Sample58	0	Bacteria	Bacillota	Dethiobacteria	DTU022	DTU022	JAPXLS01	NA
MEGAHIT-MetaBAT2Refined-Sample117.120	megahit_metabat2_sample117_120	MEGAHIT-MetaBAT2Refined-Sample117.120	Sample59	0	Bacteria	Bacillota	Dethiobacteria	DTU022	DTU022	JAPXLS01	NA
MEGAHIT-MetaBAT2Refined-Sample117.120	megahit_metabat2_sample117_120	MEGAHIT-MetaBAT2Refined-Sample117.120	Sample6	0	Bacteria	Bacillota	Dethiobacteria	DTU022	DTU022	JAPXLS01	NA
MEGAHIT-MetaBAT2Refined-Sample117.120	megahit_metabat2_sample117_120	MEGAHIT-MetaBAT2Refined-Sample117.120	Sample60	0	Bacteria	Bacillota	Dethiobacteria	DTU022	DTU022	JAPXLS01	NA
MEGAHIT-MetaBAT2Refined-Sample117.120	megahit_metabat2_sample117_120	MEGAHIT-MetaBAT2Refined-Sample117.120	Sample61	0	Bacteria	Bacillota	Dethiobacteria	DTU022	DTU022	JAPXLS01	NA
MEGAHIT-MetaBAT2Refined-Sample117.120	megahit_metabat2_sample117_120	MEGAHIT-MetaBAT2Refined-Sample117.120	Sample62	0	Bacteria	Bacillota	Dethiobacteria	DTU022	DTU022	JAPXLS01	NA
MEGAHIT-MetaBAT2Refined-Sample117.120	megahit_metabat2_sample117_120	MEGAHIT-MetaBAT2Refined-Sample117.120	Sample64	0	Bacteria	Bacillota	Dethiobacteria	DTU022	DTU022	JAPXLS01	NA
MEGAHIT-MetaBAT2Refined-Sample117.120	megahit_metabat2_sample117_120	MEGAHIT-MetaBAT2Refined-Sample117.120	Sample65	0	Bacteria	Bacillota	Dethiobacteria	DTU022	DTU022	JAPXLS01	NA
MEGAHIT-MetaBAT2Refined-Sample117.120	megahit_metabat2_sample117_120	MEGAHIT-MetaBAT2Refined-Sample117.120	Sample66	0	Bacteria	Bacillota	Dethiobacteria	DTU022	DTU022	JAPXLS01	NA
MEGAHIT-MetaBAT2Refined-Sample117.120	megahit_metabat2_sample117_120	MEGAHIT-MetaBAT2Refined-Sample117.120	Sample67	0	Bacteria	Bacillota	Dethiobacteria	DTU022	DTU022	JAPXLS01	NA
MEGAHIT-MetaBAT2Refined-Sample117.120	megahit_metabat2_sample117_120	MEGAHIT-MetaBAT2Refined-Sample117.120	Sample70	0	Bacteria	Bacillota	Dethiobacteria	DTU022	DTU022	JAPXLS01	NA
MEGAHIT-MetaBAT2Refined-Sample117.120	megahit_metabat2_sample117_120	MEGAHIT-MetaBAT2Refined-Sample117.120	Sample80	0	Bacteria	Bacillota	Dethiobacteria	DTU022	DTU022	JAPXLS01	NA
MEGAHIT-MetaBAT2Refined-Sample2.31	megahit_metabat2_sample2_31	MEGAHIT-MetaBAT2Refined-Sample2.31	Sample1	0	Bacteria	Synergistota	Synergistia	Synergistales	Aminobacteriaceae	Aminobacterium	Aminobacterium sp002432275
MEGAHIT-MetaBAT2Refined-Sample2.31	megahit_metabat2_sample2_31	MEGAHIT-MetaBAT2Refined-Sample2.31	Sample115	0	Bacteria	Synergistota	Synergistia	Synergistales	Aminobacteriaceae	Aminobacterium	Aminobacterium sp002432275
MEGAHIT-MetaBAT2Refined-Sample2.31	megahit_metabat2_sample2_31	MEGAHIT-MetaBAT2Refined-Sample2.31	Sample116	0	Bacteria	Synergistota	Synergistia	Synergistales	Aminobacteriaceae	Aminobacterium	Aminobacterium sp002432275
MEGAHIT-MetaBAT2Refined-Sample2.31	megahit_metabat2_sample2_31	MEGAHIT-MetaBAT2Refined-Sample2.31	Sample117	0	Bacteria	Synergistota	Synergistia	Synergistales	Aminobacteriaceae	Aminobacterium	Aminobacterium sp002432275
MEGAHIT-MetaBAT2Refined-Sample2.31	megahit_metabat2_sample2_31	MEGAHIT-MetaBAT2Refined-Sample2.31	Sample118	0	Bacteria	Synergistota	Synergistia	Synergistales	Aminobacteriaceae	Aminobacterium	Aminobacterium sp002432275
MEGAHIT-MetaBAT2Refined-Sample2.31	megahit_metabat2_sample2_31	MEGAHIT-MetaBAT2Refined-Sample2.31	Sample119	0	Bacteria	Synergistota	Synergistia	Synergistales	Aminobacteriaceae	Aminobacterium	Aminobacterium sp002432275
MEGAHIT-MetaBAT2Refined-Sample2.31	megahit_metabat2_sample2_31	MEGAHIT-MetaBAT2Refined-Sample2.31	Sample120	0	Bacteria	Synergistota	Synergistia	Synergistales	Aminobacteriaceae	Aminobacterium	Aminobacterium sp002432275
MEGAHIT-MetaBAT2Refined-Sample2.31	megahit_metabat2_sample2_31	MEGAHIT-MetaBAT2Refined-Sample2.31	Sample121	0	Bacteria	Synergistota	Synergistia	Synergistales	Aminobacteriaceae	Aminobacterium	Aminobacterium sp002432275
MEGAHIT-MetaBAT2Refined-Sample2.31	megahit_metabat2_sample2_31	MEGAHIT-MetaBAT2Refined-Sample2.31	Sample123	0	Bacteria	Synergistota	Synergistia	Synergistales	Aminobacteriaceae	Aminobacterium	Aminobacterium sp002432275
MEGAHIT-MetaBAT2Refined-Sample2.31	megahit_metabat2_sample2_31	MEGAHIT-MetaBAT2Refined-Sample2.31	Sample125	0	Bacteria	Synergistota	Synergistia	Synergistales	Aminobacteriaceae	Aminobacterium	Aminobacterium sp002432275
MEGAHIT-MetaBAT2Refined-Sample2.31	megahit_metabat2_sample2_31	MEGAHIT-MetaBAT2Refined-Sample2.31	Sample128	0	Bacteria	Synergistota	Synergistia	Synergistales	Aminobacteriaceae	Aminobacterium	Aminobacterium sp002432275
MEGAHIT-MetaBAT2Refined-Sample2.31	megahit_metabat2_sample2_31	MEGAHIT-MetaBAT2Refined-Sample2.31	Sample129	0	Bacteria	Synergistota	Synergistia	Synergistales	Aminobacteriaceae	Aminobacterium	Aminobacterium sp002432275
MEGAHIT-MetaBAT2Refined-Sample2.31	megahit_metabat2_sample2_31	MEGAHIT-MetaBAT2Refined-Sample2.31	Sample130	0	Bacteria	Synergistota	Synergistia	Synergistales	Aminobacteriaceae	Aminobacterium	Aminobacterium sp002432275
MEGAHIT-MetaBAT2Refined-Sample2.31	megahit_metabat2_sample2_31	MEGAHIT-MetaBAT2Refined-Sample2.31	Sample131	0	Bacteria	Synergistota	Synergistia	Synergistales	Aminobacteriaceae	Aminobacterium	Aminobacterium sp002432275
MEGAHIT-MetaBAT2Refined-Sample2.31	megahit_metabat2_sample2_31	MEGAHIT-MetaBAT2Refined-Sample2.31	Sample132	0	Bacteria	Synergistota	Synergistia	Synergistales	Aminobacteriaceae	Aminobacterium	Aminobacterium sp002432275
MEGAHIT-MetaBAT2Refined-Sample2.31	megahit_metabat2_sample2_31	MEGAHIT-MetaBAT2Refined-Sample2.31	Sample133	0	Bacteria	Synergistota	Synergistia	Synergistales	Aminobacteriaceae	Aminobacterium	Aminobacterium sp002432275
MEGAHIT-MetaBAT2Refined-Sample2.31	megahit_metabat2_sample2_31	MEGAHIT-MetaBAT2Refined-Sample2.31	Sample134	0	Bacteria	Synergistota	Synergistia	Synergistales	Aminobacteriaceae	Aminobacterium	Aminobacterium sp002432275
MEGAHIT-MetaBAT2Refined-Sample2.31	megahit_metabat2_sample2_31	MEGAHIT-MetaBAT2Refined-Sample2.31	Sample135	0	Bacteria	Synergistota	Synergistia	Synergistales	Aminobacteriaceae	Aminobacterium	Aminobacterium sp002432275
MEGAHIT-MetaBAT2Refined-Sample2.31	megahit_metabat2_sample2_31	MEGAHIT-MetaBAT2Refined-Sample2.31	Sample136	0	Bacteria	Synergistota	Synergistia	Synergistales	Aminobacteriaceae	Aminobacterium	Aminobacterium sp002432275
MEGAHIT-MetaBAT2Refined-Sample2.31	megahit_metabat2_sample2_31	MEGAHIT-MetaBAT2Refined-Sample2.31	Sample137	0	Bacteria	Synergistota	Synergistia	Synergistales	Aminobacteriaceae	Aminobacterium	Aminobacterium sp002432275
MEGAHIT-MetaBAT2Refined-Sample2.31	megahit_metabat2_sample2_31	MEGAHIT-MetaBAT2Refined-Sample2.31	Sample139	0	Bacteria	Synergistota	Synergistia	Synergistales	Aminobacteriaceae	Aminobacterium	Aminobacterium sp002432275
MEGAHIT-MetaBAT2Refined-Sample2.31	megahit_metabat2_sample2_31	MEGAHIT-MetaBAT2Refined-Sample2.31	Sample140	0	Bacteria	Synergistota	Synergistia	Synergistales	Aminobacteriaceae	Aminobacterium	Aminobacterium sp002432275
MEGAHIT-MetaBAT2Refined-Sample2.31	megahit_metabat2_sample2_31	MEGAHIT-MetaBAT2Refined-Sample2.31	Sample141	0	Bacteria	Synergistota	Synergistia	Synergistales	Aminobacteriaceae	Aminobacterium	Aminobacterium sp002432275
MEGAHIT-MetaBAT2Refined-Sample2.31	megahit_metabat2_sample2_31	MEGAHIT-MetaBAT2Refined-Sample2.31	Sample142	0	Bacteria	Synergistota	Synergistia	Synergistales	Aminobacteriaceae	Aminobacterium	Aminobacterium sp002432275
MEGAHIT-MetaBAT2Refined-Sample2.31	megahit_metabat2_sample2_31	MEGAHIT-MetaBAT2Refined-Sample2.31	Sample143	0	Bacteria	Synergistota	Synergistia	Synergistales	Aminobacteriaceae	Aminobacterium	Aminobacterium sp002432275
MEGAHIT-MetaBAT2Refined-Sample2.31	megahit_metabat2_sample2_31	MEGAHIT-MetaBAT2Refined-Sample2.31	Sample144	0	Bacteria	Synergistota	Synergistia	Synergistales	Aminobacteriaceae	Aminobacterium	Aminobacterium sp002432275
MEGAHIT-MetaBAT2Refined-Sample2.31	megahit_metabat2_sample2_31	MEGAHIT-MetaBAT2Refined-Sample2.31	Sample2	9.654606610148694	Bacteria	Synergistota	Synergistia	Synergistales	Aminobacteriaceae	Aminobacterium	Aminobacterium sp002432275
MEGAHIT-MetaBAT2Refined-Sample2.31	megahit_metabat2_sample2_31	MEGAHIT-MetaBAT2Refined-Sample2.31	Sample301	0	Bacteria	Synergistota	Synergistia	Synergistales	Aminobacteriaceae	Aminobacterium	Aminobacterium sp002432275
MEGAHIT-MetaBAT2Refined-Sample2.31	megahit_metabat2_sample2_31	MEGAHIT-MetaBAT2Refined-Sample2.31	Sample302	0	Bacteria	Synergistota	Synergistia	Synergistales	Aminobacteriaceae	Aminobacterium	Aminobacterium sp002432275
MEGAHIT-MetaBAT2Refined-Sample2.31	megahit_metabat2_sample2_31	MEGAHIT-MetaBAT2Refined-Sample2.31	Sample303	0	Bacteria	Synergistota	Synergistia	Synergistales	Aminobacteriaceae	Aminobacterium	Aminobacterium sp002432275
MEGAHIT-MetaBAT2Refined-Sample2.31	megahit_metabat2_sample2_31	MEGAHIT-MetaBAT2Refined-Sample2.31	Sample310	0	Bacteria	Synergistota	Synergistia	Synergistales	Aminobacteriaceae	Aminobacterium	Aminobacterium sp002432275
MEGAHIT-MetaBAT2Refined-Sample2.31	megahit_metabat2_sample2_31	MEGAHIT-MetaBAT2Refined-Sample2.31	Sample311	0	Bacteria	Synergistota	Synergistia	Synergistales	Aminobacteriaceae	Aminobacterium	Aminobacterium sp002432275
MEGAHIT-MetaBAT2Refined-Sample2.31	megahit_metabat2_sample2_31	MEGAHIT-MetaBAT2Refined-Sample2.31	Sample312	0	Bacteria	Synergistota	Synergistia	Synergistales	Aminobacteriaceae	Aminobacterium	Aminobacterium sp002432275
MEGAHIT-MetaBAT2Refined-Sample2.31	megahit_metabat2_sample2_31	MEGAHIT-MetaBAT2Refined-Sample2.31	Sample319	0	Bacteria	Synergistota	Synergistia	Synergistales	Aminobacteriaceae	Aminobacterium	Aminobacterium sp002432275
MEGAHIT-MetaBAT2Refined-Sample2.31	megahit_metabat2_sample2_31	MEGAHIT-MetaBAT2Refined-Sample2.31	Sample321	0	Bacteria	Synergistota	Synergistia	Synergistales	Aminobacteriaceae	Aminobacterium	Aminobacterium sp002432275
MEGAHIT-MetaBAT2Refined-Sample2.31	megahit_metabat2_sample2_31	MEGAHIT-MetaBAT2Refined-Sample2.31	Sample322	0	Bacteria	Synergistota	Synergistia	Synergistales	Aminobacteriaceae	Aminobacterium	Aminobacterium sp002432275
MEGAHIT-MetaBAT2Refined-Sample2.31	megahit_metabat2_sample2_31	MEGAHIT-MetaBAT2Refined-Sample2.31	Sample37	0	Bacteria	Synergistota	Synergistia	Synergistales	Aminobacteriaceae	Aminobacterium	Aminobacterium sp002432275
MEGAHIT-MetaBAT2Refined-Sample2.31	megahit_metabat2_sample2_31	MEGAHIT-MetaBAT2Refined-Sample2.31	Sample53	0	Bacteria	Synergistota	Synergistia	Synergistales	Aminobacteriaceae	Aminobacterium	Aminobacterium sp002432275
MEGAHIT-MetaBAT2Refined-Sample2.31	megahit_metabat2_sample2_31	MEGAHIT-MetaBAT2Refined-Sample2.31	Sample54	0	Bacteria	Synergistota	Synergistia	Synergistales	Aminobacteriaceae	Aminobacterium	Aminobacterium sp002432275
MEGAHIT-MetaBAT2Refined-Sample2.31	megahit_metabat2_sample2_31	MEGAHIT-MetaBAT2Refined-Sample2.31	Sample56	0	Bacteria	Synergistota	Synergistia	Synergistales	Aminobacteriaceae	Aminobacterium	Aminobacterium sp002432275
MEGAHIT-MetaBAT2Refined-Sample2.31	megahit_metabat2_sample2_31	MEGAHIT-MetaBAT2Refined-Sample2.31	Sample57	0	Bacteria	Synergistota	Synergistia	Synergistales	Aminobacteriaceae	Aminobacterium	Aminobacterium sp002432275
MEGAHIT-MetaBAT2Refined-Sample2.31	megahit_metabat2_sample2_31	MEGAHIT-MetaBAT2Refined-Sample2.31	Sample58	0	Bacteria	Synergistota	Synergistia	Synergistales	Aminobacteriaceae	Aminobacterium	Aminobacterium sp002432275
MEGAHIT-MetaBAT2Refined-Sample2.31	megahit_metabat2_sample2_31	MEGAHIT-MetaBAT2Refined-Sample2.31	Sample59	0	Bacteria	Synergistota	Synergistia	Synergistales	Aminobacteriaceae	Aminobacterium	Aminobacterium sp002432275
MEGAHIT-MetaBAT2Refined-Sample2.31	megahit_metabat2_sample2_31	MEGAHIT-MetaBAT2Refined-Sample2.31	Sample6	0	Bacteria	Synergistota	Synergistia	Synergistales	Aminobacteriaceae	Aminobacterium	Aminobacterium sp002432275
MEGAHIT-MetaBAT2Refined-Sample2.31	megahit_metabat2_sample2_31	MEGAHIT-MetaBAT2Refined-Sample2.31	Sample60	0	Bacteria	Synergistota	Synergistia	Synergistales	Aminobacteriaceae	Aminobacterium	Aminobacterium sp002432275
MEGAHIT-MetaBAT2Refined-Sample2.31	megahit_metabat2_sample2_31	MEGAHIT-MetaBAT2Refined-Sample2.31	Sample61	0	Bacteria	Synergistota	Synergistia	Synergistales	Aminobacteriaceae	Aminobacterium	Aminobacterium sp002432275
MEGAHIT-MetaBAT2Refined-Sample2.31	megahit_metabat2_sample2_31	MEGAHIT-MetaBAT2Refined-Sample2.31	Sample62	0	Bacteria	Synergistota	Synergistia	Synergistales	Aminobacteriaceae	Aminobacterium	Aminobacterium sp002432275
MEGAHIT-MetaBAT2Refined-Sample2.31	megahit_metabat2_sample2_31	MEGAHIT-MetaBAT2Refined-Sample2.31	Sample64	0	Bacteria	Synergistota	Synergistia	Synergistales	Aminobacteriaceae	Aminobacterium	Aminobacterium sp002432275
MEGAHIT-MetaBAT2Refined-Sample2.31	megahit_metabat2_sample2_31	MEGAHIT-MetaBAT2Refined-Sample2.31	Sample65	0	Bacteria	Synergistota	Synergistia	Synergistales	Aminobacteriaceae	Aminobacterium	Aminobacterium sp002432275
MEGAHIT-MetaBAT2Refined-Sample2.31	megahit_metabat2_sample2_31	MEGAHIT-MetaBAT2Refined-Sample2.31	Sample66	0	Bacteria	Synergistota	Synergistia	Synergistales	Aminobacteriaceae	Aminobacterium	Aminobacterium sp002432275
MEGAHIT-MetaBAT2Refined-Sample2.31	megahit_metabat2_sample2_31	MEGAHIT-MetaBAT2Refined-Sample2.31	Sample67	0	Bacteria	Synergistota	Synergistia	Synergistales	Aminobacteriaceae	Aminobacterium	Aminobacterium sp002432275
MEGAHIT-MetaBAT2Refined-Sample2.31	megahit_metabat2_sample2_31	MEGAHIT-MetaBAT2Refined-Sample2.31	Sample70	0	Bacteria	Synergistota	Synergistia	Synergistales	Aminobacteriaceae	Aminobacterium	Aminobacterium sp002432275
MEGAHIT-MetaBAT2Refined-Sample2.31	megahit_metabat2_sample2_31	MEGAHIT-MetaBAT2Refined-Sample2.31	Sample80	0	Bacteria	Synergistota	Synergistia	Synergistales	Aminobacteriaceae	Aminobacterium	Aminobacterium sp002432275
MEGAHIT-MetaBAT2Refined-Sample116.187	megahit_metabat2_sample116_187	MEGAHIT-MetaBAT2Refined-Sample116.187	Sample1	0	Bacteria	Actinomycetota	Actinomycetes	Actinomycetales	Dermatophilaceae	F2B08	F2B08 sp012729695
MEGAHIT-MetaBAT2Refined-Sample116.187	megahit_metabat2_sample116_187	MEGAHIT-MetaBAT2Refined-Sample116.187	Sample115	0	Bacteria	Actinomycetota	Actinomycetes	Actinomycetales	Dermatophilaceae	F2B08	F2B08 sp012729695
MEGAHIT-MetaBAT2Refined-Sample116.187	megahit_metabat2_sample116_187	MEGAHIT-MetaBAT2Refined-Sample116.187	Sample116	0.2834263786723295	Bacteria	Actinomycetota	Actinomycetes	Actinomycetales	Dermatophilaceae	F2B08	F2B08 sp012729695
MEGAHIT-MetaBAT2Refined-Sample116.187	megahit_metabat2_sample116_187	MEGAHIT-MetaBAT2Refined-Sample116.187	Sample117	0	Bacteria	Actinomycetota	Actinomycetes	Actinomycetales	Dermatophilaceae	F2B08	F2B08 sp012729695
MEGAHIT-MetaBAT2Refined-Sample116.187	megahit_metabat2_sample116_187	MEGAHIT-MetaBAT2Refined-Sample116.187	Sample118	0	Bacteria	Actinomycetota	Actinomycetes	Actinomycetales	Dermatophilaceae	F2B08	F2B08 sp012729695
MEGAHIT-MetaBAT2Refined-Sample116.187	megahit_metabat2_sample116_187	MEGAHIT-MetaBAT2Refined-Sample116.187	Sample119	0	Bacteria	Actinomycetota	Actinomycetes	Actinomycetales	Dermatophilaceae	F2B08	F2B08 sp012729695
MEGAHIT-MetaBAT2Refined-Sample116.187	megahit_metabat2_sample116_187	MEGAHIT-MetaBAT2Refined-Sample116.187	Sample120	0	Bacteria	Actinomycetota	Actinomycetes	Actinomycetales	Dermatophilaceae	F2B08	F2B08 sp012729695
MEGAHIT-MetaBAT2Refined-Sample116.187	megahit_metabat2_sample116_187	MEGAHIT-MetaBAT2Refined-Sample116.187	Sample121	0	Bacteria	Actinomycetota	Actinomycetes	Actinomycetales	Dermatophilaceae	F2B08	F2B08 sp012729695
MEGAHIT-MetaBAT2Refined-Sample116.187	megahit_metabat2_sample116_187	MEGAHIT-MetaBAT2Refined-Sample116.187	Sample123	0	Bacteria	Actinomycetota	Actinomycetes	Actinomycetales	Dermatophilaceae	F2B08	F2B08 sp012729695
MEGAHIT-MetaBAT2Refined-Sample116.187	megahit_metabat2_sample116_187	MEGAHIT-MetaBAT2Refined-Sample116.187	Sample125	0	Bacteria	Actinomycetota	Actinomycetes	Actinomycetales	Dermatophilaceae	F2B08	F2B08 sp012729695
MEGAHIT-MetaBAT2Refined-Sample116.187	megahit_metabat2_sample116_187	MEGAHIT-MetaBAT2Refined-Sample116.187	Sample128	0	Bacteria	Actinomycetota	Actinomycetes	Actinomycetales	Dermatophilaceae	F2B08	F2B08 sp012729695
MEGAHIT-MetaBAT2Refined-Sample116.187	megahit_metabat2_sample116_187	MEGAHIT-MetaBAT2Refined-Sample116.187	Sample129	0	Bacteria	Actinomycetota	Actinomycetes	Actinomycetales	Dermatophilaceae	F2B08	F2B08 sp012729695
MEGAHIT-MetaBAT2Refined-Sample116.187	megahit_metabat2_sample116_187	MEGAHIT-MetaBAT2Refined-Sample116.187	Sample130	0	Bacteria	Actinomycetota	Actinomycetes	Actinomycetales	Dermatophilaceae	F2B08	F2B08 sp012729695
MEGAHIT-MetaBAT2Refined-Sample116.187	megahit_metabat2_sample116_187	MEGAHIT-MetaBAT2Refined-Sample116.187	Sample131	0	Bacteria	Actinomycetota	Actinomycetes	Actinomycetales	Dermatophilaceae	F2B08	F2B08 sp012729695
MEGAHIT-MetaBAT2Refined-Sample116.187	megahit_metabat2_sample116_187	MEGAHIT-MetaBAT2Refined-Sample116.187	Sample132	0	Bacteria	Actinomycetota	Actinomycetes	Actinomycetales	Dermatophilaceae	F2B08	F2B08 sp012729695
MEGAHIT-MetaBAT2Refined-Sample116.187	megahit_metabat2_sample116_187	MEGAHIT-MetaBAT2Refined-Sample116.187	Sample133	0	Bacteria	Actinomycetota	Actinomycetes	Actinomycetales	Dermatophilaceae	F2B08	F2B08 sp012729695
MEGAHIT-MetaBAT2Refined-Sample116.187	megahit_metabat2_sample116_187	MEGAHIT-MetaBAT2Refined-Sample116.187	Sample134	0	Bacteria	Actinomycetota	Actinomycetes	Actinomycetales	Dermatophilaceae	F2B08	F2B08 sp012729695
MEGAHIT-MetaBAT2Refined-Sample116.187	megahit_metabat2_sample116_187	MEGAHIT-MetaBAT2Refined-Sample116.187	Sample135	0	Bacteria	Actinomycetota	Actinomycetes	Actinomycetales	Dermatophilaceae	F2B08	F2B08 sp012729695
MEGAHIT-MetaBAT2Refined-Sample116.187	megahit_metabat2_sample116_187	MEGAHIT-MetaBAT2Refined-Sample116.187	Sample136	0	Bacteria	Actinomycetota	Actinomycetes	Actinomycetales	Dermatophilaceae	F2B08	F2B08 sp012729695
MEGAHIT-MetaBAT2Refined-Sample116.187	megahit_metabat2_sample116_187	MEGAHIT-MetaBAT2Refined-Sample116.187	Sample137	0	Bacteria	Actinomycetota	Actinomycetes	Actinomycetales	Dermatophilaceae	F2B08	F2B08 sp012729695
MEGAHIT-MetaBAT2Refined-Sample116.187	megahit_metabat2_sample116_187	MEGAHIT-MetaBAT2Refined-Sample116.187	Sample139	0	Bacteria	Actinomycetota	Actinomycetes	Actinomycetales	Dermatophilaceae	F2B08	F2B08 sp012729695
MEGAHIT-MetaBAT2Refined-Sample116.187	megahit_metabat2_sample116_187	MEGAHIT-MetaBAT2Refined-Sample116.187	Sample140	0	Bacteria	Actinomycetota	Actinomycetes	Actinomycetales	Dermatophilaceae	F2B08	F2B08 sp012729695
MEGAHIT-MetaBAT2Refined-Sample116.187	megahit_metabat2_sample116_187	MEGAHIT-MetaBAT2Refined-Sample116.187	Sample141	0	Bacteria	Actinomycetota	Actinomycetes	Actinomycetales	Dermatophilaceae	F2B08	F2B08 sp012729695
MEGAHIT-MetaBAT2Refined-Sample116.187	megahit_metabat2_sample116_187	MEGAHIT-MetaBAT2Refined-Sample116.187	Sample142	0	Bacteria	Actinomycetota	Actinomycetes	Actinomycetales	Dermatophilaceae	F2B08	F2B08 sp012729695
MEGAHIT-MetaBAT2Refined-Sample116.187	megahit_metabat2_sample116_187	MEGAHIT-MetaBAT2Refined-Sample116.187	Sample143	0	Bacteria	Actinomycetota	Actinomycetes	Actinomycetales	Dermatophilaceae	F2B08	F2B08 sp012729695
MEGAHIT-MetaBAT2Refined-Sample116.187	megahit_metabat2_sample116_187	MEGAHIT-MetaBAT2Refined-Sample116.187	Sample144	0	Bacteria	Actinomycetota	Actinomycetes	Actinomycetales	Dermatophilaceae	F2B08	F2B08 sp012729695
MEGAHIT-MetaBAT2Refined-Sample116.187	megahit_metabat2_sample116_187	MEGAHIT-MetaBAT2Refined-Sample116.187	Sample2	0	Bacteria	Actinomycetota	Actinomycetes	Actinomycetales	Dermatophilaceae	F2B08	F2B08 sp012729695
MEGAHIT-MetaBAT2Refined-Sample116.187	megahit_metabat2_sample116_187	MEGAHIT-MetaBAT2Refined-Sample116.187	Sample301	0	Bacteria	Actinomycetota	Actinomycetes	Actinomycetales	Dermatophilaceae	F2B08	F2B08 sp012729695
MEGAHIT-MetaBAT2Refined-Sample116.187	megahit_metabat2_sample116_187	MEGAHIT-MetaBAT2Refined-Sample116.187	Sample302	0	Bacteria	Actinomycetota	Actinomycetes	Actinomycetales	Dermatophilaceae	F2B08	F2B08 sp012729695
MEGAHIT-MetaBAT2Refined-Sample116.187	megahit_metabat2_sample116_187	MEGAHIT-MetaBAT2Refined-Sample116.187	Sample303	0	Bacteria	Actinomycetota	Actinomycetes	Actinomycetales	Dermatophilaceae	F2B08	F2B08 sp012729695
MEGAHIT-MetaBAT2Refined-Sample116.187	megahit_metabat2_sample116_187	MEGAHIT-MetaBAT2Refined-Sample116.187	Sample310	0	Bacteria	Actinomycetota	Actinomycetes	Actinomycetales	Dermatophilaceae	F2B08	F2B08 sp012729695
MEGAHIT-MetaBAT2Refined-Sample116.187	megahit_metabat2_sample116_187	MEGAHIT-MetaBAT2Refined-Sample116.187	Sample311	0	Bacteria	Actinomycetota	Actinomycetes	Actinomycetales	Dermatophilaceae	F2B08	F2B08 sp012729695
MEGAHIT-MetaBAT2Refined-Sample116.187	megahit_metabat2_sample116_187	MEGAHIT-MetaBAT2Refined-Sample116.187	Sample312	0	Bacteria	Actinomycetota	Actinomycetes	Actinomycetales	Dermatophilaceae	F2B08	F2B08 sp012729695
MEGAHIT-MetaBAT2Refined-Sample116.187	megahit_metabat2_sample116_187	MEGAHIT-MetaBAT2Refined-Sample116.187	Sample319	0	Bacteria	Actinomycetota	Actinomycetes	Actinomycetales	Dermatophilaceae	F2B08	F2B08 sp012729695
MEGAHIT-MetaBAT2Refined-Sample116.187	megahit_metabat2_sample116_187	MEGAHIT-MetaBAT2Refined-Sample116.187	Sample321	0	Bacteria	Actinomycetota	Actinomycetes	Actinomycetales	Dermatophilaceae	F2B08	F2B08 sp012729695
MEGAHIT-MetaBAT2Refined-Sample116.187	megahit_metabat2_sample116_187	MEGAHIT-MetaBAT2Refined-Sample116.187	Sample322	0	Bacteria	Actinomycetota	Actinomycetes	Actinomycetales	Dermatophilaceae	F2B08	F2B08 sp012729695
MEGAHIT-MetaBAT2Refined-Sample116.187	megahit_metabat2_sample116_187	MEGAHIT-MetaBAT2Refined-Sample116.187	Sample37	0	Bacteria	Actinomycetota	Actinomycetes	Actinomycetales	Dermatophilaceae	F2B08	F2B08 sp012729695
MEGAHIT-MetaBAT2Refined-Sample116.187	megahit_metabat2_sample116_187	MEGAHIT-MetaBAT2Refined-Sample116.187	Sample53	0	Bacteria	Actinomycetota	Actinomycetes	Actinomycetales	Dermatophilaceae	F2B08	F2B08 sp012729695
MEGAHIT-MetaBAT2Refined-Sample116.187	megahit_metabat2_sample116_187	MEGAHIT-MetaBAT2Refined-Sample116.187	Sample54	0	Bacteria	Actinomycetota	Actinomycetes	Actinomycetales	Dermatophilaceae	F2B08	F2B08 sp012729695
MEGAHIT-MetaBAT2Refined-Sample116.187	megahit_metabat2_sample116_187	MEGAHIT-MetaBAT2Refined-Sample116.187	Sample56	0	Bacteria	Actinomycetota	Actinomycetes	Actinomycetales	Dermatophilaceae	F2B08	F2B08 sp012729695
MEGAHIT-MetaBAT2Refined-Sample116.187	megahit_metabat2_sample116_187	MEGAHIT-MetaBAT2Refined-Sample116.187	Sample57	0	Bacteria	Actinomycetota	Actinomycetes	Actinomycetales	Dermatophilaceae	F2B08	F2B08 sp012729695
MEGAHIT-MetaBAT2Refined-Sample116.187	megahit_metabat2_sample116_187	MEGAHIT-MetaBAT2Refined-Sample116.187	Sample58	0	Bacteria	Actinomycetota	Actinomycetes	Actinomycetales	Dermatophilaceae	F2B08	F2B08 sp012729695
MEGAHIT-MetaBAT2Refined-Sample116.187	megahit_metabat2_sample116_187	MEGAHIT-MetaBAT2Refined-Sample116.187	Sample59	0	Bacteria	Actinomycetota	Actinomycetes	Actinomycetales	Dermatophilaceae	F2B08	F2B08 sp012729695
MEGAHIT-MetaBAT2Refined-Sample116.187	megahit_metabat2_sample116_187	MEGAHIT-MetaBAT2Refined-Sample116.187	Sample6	0	Bacteria	Actinomycetota	Actinomycetes	Actinomycetales	Dermatophilaceae	F2B08	F2B08 sp012729695
MEGAHIT-MetaBAT2Refined-Sample116.187	megahit_metabat2_sample116_187	MEGAHIT-MetaBAT2Refined-Sample116.187	Sample60	0	Bacteria	Actinomycetota	Actinomycetes	Actinomycetales	Dermatophilaceae	F2B08	F2B08 sp012729695
MEGAHIT-MetaBAT2Refined-Sample116.187	megahit_metabat2_sample116_187	MEGAHIT-MetaBAT2Refined-Sample116.187	Sample61	0	Bacteria	Actinomycetota	Actinomycetes	Actinomycetales	Dermatophilaceae	F2B08	F2B08 sp012729695
MEGAHIT-MetaBAT2Refined-Sample116.187	megahit_metabat2_sample116_187	MEGAHIT-MetaBAT2Refined-Sample116.187	Sample62	0	Bacteria	Actinomycetota	Actinomycetes	Actinomycetales	Dermatophilaceae	F2B08	F2B08 sp012729695
MEGAHIT-MetaBAT2Refined-Sample116.187	megahit_metabat2_sample116_187	MEGAHIT-MetaBAT2Refined-Sample116.187	Sample64	0	Bacteria	Actinomycetota	Actinomycetes	Actinomycetales	Dermatophilaceae	F2B08	F2B08 sp012729695
MEGAHIT-MetaBAT2Refined-Sample116.187	megahit_metabat2_sample116_187	MEGAHIT-MetaBAT2Refined-Sample116.187	Sample65	0	Bacteria	Actinomycetota	Actinomycetes	Actinomycetales	Dermatophilaceae	F2B08	F2B08 sp012729695
MEGAHIT-MetaBAT2Refined-Sample116.187	megahit_metabat2_sample116_187	MEGAHIT-MetaBAT2Refined-Sample116.187	Sample66	0	Bacteria	Actinomycetota	Actinomycetes	Actinomycetales	Dermatophilaceae	F2B08	F2B08 sp012729695
MEGAHIT-MetaBAT2Refined-Sample116.187	megahit_metabat2_sample116_187	MEGAHIT-MetaBAT2Refined-Sample116.187	Sample67	0	Bacteria	Actinomycetota	Actinomycetes	Actinomycetales	Dermatophilaceae	F2B08	F2B08 sp012729695
MEGAHIT-MetaBAT2Refined-Sample116.187	megahit_metabat2_sample116_187	MEGAHIT-MetaBAT2Refined-Sample116.187	Sample70	0	Bacteria	Actinomycetota	Actinomycetes	Actinomycetales	Dermatophilaceae	F2B08	F2B08 sp012729695
MEGAHIT-MetaBAT2Refined-Sample116.187	megahit_metabat2_sample116_187	MEGAHIT-MetaBAT2Refined-Sample116.187	Sample80	0	Bacteria	Actinomycetota	Actinomycetes	Actinomycetales	Dermatophilaceae	F2B08	F2B08 sp012729695
MEGAHIT-MetaBAT2Refined-Sample117.16	megahit_metabat2_sample117_16	MEGAHIT-MetaBAT2Refined-Sample117.16	Sample1	0	Bacteria	Actinomycetota	Acidimicrobiia	Acidimicrobiales	Microtrichaceae	JADJBW01	JADJBW01 sp016703525
MEGAHIT-MetaBAT2Refined-Sample117.16	megahit_metabat2_sample117_16	MEGAHIT-MetaBAT2Refined-Sample117.16	Sample115	0	Bacteria	Actinomycetota	Acidimicrobiia	Acidimicrobiales	Microtrichaceae	JADJBW01	JADJBW01 sp016703525
MEGAHIT-MetaBAT2Refined-Sample117.16	megahit_metabat2_sample117_16	MEGAHIT-MetaBAT2Refined-Sample117.16	Sample116	0	Bacteria	Actinomycetota	Acidimicrobiia	Acidimicrobiales	Microtrichaceae	JADJBW01	JADJBW01 sp016703525
MEGAHIT-MetaBAT2Refined-Sample117.16	megahit_metabat2_sample117_16	MEGAHIT-MetaBAT2Refined-Sample117.16	Sample117	0.3908153782773139	Bacteria	Actinomycetota	Acidimicrobiia	Acidimicrobiales	Microtrichaceae	JADJBW01	JADJBW01 sp016703525
MEGAHIT-MetaBAT2Refined-Sample117.16	megahit_metabat2_sample117_16	MEGAHIT-MetaBAT2Refined-Sample117.16	Sample118	0	Bacteria	Actinomycetota	Acidimicrobiia	Acidimicrobiales	Microtrichaceae	JADJBW01	JADJBW01 sp016703525
MEGAHIT-MetaBAT2Refined-Sample117.16	megahit_metabat2_sample117_16	MEGAHIT-MetaBAT2Refined-Sample117.16	Sample119	0	Bacteria	Actinomycetota	Acidimicrobiia	Acidimicrobiales	Microtrichaceae	JADJBW01	JADJBW01 sp016703525
MEGAHIT-MetaBAT2Refined-Sample117.16	megahit_metabat2_sample117_16	MEGAHIT-MetaBAT2Refined-Sample117.16	Sample120	0	Bacteria	Actinomycetota	Acidimicrobiia	Acidimicrobiales	Microtrichaceae	JADJBW01	JADJBW01 sp016703525
MEGAHIT-MetaBAT2Refined-Sample117.16	megahit_metabat2_sample117_16	MEGAHIT-MetaBAT2Refined-Sample117.16	Sample121	0	Bacteria	Actinomycetota	Acidimicrobiia	Acidimicrobiales	Microtrichaceae	JADJBW01	JADJBW01 sp016703525
MEGAHIT-MetaBAT2Refined-Sample117.16	megahit_metabat2_sample117_16	MEGAHIT-MetaBAT2Refined-Sample117.16	Sample123	0	Bacteria	Actinomycetota	Acidimicrobiia	Acidimicrobiales	Microtrichaceae	JADJBW01	JADJBW01 sp016703525
MEGAHIT-MetaBAT2Refined-Sample117.16	megahit_metabat2_sample117_16	MEGAHIT-MetaBAT2Refined-Sample117.16	Sample125	0	Bacteria	Actinomycetota	Acidimicrobiia	Acidimicrobiales	Microtrichaceae	JADJBW01	JADJBW01 sp016703525
MEGAHIT-MetaBAT2Refined-Sample117.16	megahit_metabat2_sample117_16	MEGAHIT-MetaBAT2Refined-Sample117.16	Sample128	0	Bacteria	Actinomycetota	Acidimicrobiia	Acidimicrobiales	Microtrichaceae	JADJBW01	JADJBW01 sp016703525
MEGAHIT-MetaBAT2Refined-Sample117.16	megahit_metabat2_sample117_16	MEGAHIT-MetaBAT2Refined-Sample117.16	Sample129	0	Bacteria	Actinomycetota	Acidimicrobiia	Acidimicrobiales	Microtrichaceae	JADJBW01	JADJBW01 sp016703525
MEGAHIT-MetaBAT2Refined-Sample117.16	megahit_metabat2_sample117_16	MEGAHIT-MetaBAT2Refined-Sample117.16	Sample130	0	Bacteria	Actinomycetota	Acidimicrobiia	Acidimicrobiales	Microtrichaceae	JADJBW01	JADJBW01 sp016703525
MEGAHIT-MetaBAT2Refined-Sample117.16	megahit_metabat2_sample117_16	MEGAHIT-MetaBAT2Refined-Sample117.16	Sample131	0	Bacteria	Actinomycetota	Acidimicrobiia	Acidimicrobiales	Microtrichaceae	JADJBW01	JADJBW01 sp016703525
MEGAHIT-MetaBAT2Refined-Sample117.16	megahit_metabat2_sample117_16	MEGAHIT-MetaBAT2Refined-Sample117.16	Sample132	0	Bacteria	Actinomycetota	Acidimicrobiia	Acidimicrobiales	Microtrichaceae	JADJBW01	JADJBW01 sp016703525
MEGAHIT-MetaBAT2Refined-Sample117.16	megahit_metabat2_sample117_16	MEGAHIT-MetaBAT2Refined-Sample117.16	Sample133	0	Bacteria	Actinomycetota	Acidimicrobiia	Acidimicrobiales	Microtrichaceae	JADJBW01	JADJBW01 sp016703525
MEGAHIT-MetaBAT2Refined-Sample117.16	megahit_metabat2_sample117_16	MEGAHIT-MetaBAT2Refined-Sample117.16	Sample134	0	Bacteria	Actinomycetota	Acidimicrobiia	Acidimicrobiales	Microtrichaceae	JADJBW01	JADJBW01 sp016703525
MEGAHIT-MetaBAT2Refined-Sample117.16	megahit_metabat2_sample117_16	MEGAHIT-MetaBAT2Refined-Sample117.16	Sample135	0	Bacteria	Actinomycetota	Acidimicrobiia	Acidimicrobiales	Microtrichaceae	JADJBW01	JADJBW01 sp016703525
MEGAHIT-MetaBAT2Refined-Sample117.16	megahit_metabat2_sample117_16	MEGAHIT-MetaBAT2Refined-Sample117.16	Sample136	0	Bacteria	Actinomycetota	Acidimicrobiia	Acidimicrobiales	Microtrichaceae	JADJBW01	JADJBW01 sp016703525
MEGAHIT-MetaBAT2Refined-Sample117.16	megahit_metabat2_sample117_16	MEGAHIT-MetaBAT2Refined-Sample117.16	Sample137	0	Bacteria	Actinomycetota	Acidimicrobiia	Acidimicrobiales	Microtrichaceae	JADJBW01	JADJBW01 sp016703525
MEGAHIT-MetaBAT2Refined-Sample117.16	megahit_metabat2_sample117_16	MEGAHIT-MetaBAT2Refined-Sample117.16	Sample139	0	Bacteria	Actinomycetota	Acidimicrobiia	Acidimicrobiales	Microtrichaceae	JADJBW01	JADJBW01 sp016703525
MEGAHIT-MetaBAT2Refined-Sample117.16	megahit_metabat2_sample117_16	MEGAHIT-MetaBAT2Refined-Sample117.16	Sample140	0	Bacteria	Actinomycetota	Acidimicrobiia	Acidimicrobiales	Microtrichaceae	JADJBW01	JADJBW01 sp016703525
MEGAHIT-MetaBAT2Refined-Sample117.16	megahit_metabat2_sample117_16	MEGAHIT-MetaBAT2Refined-Sample117.16	Sample141	0	Bacteria	Actinomycetota	Acidimicrobiia	Acidimicrobiales	Microtrichaceae	JADJBW01	JADJBW01 sp016703525
MEGAHIT-MetaBAT2Refined-Sample117.16	megahit_metabat2_sample117_16	MEGAHIT-MetaBAT2Refined-Sample117.16	Sample142	0	Bacteria	Actinomycetota	Acidimicrobiia	Acidimicrobiales	Microtrichaceae	JADJBW01	JADJBW01 sp016703525
MEGAHIT-MetaBAT2Refined-Sample117.16	megahit_metabat2_sample117_16	MEGAHIT-MetaBAT2Refined-Sample117.16	Sample143	0	Bacteria	Actinomycetota	Acidimicrobiia	Acidimicrobiales	Microtrichaceae	JADJBW01	JADJBW01 sp016703525
MEGAHIT-MetaBAT2Refined-Sample117.16	megahit_metabat2_sample117_16	MEGAHIT-MetaBAT2Refined-Sample117.16	Sample144	0	Bacteria	Actinomycetota	Acidimicrobiia	Acidimicrobiales	Microtrichaceae	JADJBW01	JADJBW01 sp016703525
MEGAHIT-MetaBAT2Refined-Sample117.16	megahit_metabat2_sample117_16	MEGAHIT-MetaBAT2Refined-Sample117.16	Sample2	0	Bacteria	Actinomycetota	Acidimicrobiia	Acidimicrobiales	Microtrichaceae	JADJBW01	JADJBW01 sp016703525
MEGAHIT-MetaBAT2Refined-Sample117.16	megahit_metabat2_sample117_16	MEGAHIT-MetaBAT2Refined-Sample117.16	Sample301	0	Bacteria	Actinomycetota	Acidimicrobiia	Acidimicrobiales	Microtrichaceae	JADJBW01	JADJBW01 sp016703525
MEGAHIT-MetaBAT2Refined-Sample117.16	megahit_metabat2_sample117_16	MEGAHIT-MetaBAT2Refined-Sample117.16	Sample302	0	Bacteria	Actinomycetota	Acidimicrobiia	Acidimicrobiales	Microtrichaceae	JADJBW01	JADJBW01 sp016703525
MEGAHIT-MetaBAT2Refined-Sample117.16	megahit_metabat2_sample117_16	MEGAHIT-MetaBAT2Refined-Sample117.16	Sample303	0	Bacteria	Actinomycetota	Acidimicrobiia	Acidimicrobiales	Microtrichaceae	JADJBW01	JADJBW01 sp016703525
MEGAHIT-MetaBAT2Refined-Sample117.16	megahit_metabat2_sample117_16	MEGAHIT-MetaBAT2Refined-Sample117.16	Sample310	0	Bacteria	Actinomycetota	Acidimicrobiia	Acidimicrobiales	Microtrichaceae	JADJBW01	JADJBW01 sp016703525
MEGAHIT-MetaBAT2Refined-Sample117.16	megahit_metabat2_sample117_16	MEGAHIT-MetaBAT2Refined-Sample117.16	Sample311	0	Bacteria	Actinomycetota	Acidimicrobiia	Acidimicrobiales	Microtrichaceae	JADJBW01	JADJBW01 sp016703525
MEGAHIT-MetaBAT2Refined-Sample117.16	megahit_metabat2_sample117_16	MEGAHIT-MetaBAT2Refined-Sample117.16	Sample312	0	Bacteria	Actinomycetota	Acidimicrobiia	Acidimicrobiales	Microtrichaceae	JADJBW01	JADJBW01 sp016703525
MEGAHIT-MetaBAT2Refined-Sample117.16	megahit_metabat2_sample117_16	MEGAHIT-MetaBAT2Refined-Sample117.16	Sample319	0	Bacteria	Actinomycetota	Acidimicrobiia	Acidimicrobiales	Microtrichaceae	JADJBW01	JADJBW01 sp016703525
MEGAHIT-MetaBAT2Refined-Sample117.16	megahit_metabat2_sample117_16	MEGAHIT-MetaBAT2Refined-Sample117.16	Sample321	0	Bacteria	Actinomycetota	Acidimicrobiia	Acidimicrobiales	Microtrichaceae	JADJBW01	JADJBW01 sp016703525
MEGAHIT-MetaBAT2Refined-Sample117.16	megahit_metabat2_sample117_16	MEGAHIT-MetaBAT2Refined-Sample117.16	Sample322	0	Bacteria	Actinomycetota	Acidimicrobiia	Acidimicrobiales	Microtrichaceae	JADJBW01	JADJBW01 sp016703525
MEGAHIT-MetaBAT2Refined-Sample117.16	megahit_metabat2_sample117_16	MEGAHIT-MetaBAT2Refined-Sample117.16	Sample37	0	Bacteria	Actinomycetota	Acidimicrobiia	Acidimicrobiales	Microtrichaceae	JADJBW01	JADJBW01 sp016703525
MEGAHIT-MetaBAT2Refined-Sample117.16	megahit_metabat2_sample117_16	MEGAHIT-MetaBAT2Refined-Sample117.16	Sample53	0	Bacteria	Actinomycetota	Acidimicrobiia	Acidimicrobiales	Microtrichaceae	JADJBW01	JADJBW01 sp016703525
MEGAHIT-MetaBAT2Refined-Sample117.16	megahit_metabat2_sample117_16	MEGAHIT-MetaBAT2Refined-Sample117.16	Sample54	0	Bacteria	Actinomycetota	Acidimicrobiia	Acidimicrobiales	Microtrichaceae	JADJBW01	JADJBW01 sp016703525
MEGAHIT-MetaBAT2Refined-Sample117.16	megahit_metabat2_sample117_16	MEGAHIT-MetaBAT2Refined-Sample117.16	Sample56	0	Bacteria	Actinomycetota	Acidimicrobiia	Acidimicrobiales	Microtrichaceae	JADJBW01	JADJBW01 sp016703525
MEGAHIT-MetaBAT2Refined-Sample117.16	megahit_metabat2_sample117_16	MEGAHIT-MetaBAT2Refined-Sample117.16	Sample57	0	Bacteria	Actinomycetota	Acidimicrobiia	Acidimicrobiales	Microtrichaceae	JADJBW01	JADJBW01 sp016703525
MEGAHIT-MetaBAT2Refined-Sample117.16	megahit_metabat2_sample117_16	MEGAHIT-MetaBAT2Refined-Sample117.16	Sample58	0	Bacteria	Actinomycetota	Acidimicrobiia	Acidimicrobiales	Microtrichaceae	JADJBW01	JADJBW01 sp016703525
MEGAHIT-MetaBAT2Refined-Sample117.16	megahit_metabat2_sample117_16	MEGAHIT-MetaBAT2Refined-Sample117.16	Sample59	0	Bacteria	Actinomycetota	Acidimicrobiia	Acidimicrobiales	Microtrichaceae	JADJBW01	JADJBW01 sp016703525
MEGAHIT-MetaBAT2Refined-Sample117.16	megahit_metabat2_sample117_16	MEGAHIT-MetaBAT2Refined-Sample117.16	Sample6	0	Bacteria	Actinomycetota	Acidimicrobiia	Acidimicrobiales	Microtrichaceae	JADJBW01	JADJBW01 sp016703525
MEGAHIT-MetaBAT2Refined-Sample117.16	megahit_metabat2_sample117_16	MEGAHIT-MetaBAT2Refined-Sample117.16	Sample60	0	Bacteria	Actinomycetota	Acidimicrobiia	Acidimicrobiales	Microtrichaceae	JADJBW01	JADJBW01 sp016703525
MEGAHIT-MetaBAT2Refined-Sample117.16	megahit_metabat2_sample117_16	MEGAHIT-MetaBAT2Refined-Sample117.16	Sample61	0	Bacteria	Actinomycetota	Acidimicrobiia	Acidimicrobiales	Microtrichaceae	JADJBW01	JADJBW01 sp016703525
MEGAHIT-MetaBAT2Refined-Sample117.16	megahit_metabat2_sample117_16	MEGAHIT-MetaBAT2Refined-Sample117.16	Sample62	0	Bacteria	Actinomycetota	Acidimicrobiia	Acidimicrobiales	Microtrichaceae	JADJBW01	JADJBW01 sp016703525
MEGAHIT-MetaBAT2Refined-Sample117.16	megahit_metabat2_sample117_16	MEGAHIT-MetaBAT2Refined-Sample117.16	Sample64	0	Bacteria	Actinomycetota	Acidimicrobiia	Acidimicrobiales	Microtrichaceae	JADJBW01	JADJBW01 sp016703525
MEGAHIT-MetaBAT2Refined-Sample117.16	megahit_metabat2_sample117_16	MEGAHIT-MetaBAT2Refined-Sample117.16	Sample65	0	Bacteria	Actinomycetota	Acidimicrobiia	Acidimicrobiales	Microtrichaceae	JADJBW01	JADJBW01 sp016703525
MEGAHIT-MetaBAT2Refined-Sample117.16	megahit_metabat2_sample117_16	MEGAHIT-MetaBAT2Refined-Sample117.16	Sample66	0	Bacteria	Actinomycetota	Acidimicrobiia	Acidimicrobiales	Microtrichaceae	JADJBW01	JADJBW01 sp016703525
MEGAHIT-MetaBAT2Refined-Sample117.16	megahit_metabat2_sample117_16	MEGAHIT-MetaBAT2Refined-Sample117.16	Sample67	0	Bacteria	Actinomycetota	Acidimicrobiia	Acidimicrobiales	Microtrichaceae	JADJBW01	JADJBW01 sp016703525
MEGAHIT-MetaBAT2Refined-Sample117.16	megahit_metabat2_sample117_16	MEGAHIT-MetaBAT2Refined-Sample117.16	Sample70	0	Bacteria	Actinomycetota	Acidimicrobiia	Acidimicrobiales	Microtrichaceae	JADJBW01	JADJBW01 sp016703525
MEGAHIT-MetaBAT2Refined-Sample117.16	megahit_metabat2_sample117_16	MEGAHIT-MetaBAT2Refined-Sample117.16	Sample80	0	Bacteria	Actinomycetota	Acidimicrobiia	Acidimicrobiales	Microtrichaceae	JADJBW01	JADJBW01 sp016703525
MEGAHIT-MetaBAT2Refined-Sample322.52	megahit_metabat2_sample322_52	MEGAHIT-MetaBAT2Refined-Sample322.52	Sample1	0	Bacteria	Actinomycetota	Acidimicrobiia	Acidimicrobiales	Microtrichaceae	Microthrix	Microthrix parvicella
MEGAHIT-MetaBAT2Refined-Sample322.52	megahit_metabat2_sample322_52	MEGAHIT-MetaBAT2Refined-Sample322.52	Sample115	0	Bacteria	Actinomycetota	Acidimicrobiia	Acidimicrobiales	Microtrichaceae	Microthrix	Microthrix parvicella
MEGAHIT-MetaBAT2Refined-Sample322.52	megahit_metabat2_sample322_52	MEGAHIT-MetaBAT2Refined-Sample322.52	Sample116	0	Bacteria	Actinomycetota	Acidimicrobiia	Acidimicrobiales	Microtrichaceae	Microthrix	Microthrix parvicella
MEGAHIT-MetaBAT2Refined-Sample322.52	megahit_metabat2_sample322_52	MEGAHIT-MetaBAT2Refined-Sample322.52	Sample117	3.398497020825536	Bacteria	Actinomycetota	Acidimicrobiia	Acidimicrobiales	Microtrichaceae	Microthrix	Microthrix parvicella
MEGAHIT-MetaBAT2Refined-Sample322.52	megahit_metabat2_sample322_52	MEGAHIT-MetaBAT2Refined-Sample322.52	Sample118	0	Bacteria	Actinomycetota	Acidimicrobiia	Acidimicrobiales	Microtrichaceae	Microthrix	Microthrix parvicella
MEGAHIT-MetaBAT2Refined-Sample322.52	megahit_metabat2_sample322_52	MEGAHIT-MetaBAT2Refined-Sample322.52	Sample119	0	Bacteria	Actinomycetota	Acidimicrobiia	Acidimicrobiales	Microtrichaceae	Microthrix	Microthrix parvicella
MEGAHIT-MetaBAT2Refined-Sample322.52	megahit_metabat2_sample322_52	MEGAHIT-MetaBAT2Refined-Sample322.52	Sample120	0	Bacteria	Actinomycetota	Acidimicrobiia	Acidimicrobiales	Microtrichaceae	Microthrix	Microthrix parvicella
MEGAHIT-MetaBAT2Refined-Sample322.52	megahit_metabat2_sample322_52	MEGAHIT-MetaBAT2Refined-Sample322.52	Sample121	0	Bacteria	Actinomycetota	Acidimicrobiia	Acidimicrobiales	Microtrichaceae	Microthrix	Microthrix parvicella
MEGAHIT-MetaBAT2Refined-Sample322.52	megahit_metabat2_sample322_52	MEGAHIT-MetaBAT2Refined-Sample322.52	Sample123	0	Bacteria	Actinomycetota	Acidimicrobiia	Acidimicrobiales	Microtrichaceae	Microthrix	Microthrix parvicella
MEGAHIT-MetaBAT2Refined-Sample322.52	megahit_metabat2_sample322_52	MEGAHIT-MetaBAT2Refined-Sample322.52	Sample125	0	Bacteria	Actinomycetota	Acidimicrobiia	Acidimicrobiales	Microtrichaceae	Microthrix	Microthrix parvicella
MEGAHIT-MetaBAT2Refined-Sample322.52	megahit_metabat2_sample322_52	MEGAHIT-MetaBAT2Refined-Sample322.52	Sample128	0	Bacteria	Actinomycetota	Acidimicrobiia	Acidimicrobiales	Microtrichaceae	Microthrix	Microthrix parvicella
MEGAHIT-MetaBAT2Refined-Sample322.52	megahit_metabat2_sample322_52	MEGAHIT-MetaBAT2Refined-Sample322.52	Sample129	0	Bacteria	Actinomycetota	Acidimicrobiia	Acidimicrobiales	Microtrichaceae	Microthrix	Microthrix parvicella
MEGAHIT-MetaBAT2Refined-Sample322.52	megahit_metabat2_sample322_52	MEGAHIT-MetaBAT2Refined-Sample322.52	Sample130	0	Bacteria	Actinomycetota	Acidimicrobiia	Acidimicrobiales	Microtrichaceae	Microthrix	Microthrix parvicella
MEGAHIT-MetaBAT2Refined-Sample322.52	megahit_metabat2_sample322_52	MEGAHIT-MetaBAT2Refined-Sample322.52	Sample131	0	Bacteria	Actinomycetota	Acidimicrobiia	Acidimicrobiales	Microtrichaceae	Microthrix	Microthrix parvicella
MEGAHIT-MetaBAT2Refined-Sample322.52	megahit_metabat2_sample322_52	MEGAHIT-MetaBAT2Refined-Sample322.52	Sample132	0	Bacteria	Actinomycetota	Acidimicrobiia	Acidimicrobiales	Microtrichaceae	Microthrix	Microthrix parvicella
MEGAHIT-MetaBAT2Refined-Sample322.52	megahit_metabat2_sample322_52	MEGAHIT-MetaBAT2Refined-Sample322.52	Sample133	0	Bacteria	Actinomycetota	Acidimicrobiia	Acidimicrobiales	Microtrichaceae	Microthrix	Microthrix parvicella
MEGAHIT-MetaBAT2Refined-Sample322.52	megahit_metabat2_sample322_52	MEGAHIT-MetaBAT2Refined-Sample322.52	Sample134	0	Bacteria	Actinomycetota	Acidimicrobiia	Acidimicrobiales	Microtrichaceae	Microthrix	Microthrix parvicella
MEGAHIT-MetaBAT2Refined-Sample322.52	megahit_metabat2_sample322_52	MEGAHIT-MetaBAT2Refined-Sample322.52	Sample135	0	Bacteria	Actinomycetota	Acidimicrobiia	Acidimicrobiales	Microtrichaceae	Microthrix	Microthrix parvicella
MEGAHIT-MetaBAT2Refined-Sample322.52	megahit_metabat2_sample322_52	MEGAHIT-MetaBAT2Refined-Sample322.52	Sample136	0	Bacteria	Actinomycetota	Acidimicrobiia	Acidimicrobiales	Microtrichaceae	Microthrix	Microthrix parvicella
MEGAHIT-MetaBAT2Refined-Sample322.52	megahit_metabat2_sample322_52	MEGAHIT-MetaBAT2Refined-Sample322.52	Sample137	0	Bacteria	Actinomycetota	Acidimicrobiia	Acidimicrobiales	Microtrichaceae	Microthrix	Microthrix parvicella
MEGAHIT-MetaBAT2Refined-Sample322.52	megahit_metabat2_sample322_52	MEGAHIT-MetaBAT2Refined-Sample322.52	Sample139	0	Bacteria	Actinomycetota	Acidimicrobiia	Acidimicrobiales	Microtrichaceae	Microthrix	Microthrix parvicella
MEGAHIT-MetaBAT2Refined-Sample322.52	megahit_metabat2_sample322_52	MEGAHIT-MetaBAT2Refined-Sample322.52	Sample140	0	Bacteria	Actinomycetota	Acidimicrobiia	Acidimicrobiales	Microtrichaceae	Microthrix	Microthrix parvicella
MEGAHIT-MetaBAT2Refined-Sample322.52	megahit_metabat2_sample322_52	MEGAHIT-MetaBAT2Refined-Sample322.52	Sample141	0	Bacteria	Actinomycetota	Acidimicrobiia	Acidimicrobiales	Microtrichaceae	Microthrix	Microthrix parvicella
MEGAHIT-MetaBAT2Refined-Sample322.52	megahit_metabat2_sample322_52	MEGAHIT-MetaBAT2Refined-Sample322.52	Sample142	0	Bacteria	Actinomycetota	Acidimicrobiia	Acidimicrobiales	Microtrichaceae	Microthrix	Microthrix parvicella
MEGAHIT-MetaBAT2Refined-Sample322.52	megahit_metabat2_sample322_52	MEGAHIT-MetaBAT2Refined-Sample322.52	Sample143	0	Bacteria	Actinomycetota	Acidimicrobiia	Acidimicrobiales	Microtrichaceae	Microthrix	Microthrix parvicella
MEGAHIT-MetaBAT2Refined-Sample322.52	megahit_metabat2_sample322_52	MEGAHIT-MetaBAT2Refined-Sample322.52	Sample144	0	Bacteria	Actinomycetota	Acidimicrobiia	Acidimicrobiales	Microtrichaceae	Microthrix	Microthrix parvicella
MEGAHIT-MetaBAT2Refined-Sample322.52	megahit_metabat2_sample322_52	MEGAHIT-MetaBAT2Refined-Sample322.52	Sample2	0	Bacteria	Actinomycetota	Acidimicrobiia	Acidimicrobiales	Microtrichaceae	Microthrix	Microthrix parvicella
MEGAHIT-MetaBAT2Refined-Sample322.52	megahit_metabat2_sample322_52	MEGAHIT-MetaBAT2Refined-Sample322.52	Sample301	0	Bacteria	Actinomycetota	Acidimicrobiia	Acidimicrobiales	Microtrichaceae	Microthrix	Microthrix parvicella
MEGAHIT-MetaBAT2Refined-Sample322.52	megahit_metabat2_sample322_52	MEGAHIT-MetaBAT2Refined-Sample322.52	Sample302	0	Bacteria	Actinomycetota	Acidimicrobiia	Acidimicrobiales	Microtrichaceae	Microthrix	Microthrix parvicella
MEGAHIT-MetaBAT2Refined-Sample322.52	megahit_metabat2_sample322_52	MEGAHIT-MetaBAT2Refined-Sample322.52	Sample303	0	Bacteria	Actinomycetota	Acidimicrobiia	Acidimicrobiales	Microtrichaceae	Microthrix	Microthrix parvicella
MEGAHIT-MetaBAT2Refined-Sample322.52	megahit_metabat2_sample322_52	MEGAHIT-MetaBAT2Refined-Sample322.52	Sample310	0	Bacteria	Actinomycetota	Acidimicrobiia	Acidimicrobiales	Microtrichaceae	Microthrix	Microthrix parvicella
MEGAHIT-MetaBAT2Refined-Sample322.52	megahit_metabat2_sample322_52	MEGAHIT-MetaBAT2Refined-Sample322.52	Sample311	0	Bacteria	Actinomycetota	Acidimicrobiia	Acidimicrobiales	Microtrichaceae	Microthrix	Microthrix parvicella
MEGAHIT-MetaBAT2Refined-Sample322.52	megahit_metabat2_sample322_52	MEGAHIT-MetaBAT2Refined-Sample322.52	Sample312	0	Bacteria	Actinomycetota	Acidimicrobiia	Acidimicrobiales	Microtrichaceae	Microthrix	Microthrix parvicella
MEGAHIT-MetaBAT2Refined-Sample322.52	megahit_metabat2_sample322_52	MEGAHIT-MetaBAT2Refined-Sample322.52	Sample319	0	Bacteria	Actinomycetota	Acidimicrobiia	Acidimicrobiales	Microtrichaceae	Microthrix	Microthrix parvicella
MEGAHIT-MetaBAT2Refined-Sample322.52	megahit_metabat2_sample322_52	MEGAHIT-MetaBAT2Refined-Sample322.52	Sample321	0	Bacteria	Actinomycetota	Acidimicrobiia	Acidimicrobiales	Microtrichaceae	Microthrix	Microthrix parvicella
MEGAHIT-MetaBAT2Refined-Sample322.52	megahit_metabat2_sample322_52	MEGAHIT-MetaBAT2Refined-Sample322.52	Sample322	3.343818178300182	Bacteria	Actinomycetota	Acidimicrobiia	Acidimicrobiales	Microtrichaceae	Microthrix	Microthrix parvicella
MEGAHIT-MetaBAT2Refined-Sample322.52	megahit_metabat2_sample322_52	MEGAHIT-MetaBAT2Refined-Sample322.52	Sample37	0	Bacteria	Actinomycetota	Acidimicrobiia	Acidimicrobiales	Microtrichaceae	Microthrix	Microthrix parvicella
MEGAHIT-MetaBAT2Refined-Sample322.52	megahit_metabat2_sample322_52	MEGAHIT-MetaBAT2Refined-Sample322.52	Sample53	0	Bacteria	Actinomycetota	Acidimicrobiia	Acidimicrobiales	Microtrichaceae	Microthrix	Microthrix parvicella
MEGAHIT-MetaBAT2Refined-Sample322.52	megahit_metabat2_sample322_52	MEGAHIT-MetaBAT2Refined-Sample322.52	Sample54	0	Bacteria	Actinomycetota	Acidimicrobiia	Acidimicrobiales	Microtrichaceae	Microthrix	Microthrix parvicella
MEGAHIT-MetaBAT2Refined-Sample322.52	megahit_metabat2_sample322_52	MEGAHIT-MetaBAT2Refined-Sample322.52	Sample56	0	Bacteria	Actinomycetota	Acidimicrobiia	Acidimicrobiales	Microtrichaceae	Microthrix	Microthrix parvicella
MEGAHIT-MetaBAT2Refined-Sample322.52	megahit_metabat2_sample322_52	MEGAHIT-MetaBAT2Refined-Sample322.52	Sample57	0	Bacteria	Actinomycetota	Acidimicrobiia	Acidimicrobiales	Microtrichaceae	Microthrix	Microthrix parvicella
MEGAHIT-MetaBAT2Refined-Sample322.52	megahit_metabat2_sample322_52	MEGAHIT-MetaBAT2Refined-Sample322.52	Sample58	0	Bacteria	Actinomycetota	Acidimicrobiia	Acidimicrobiales	Microtrichaceae	Microthrix	Microthrix parvicella
MEGAHIT-MetaBAT2Refined-Sample322.52	megahit_metabat2_sample322_52	MEGAHIT-MetaBAT2Refined-Sample322.52	Sample59	0	Bacteria	Actinomycetota	Acidimicrobiia	Acidimicrobiales	Microtrichaceae	Microthrix	Microthrix parvicella
MEGAHIT-MetaBAT2Refined-Sample322.52	megahit_metabat2_sample322_52	MEGAHIT-MetaBAT2Refined-Sample322.52	Sample6	0	Bacteria	Actinomycetota	Acidimicrobiia	Acidimicrobiales	Microtrichaceae	Microthrix	Microthrix parvicella
MEGAHIT-MetaBAT2Refined-Sample322.52	megahit_metabat2_sample322_52	MEGAHIT-MetaBAT2Refined-Sample322.52	Sample60	0	Bacteria	Actinomycetota	Acidimicrobiia	Acidimicrobiales	Microtrichaceae	Microthrix	Microthrix parvicella
MEGAHIT-MetaBAT2Refined-Sample322.52	megahit_metabat2_sample322_52	MEGAHIT-MetaBAT2Refined-Sample322.52	Sample61	0	Bacteria	Actinomycetota	Acidimicrobiia	Acidimicrobiales	Microtrichaceae	Microthrix	Microthrix parvicella
MEGAHIT-MetaBAT2Refined-Sample322.52	megahit_metabat2_sample322_52	MEGAHIT-MetaBAT2Refined-Sample322.52	Sample62	0	Bacteria	Actinomycetota	Acidimicrobiia	Acidimicrobiales	Microtrichaceae	Microthrix	Microthrix parvicella
MEGAHIT-MetaBAT2Refined-Sample322.52	megahit_metabat2_sample322_52	MEGAHIT-MetaBAT2Refined-Sample322.52	Sample64	0	Bacteria	Actinomycetota	Acidimicrobiia	Acidimicrobiales	Microtrichaceae	Microthrix	Microthrix parvicella
MEGAHIT-MetaBAT2Refined-Sample322.52	megahit_metabat2_sample322_52	MEGAHIT-MetaBAT2Refined-Sample322.52	Sample65	0	Bacteria	Actinomycetota	Acidimicrobiia	Acidimicrobiales	Microtrichaceae	Microthrix	Microthrix parvicella
MEGAHIT-MetaBAT2Refined-Sample322.52	megahit_metabat2_sample322_52	MEGAHIT-MetaBAT2Refined-Sample322.52	Sample66	0	Bacteria	Actinomycetota	Acidimicrobiia	Acidimicrobiales	Microtrichaceae	Microthrix	Microthrix parvicella
MEGAHIT-MetaBAT2Refined-Sample322.52	megahit_metabat2_sample322_52	MEGAHIT-MetaBAT2Refined-Sample322.52	Sample67	0	Bacteria	Actinomycetota	Acidimicrobiia	Acidimicrobiales	Microtrichaceae	Microthrix	Microthrix parvicella
MEGAHIT-MetaBAT2Refined-Sample322.52	megahit_metabat2_sample322_52	MEGAHIT-MetaBAT2Refined-Sample322.52	Sample70	0	Bacteria	Actinomycetota	Acidimicrobiia	Acidimicrobiales	Microtrichaceae	Microthrix	Microthrix parvicella
MEGAHIT-MetaBAT2Refined-Sample322.52	megahit_metabat2_sample322_52	MEGAHIT-MetaBAT2Refined-Sample322.52	Sample80	0	Bacteria	Actinomycetota	Acidimicrobiia	Acidimicrobiales	Microtrichaceae	Microthrix	Microthrix parvicella
MEGAHIT-MetaBAT2Refined-Sample116.64	megahit_metabat2_sample116_64	MEGAHIT-MetaBAT2Refined-Sample116.64	Sample1	0	Bacteria	Bacillota	Clostridia	Saccharofermentanales	DTU023	UBA4923	UBA4923 sp012511175
MEGAHIT-MetaBAT2Refined-Sample116.64	megahit_metabat2_sample116_64	MEGAHIT-MetaBAT2Refined-Sample116.64	Sample115	0	Bacteria	Bacillota	Clostridia	Saccharofermentanales	DTU023	UBA4923	UBA4923 sp012511175
MEGAHIT-MetaBAT2Refined-Sample116.64	megahit_metabat2_sample116_64	MEGAHIT-MetaBAT2Refined-Sample116.64	Sample116	0.25849388418266284	Bacteria	Bacillota	Clostridia	Saccharofermentanales	DTU023	UBA4923	UBA4923 sp012511175
MEGAHIT-MetaBAT2Refined-Sample116.64	megahit_metabat2_sample116_64	MEGAHIT-MetaBAT2Refined-Sample116.64	Sample117	0	Bacteria	Bacillota	Clostridia	Saccharofermentanales	DTU023	UBA4923	UBA4923 sp012511175
MEGAHIT-MetaBAT2Refined-Sample116.64	megahit_metabat2_sample116_64	MEGAHIT-MetaBAT2Refined-Sample116.64	Sample118	0	Bacteria	Bacillota	Clostridia	Saccharofermentanales	DTU023	UBA4923	UBA4923 sp012511175
MEGAHIT-MetaBAT2Refined-Sample116.64	megahit_metabat2_sample116_64	MEGAHIT-MetaBAT2Refined-Sample116.64	Sample119	0	Bacteria	Bacillota	Clostridia	Saccharofermentanales	DTU023	UBA4923	UBA4923 sp012511175
MEGAHIT-MetaBAT2Refined-Sample116.64	megahit_metabat2_sample116_64	MEGAHIT-MetaBAT2Refined-Sample116.64	Sample120	0	Bacteria	Bacillota	Clostridia	Saccharofermentanales	DTU023	UBA4923	UBA4923 sp012511175
MEGAHIT-MetaBAT2Refined-Sample116.64	megahit_metabat2_sample116_64	MEGAHIT-MetaBAT2Refined-Sample116.64	Sample121	0	Bacteria	Bacillota	Clostridia	Saccharofermentanales	DTU023	UBA4923	UBA4923 sp012511175
MEGAHIT-MetaBAT2Refined-Sample116.64	megahit_metabat2_sample116_64	MEGAHIT-MetaBAT2Refined-Sample116.64	Sample123	0	Bacteria	Bacillota	Clostridia	Saccharofermentanales	DTU023	UBA4923	UBA4923 sp012511175
MEGAHIT-MetaBAT2Refined-Sample116.64	megahit_metabat2_sample116_64	MEGAHIT-MetaBAT2Refined-Sample116.64	Sample125	0	Bacteria	Bacillota	Clostridia	Saccharofermentanales	DTU023	UBA4923	UBA4923 sp012511175
MEGAHIT-MetaBAT2Refined-Sample116.64	megahit_metabat2_sample116_64	MEGAHIT-MetaBAT2Refined-Sample116.64	Sample128	0	Bacteria	Bacillota	Clostridia	Saccharofermentanales	DTU023	UBA4923	UBA4923 sp012511175
MEGAHIT-MetaBAT2Refined-Sample116.64	megahit_metabat2_sample116_64	MEGAHIT-MetaBAT2Refined-Sample116.64	Sample129	0	Bacteria	Bacillota	Clostridia	Saccharofermentanales	DTU023	UBA4923	UBA4923 sp012511175
MEGAHIT-MetaBAT2Refined-Sample116.64	megahit_metabat2_sample116_64	MEGAHIT-MetaBAT2Refined-Sample116.64	Sample130	0	Bacteria	Bacillota	Clostridia	Saccharofermentanales	DTU023	UBA4923	UBA4923 sp012511175
MEGAHIT-MetaBAT2Refined-Sample116.64	megahit_metabat2_sample116_64	MEGAHIT-MetaBAT2Refined-Sample116.64	Sample131	0	Bacteria	Bacillota	Clostridia	Saccharofermentanales	DTU023	UBA4923	UBA4923 sp012511175
MEGAHIT-MetaBAT2Refined-Sample116.64	megahit_metabat2_sample116_64	MEGAHIT-MetaBAT2Refined-Sample116.64	Sample132	0	Bacteria	Bacillota	Clostridia	Saccharofermentanales	DTU023	UBA4923	UBA4923 sp012511175
MEGAHIT-MetaBAT2Refined-Sample116.64	megahit_metabat2_sample116_64	MEGAHIT-MetaBAT2Refined-Sample116.64	Sample133	0	Bacteria	Bacillota	Clostridia	Saccharofermentanales	DTU023	UBA4923	UBA4923 sp012511175
MEGAHIT-MetaBAT2Refined-Sample116.64	megahit_metabat2_sample116_64	MEGAHIT-MetaBAT2Refined-Sample116.64	Sample134	0	Bacteria	Bacillota	Clostridia	Saccharofermentanales	DTU023	UBA4923	UBA4923 sp012511175
MEGAHIT-MetaBAT2Refined-Sample116.64	megahit_metabat2_sample116_64	MEGAHIT-MetaBAT2Refined-Sample116.64	Sample135	0	Bacteria	Bacillota	Clostridia	Saccharofermentanales	DTU023	UBA4923	UBA4923 sp012511175
MEGAHIT-MetaBAT2Refined-Sample116.64	megahit_metabat2_sample116_64	MEGAHIT-MetaBAT2Refined-Sample116.64	Sample136	0	Bacteria	Bacillota	Clostridia	Saccharofermentanales	DTU023	UBA4923	UBA4923 sp012511175
MEGAHIT-MetaBAT2Refined-Sample116.64	megahit_metabat2_sample116_64	MEGAHIT-MetaBAT2Refined-Sample116.64	Sample137	0	Bacteria	Bacillota	Clostridia	Saccharofermentanales	DTU023	UBA4923	UBA4923 sp012511175
MEGAHIT-MetaBAT2Refined-Sample116.64	megahit_metabat2_sample116_64	MEGAHIT-MetaBAT2Refined-Sample116.64	Sample139	0	Bacteria	Bacillota	Clostridia	Saccharofermentanales	DTU023	UBA4923	UBA4923 sp012511175
MEGAHIT-MetaBAT2Refined-Sample116.64	megahit_metabat2_sample116_64	MEGAHIT-MetaBAT2Refined-Sample116.64	Sample140	0	Bacteria	Bacillota	Clostridia	Saccharofermentanales	DTU023	UBA4923	UBA4923 sp012511175
MEGAHIT-MetaBAT2Refined-Sample116.64	megahit_metabat2_sample116_64	MEGAHIT-MetaBAT2Refined-Sample116.64	Sample141	0	Bacteria	Bacillota	Clostridia	Saccharofermentanales	DTU023	UBA4923	UBA4923 sp012511175
MEGAHIT-MetaBAT2Refined-Sample116.64	megahit_metabat2_sample116_64	MEGAHIT-MetaBAT2Refined-Sample116.64	Sample142	0	Bacteria	Bacillota	Clostridia	Saccharofermentanales	DTU023	UBA4923	UBA4923 sp012511175
MEGAHIT-MetaBAT2Refined-Sample116.64	megahit_metabat2_sample116_64	MEGAHIT-MetaBAT2Refined-Sample116.64	Sample143	0	Bacteria	Bacillota	Clostridia	Saccharofermentanales	DTU023	UBA4923	UBA4923 sp012511175
MEGAHIT-MetaBAT2Refined-Sample116.64	megahit_metabat2_sample116_64	MEGAHIT-MetaBAT2Refined-Sample116.64	Sample144	0	Bacteria	Bacillota	Clostridia	Saccharofermentanales	DTU023	UBA4923	UBA4923 sp012511175
MEGAHIT-MetaBAT2Refined-Sample116.64	megahit_metabat2_sample116_64	MEGAHIT-MetaBAT2Refined-Sample116.64	Sample2	0	Bacteria	Bacillota	Clostridia	Saccharofermentanales	DTU023	UBA4923	UBA4923 sp012511175
MEGAHIT-MetaBAT2Refined-Sample116.64	megahit_metabat2_sample116_64	MEGAHIT-MetaBAT2Refined-Sample116.64	Sample301	0	Bacteria	Bacillota	Clostridia	Saccharofermentanales	DTU023	UBA4923	UBA4923 sp012511175
MEGAHIT-MetaBAT2Refined-Sample116.64	megahit_metabat2_sample116_64	MEGAHIT-MetaBAT2Refined-Sample116.64	Sample302	0	Bacteria	Bacillota	Clostridia	Saccharofermentanales	DTU023	UBA4923	UBA4923 sp012511175
MEGAHIT-MetaBAT2Refined-Sample116.64	megahit_metabat2_sample116_64	MEGAHIT-MetaBAT2Refined-Sample116.64	Sample303	0	Bacteria	Bacillota	Clostridia	Saccharofermentanales	DTU023	UBA4923	UBA4923 sp012511175
MEGAHIT-MetaBAT2Refined-Sample116.64	megahit_metabat2_sample116_64	MEGAHIT-MetaBAT2Refined-Sample116.64	Sample310	0	Bacteria	Bacillota	Clostridia	Saccharofermentanales	DTU023	UBA4923	UBA4923 sp012511175
MEGAHIT-MetaBAT2Refined-Sample116.64	megahit_metabat2_sample116_64	MEGAHIT-MetaBAT2Refined-Sample116.64	Sample311	0	Bacteria	Bacillota	Clostridia	Saccharofermentanales	DTU023	UBA4923	UBA4923 sp012511175
MEGAHIT-MetaBAT2Refined-Sample116.64	megahit_metabat2_sample116_64	MEGAHIT-MetaBAT2Refined-Sample116.64	Sample312	0	Bacteria	Bacillota	Clostridia	Saccharofermentanales	DTU023	UBA4923	UBA4923 sp012511175
MEGAHIT-MetaBAT2Refined-Sample116.64	megahit_metabat2_sample116_64	MEGAHIT-MetaBAT2Refined-Sample116.64	Sample319	0	Bacteria	Bacillota	Clostridia	Saccharofermentanales	DTU023	UBA4923	UBA4923 sp012511175
MEGAHIT-MetaBAT2Refined-Sample116.64	megahit_metabat2_sample116_64	MEGAHIT-MetaBAT2Refined-Sample116.64	Sample321	0	Bacteria	Bacillota	Clostridia	Saccharofermentanales	DTU023	UBA4923	UBA4923 sp012511175
MEGAHIT-MetaBAT2Refined-Sample116.64	megahit_metabat2_sample116_64	MEGAHIT-MetaBAT2Refined-Sample116.64	Sample322	0	Bacteria	Bacillota	Clostridia	Saccharofermentanales	DTU023	UBA4923	UBA4923 sp012511175
MEGAHIT-MetaBAT2Refined-Sample116.64	megahit_metabat2_sample116_64	MEGAHIT-MetaBAT2Refined-Sample116.64	Sample37	0	Bacteria	Bacillota	Clostridia	Saccharofermentanales	DTU023	UBA4923	UBA4923 sp012511175
MEGAHIT-MetaBAT2Refined-Sample116.64	megahit_metabat2_sample116_64	MEGAHIT-MetaBAT2Refined-Sample116.64	Sample53	0	Bacteria	Bacillota	Clostridia	Saccharofermentanales	DTU023	UBA4923	UBA4923 sp012511175
MEGAHIT-MetaBAT2Refined-Sample116.64	megahit_metabat2_sample116_64	MEGAHIT-MetaBAT2Refined-Sample116.64	Sample54	0	Bacteria	Bacillota	Clostridia	Saccharofermentanales	DTU023	UBA4923	UBA4923 sp012511175
MEGAHIT-MetaBAT2Refined-Sample116.64	megahit_metabat2_sample116_64	MEGAHIT-MetaBAT2Refined-Sample116.64	Sample56	0	Bacteria	Bacillota	Clostridia	Saccharofermentanales	DTU023	UBA4923	UBA4923 sp012511175
MEGAHIT-MetaBAT2Refined-Sample116.64	megahit_metabat2_sample116_64	MEGAHIT-MetaBAT2Refined-Sample116.64	Sample57	0	Bacteria	Bacillota	Clostridia	Saccharofermentanales	DTU023	UBA4923	UBA4923 sp012511175
MEGAHIT-MetaBAT2Refined-Sample116.64	megahit_metabat2_sample116_64	MEGAHIT-MetaBAT2Refined-Sample116.64	Sample58	0	Bacteria	Bacillota	Clostridia	Saccharofermentanales	DTU023	UBA4923	UBA4923 sp012511175
MEGAHIT-MetaBAT2Refined-Sample116.64	megahit_metabat2_sample116_64	MEGAHIT-MetaBAT2Refined-Sample116.64	Sample59	0	Bacteria	Bacillota	Clostridia	Saccharofermentanales	DTU023	UBA4923	UBA4923 sp012511175
MEGAHIT-MetaBAT2Refined-Sample116.64	megahit_metabat2_sample116_64	MEGAHIT-MetaBAT2Refined-Sample116.64	Sample6	0	Bacteria	Bacillota	Clostridia	Saccharofermentanales	DTU023	UBA4923	UBA4923 sp012511175
MEGAHIT-MetaBAT2Refined-Sample116.64	megahit_metabat2_sample116_64	MEGAHIT-MetaBAT2Refined-Sample116.64	Sample60	0	Bacteria	Bacillota	Clostridia	Saccharofermentanales	DTU023	UBA4923	UBA4923 sp012511175
MEGAHIT-MetaBAT2Refined-Sample116.64	megahit_metabat2_sample116_64	MEGAHIT-MetaBAT2Refined-Sample116.64	Sample61	0	Bacteria	Bacillota	Clostridia	Saccharofermentanales	DTU023	UBA4923	UBA4923 sp012511175
MEGAHIT-MetaBAT2Refined-Sample116.64	megahit_metabat2_sample116_64	MEGAHIT-MetaBAT2Refined-Sample116.64	Sample62	0	Bacteria	Bacillota	Clostridia	Saccharofermentanales	DTU023	UBA4923	UBA4923 sp012511175
MEGAHIT-MetaBAT2Refined-Sample116.64	megahit_metabat2_sample116_64	MEGAHIT-MetaBAT2Refined-Sample116.64	Sample64	0	Bacteria	Bacillota	Clostridia	Saccharofermentanales	DTU023	UBA4923	UBA4923 sp012511175
MEGAHIT-MetaBAT2Refined-Sample116.64	megahit_metabat2_sample116_64	MEGAHIT-MetaBAT2Refined-Sample116.64	Sample65	0	Bacteria	Bacillota	Clostridia	Saccharofermentanales	DTU023	UBA4923	UBA4923 sp012511175
MEGAHIT-MetaBAT2Refined-Sample116.64	megahit_metabat2_sample116_64	MEGAHIT-MetaBAT2Refined-Sample116.64	Sample66	0	Bacteria	Bacillota	Clostridia	Saccharofermentanales	DTU023	UBA4923	UBA4923 sp012511175
MEGAHIT-MetaBAT2Refined-Sample116.64	megahit_metabat2_sample116_64	MEGAHIT-MetaBAT2Refined-Sample116.64	Sample67	0	Bacteria	Bacillota	Clostridia	Saccharofermentanales	DTU023	UBA4923	UBA4923 sp012511175
MEGAHIT-MetaBAT2Refined-Sample116.64	megahit_metabat2_sample116_64	MEGAHIT-MetaBAT2Refined-Sample116.64	Sample70	0	Bacteria	Bacillota	Clostridia	Saccharofermentanales	DTU023	UBA4923	UBA4923 sp012511175
MEGAHIT-MetaBAT2Refined-Sample116.64	megahit_metabat2_sample116_64	MEGAHIT-MetaBAT2Refined-Sample116.64	Sample80	0	Bacteria	Bacillota	Clostridia	Saccharofermentanales	DTU023	UBA4923	UBA4923 sp012511175
MEGAHIT-MetaBAT2Refined-Sample129.13	megahit_metabat2_sample129_13	MEGAHIT-MetaBAT2Refined-Sample129.13	Sample1	0	Bacteria	Actinomycetota	Actinomycetes	Propionibacteriales	Propionibacteriaceae	Brooklawnia	Brooklawnia propionicigenes
MEGAHIT-MetaBAT2Refined-Sample129.13	megahit_metabat2_sample129_13	MEGAHIT-MetaBAT2Refined-Sample129.13	Sample115	0	Bacteria	Actinomycetota	Actinomycetes	Propionibacteriales	Propionibacteriaceae	Brooklawnia	Brooklawnia propionicigenes
MEGAHIT-MetaBAT2Refined-Sample129.13	megahit_metabat2_sample129_13	MEGAHIT-MetaBAT2Refined-Sample129.13	Sample116	0	Bacteria	Actinomycetota	Actinomycetes	Propionibacteriales	Propionibacteriaceae	Brooklawnia	Brooklawnia propionicigenes
MEGAHIT-MetaBAT2Refined-Sample129.13	megahit_metabat2_sample129_13	MEGAHIT-MetaBAT2Refined-Sample129.13	Sample117	0	Bacteria	Actinomycetota	Actinomycetes	Propionibacteriales	Propionibacteriaceae	Brooklawnia	Brooklawnia propionicigenes
MEGAHIT-MetaBAT2Refined-Sample129.13	megahit_metabat2_sample129_13	MEGAHIT-MetaBAT2Refined-Sample129.13	Sample118	0	Bacteria	Actinomycetota	Actinomycetes	Propionibacteriales	Propionibacteriaceae	Brooklawnia	Brooklawnia propionicigenes
MEGAHIT-MetaBAT2Refined-Sample129.13	megahit_metabat2_sample129_13	MEGAHIT-MetaBAT2Refined-Sample129.13	Sample119	0	Bacteria	Actinomycetota	Actinomycetes	Propionibacteriales	Propionibacteriaceae	Brooklawnia	Brooklawnia propionicigenes
MEGAHIT-MetaBAT2Refined-Sample129.13	megahit_metabat2_sample129_13	MEGAHIT-MetaBAT2Refined-Sample129.13	Sample120	0	Bacteria	Actinomycetota	Actinomycetes	Propionibacteriales	Propionibacteriaceae	Brooklawnia	Brooklawnia propionicigenes
MEGAHIT-MetaBAT2Refined-Sample129.13	megahit_metabat2_sample129_13	MEGAHIT-MetaBAT2Refined-Sample129.13	Sample121	0	Bacteria	Actinomycetota	Actinomycetes	Propionibacteriales	Propionibacteriaceae	Brooklawnia	Brooklawnia propionicigenes
MEGAHIT-MetaBAT2Refined-Sample129.13	megahit_metabat2_sample129_13	MEGAHIT-MetaBAT2Refined-Sample129.13	Sample123	0	Bacteria	Actinomycetota	Actinomycetes	Propionibacteriales	Propionibacteriaceae	Brooklawnia	Brooklawnia propionicigenes
MEGAHIT-MetaBAT2Refined-Sample129.13	megahit_metabat2_sample129_13	MEGAHIT-MetaBAT2Refined-Sample129.13	Sample125	0	Bacteria	Actinomycetota	Actinomycetes	Propionibacteriales	Propionibacteriaceae	Brooklawnia	Brooklawnia propionicigenes
MEGAHIT-MetaBAT2Refined-Sample129.13	megahit_metabat2_sample129_13	MEGAHIT-MetaBAT2Refined-Sample129.13	Sample128	0	Bacteria	Actinomycetota	Actinomycetes	Propionibacteriales	Propionibacteriaceae	Brooklawnia	Brooklawnia propionicigenes
MEGAHIT-MetaBAT2Refined-Sample129.13	megahit_metabat2_sample129_13	MEGAHIT-MetaBAT2Refined-Sample129.13	Sample129	0.8221079087654461	Bacteria	Actinomycetota	Actinomycetes	Propionibacteriales	Propionibacteriaceae	Brooklawnia	Brooklawnia propionicigenes
MEGAHIT-MetaBAT2Refined-Sample129.13	megahit_metabat2_sample129_13	MEGAHIT-MetaBAT2Refined-Sample129.13	Sample130	0	Bacteria	Actinomycetota	Actinomycetes	Propionibacteriales	Propionibacteriaceae	Brooklawnia	Brooklawnia propionicigenes
MEGAHIT-MetaBAT2Refined-Sample129.13	megahit_metabat2_sample129_13	MEGAHIT-MetaBAT2Refined-Sample129.13	Sample131	0	Bacteria	Actinomycetota	Actinomycetes	Propionibacteriales	Propionibacteriaceae	Brooklawnia	Brooklawnia propionicigenes
MEGAHIT-MetaBAT2Refined-Sample129.13	megahit_metabat2_sample129_13	MEGAHIT-MetaBAT2Refined-Sample129.13	Sample132	0	Bacteria	Actinomycetota	Actinomycetes	Propionibacteriales	Propionibacteriaceae	Brooklawnia	Brooklawnia propionicigenes
MEGAHIT-MetaBAT2Refined-Sample129.13	megahit_metabat2_sample129_13	MEGAHIT-MetaBAT2Refined-Sample129.13	Sample133	0	Bacteria	Actinomycetota	Actinomycetes	Propionibacteriales	Propionibacteriaceae	Brooklawnia	Brooklawnia propionicigenes
MEGAHIT-MetaBAT2Refined-Sample129.13	megahit_metabat2_sample129_13	MEGAHIT-MetaBAT2Refined-Sample129.13	Sample134	0	Bacteria	Actinomycetota	Actinomycetes	Propionibacteriales	Propionibacteriaceae	Brooklawnia	Brooklawnia propionicigenes
MEGAHIT-MetaBAT2Refined-Sample129.13	megahit_metabat2_sample129_13	MEGAHIT-MetaBAT2Refined-Sample129.13	Sample135	0	Bacteria	Actinomycetota	Actinomycetes	Propionibacteriales	Propionibacteriaceae	Brooklawnia	Brooklawnia propionicigenes
MEGAHIT-MetaBAT2Refined-Sample129.13	megahit_metabat2_sample129_13	MEGAHIT-MetaBAT2Refined-Sample129.13	Sample136	0	Bacteria	Actinomycetota	Actinomycetes	Propionibacteriales	Propionibacteriaceae	Brooklawnia	Brooklawnia propionicigenes
MEGAHIT-MetaBAT2Refined-Sample129.13	megahit_metabat2_sample129_13	MEGAHIT-MetaBAT2Refined-Sample129.13	Sample137	0	Bacteria	Actinomycetota	Actinomycetes	Propionibacteriales	Propionibacteriaceae	Brooklawnia	Brooklawnia propionicigenes
MEGAHIT-MetaBAT2Refined-Sample129.13	megahit_metabat2_sample129_13	MEGAHIT-MetaBAT2Refined-Sample129.13	Sample139	0	Bacteria	Actinomycetota	Actinomycetes	Propionibacteriales	Propionibacteriaceae	Brooklawnia	Brooklawnia propionicigenes
MEGAHIT-MetaBAT2Refined-Sample129.13	megahit_metabat2_sample129_13	MEGAHIT-MetaBAT2Refined-Sample129.13	Sample140	0	Bacteria	Actinomycetota	Actinomycetes	Propionibacteriales	Propionibacteriaceae	Brooklawnia	Brooklawnia propionicigenes
MEGAHIT-MetaBAT2Refined-Sample129.13	megahit_metabat2_sample129_13	MEGAHIT-MetaBAT2Refined-Sample129.13	Sample141	0	Bacteria	Actinomycetota	Actinomycetes	Propionibacteriales	Propionibacteriaceae	Brooklawnia	Brooklawnia propionicigenes
MEGAHIT-MetaBAT2Refined-Sample129.13	megahit_metabat2_sample129_13	MEGAHIT-MetaBAT2Refined-Sample129.13	Sample142	0	Bacteria	Actinomycetota	Actinomycetes	Propionibacteriales	Propionibacteriaceae	Brooklawnia	Brooklawnia propionicigenes
MEGAHIT-MetaBAT2Refined-Sample129.13	megahit_metabat2_sample129_13	MEGAHIT-MetaBAT2Refined-Sample129.13	Sample143	0	Bacteria	Actinomycetota	Actinomycetes	Propionibacteriales	Propionibacteriaceae	Brooklawnia	Brooklawnia propionicigenes
MEGAHIT-MetaBAT2Refined-Sample129.13	megahit_metabat2_sample129_13	MEGAHIT-MetaBAT2Refined-Sample129.13	Sample144	0	Bacteria	Actinomycetota	Actinomycetes	Propionibacteriales	Propionibacteriaceae	Brooklawnia	Brooklawnia propionicigenes
MEGAHIT-MetaBAT2Refined-Sample129.13	megahit_metabat2_sample129_13	MEGAHIT-MetaBAT2Refined-Sample129.13	Sample2	0	Bacteria	Actinomycetota	Actinomycetes	Propionibacteriales	Propionibacteriaceae	Brooklawnia	Brooklawnia propionicigenes
MEGAHIT-MetaBAT2Refined-Sample129.13	megahit_metabat2_sample129_13	MEGAHIT-MetaBAT2Refined-Sample129.13	Sample301	0	Bacteria	Actinomycetota	Actinomycetes	Propionibacteriales	Propionibacteriaceae	Brooklawnia	Brooklawnia propionicigenes
MEGAHIT-MetaBAT2Refined-Sample129.13	megahit_metabat2_sample129_13	MEGAHIT-MetaBAT2Refined-Sample129.13	Sample302	0	Bacteria	Actinomycetota	Actinomycetes	Propionibacteriales	Propionibacteriaceae	Brooklawnia	Brooklawnia propionicigenes
MEGAHIT-MetaBAT2Refined-Sample129.13	megahit_metabat2_sample129_13	MEGAHIT-MetaBAT2Refined-Sample129.13	Sample303	0	Bacteria	Actinomycetota	Actinomycetes	Propionibacteriales	Propionibacteriaceae	Brooklawnia	Brooklawnia propionicigenes
MEGAHIT-MetaBAT2Refined-Sample129.13	megahit_metabat2_sample129_13	MEGAHIT-MetaBAT2Refined-Sample129.13	Sample310	0	Bacteria	Actinomycetota	Actinomycetes	Propionibacteriales	Propionibacteriaceae	Brooklawnia	Brooklawnia propionicigenes
MEGAHIT-MetaBAT2Refined-Sample129.13	megahit_metabat2_sample129_13	MEGAHIT-MetaBAT2Refined-Sample129.13	Sample311	0	Bacteria	Actinomycetota	Actinomycetes	Propionibacteriales	Propionibacteriaceae	Brooklawnia	Brooklawnia propionicigenes
MEGAHIT-MetaBAT2Refined-Sample129.13	megahit_metabat2_sample129_13	MEGAHIT-MetaBAT2Refined-Sample129.13	Sample312	0	Bacteria	Actinomycetota	Actinomycetes	Propionibacteriales	Propionibacteriaceae	Brooklawnia	Brooklawnia propionicigenes
MEGAHIT-MetaBAT2Refined-Sample129.13	megahit_metabat2_sample129_13	MEGAHIT-MetaBAT2Refined-Sample129.13	Sample319	0	Bacteria	Actinomycetota	Actinomycetes	Propionibacteriales	Propionibacteriaceae	Brooklawnia	Brooklawnia propionicigenes
MEGAHIT-MetaBAT2Refined-Sample129.13	megahit_metabat2_sample129_13	MEGAHIT-MetaBAT2Refined-Sample129.13	Sample321	0	Bacteria	Actinomycetota	Actinomycetes	Propionibacteriales	Propionibacteriaceae	Brooklawnia	Brooklawnia propionicigenes
MEGAHIT-MetaBAT2Refined-Sample129.13	megahit_metabat2_sample129_13	MEGAHIT-MetaBAT2Refined-Sample129.13	Sample322	0	Bacteria	Actinomycetota	Actinomycetes	Propionibacteriales	Propionibacteriaceae	Brooklawnia	Brooklawnia propionicigenes
MEGAHIT-MetaBAT2Refined-Sample129.13	megahit_metabat2_sample129_13	MEGAHIT-MetaBAT2Refined-Sample129.13	Sample37	0	Bacteria	Actinomycetota	Actinomycetes	Propionibacteriales	Propionibacteriaceae	Brooklawnia	Brooklawnia propionicigenes
MEGAHIT-MetaBAT2Refined-Sample129.13	megahit_metabat2_sample129_13	MEGAHIT-MetaBAT2Refined-Sample129.13	Sample53	0	Bacteria	Actinomycetota	Actinomycetes	Propionibacteriales	Propionibacteriaceae	Brooklawnia	Brooklawnia propionicigenes
MEGAHIT-MetaBAT2Refined-Sample129.13	megahit_metabat2_sample129_13	MEGAHIT-MetaBAT2Refined-Sample129.13	Sample54	0	Bacteria	Actinomycetota	Actinomycetes	Propionibacteriales	Propionibacteriaceae	Brooklawnia	Brooklawnia propionicigenes
MEGAHIT-MetaBAT2Refined-Sample129.13	megahit_metabat2_sample129_13	MEGAHIT-MetaBAT2Refined-Sample129.13	Sample56	0	Bacteria	Actinomycetota	Actinomycetes	Propionibacteriales	Propionibacteriaceae	Brooklawnia	Brooklawnia propionicigenes
MEGAHIT-MetaBAT2Refined-Sample129.13	megahit_metabat2_sample129_13	MEGAHIT-MetaBAT2Refined-Sample129.13	Sample57	0	Bacteria	Actinomycetota	Actinomycetes	Propionibacteriales	Propionibacteriaceae	Brooklawnia	Brooklawnia propionicigenes
MEGAHIT-MetaBAT2Refined-Sample129.13	megahit_metabat2_sample129_13	MEGAHIT-MetaBAT2Refined-Sample129.13	Sample58	0	Bacteria	Actinomycetota	Actinomycetes	Propionibacteriales	Propionibacteriaceae	Brooklawnia	Brooklawnia propionicigenes
MEGAHIT-MetaBAT2Refined-Sample129.13	megahit_metabat2_sample129_13	MEGAHIT-MetaBAT2Refined-Sample129.13	Sample59	0	Bacteria	Actinomycetota	Actinomycetes	Propionibacteriales	Propionibacteriaceae	Brooklawnia	Brooklawnia propionicigenes
MEGAHIT-MetaBAT2Refined-Sample129.13	megahit_metabat2_sample129_13	MEGAHIT-MetaBAT2Refined-Sample129.13	Sample6	0	Bacteria	Actinomycetota	Actinomycetes	Propionibacteriales	Propionibacteriaceae	Brooklawnia	Brooklawnia propionicigenes
MEGAHIT-MetaBAT2Refined-Sample129.13	megahit_metabat2_sample129_13	MEGAHIT-MetaBAT2Refined-Sample129.13	Sample60	0	Bacteria	Actinomycetota	Actinomycetes	Propionibacteriales	Propionibacteriaceae	Brooklawnia	Brooklawnia propionicigenes
MEGAHIT-MetaBAT2Refined-Sample129.13	megahit_metabat2_sample129_13	MEGAHIT-MetaBAT2Refined-Sample129.13	Sample61	0	Bacteria	Actinomycetota	Actinomycetes	Propionibacteriales	Propionibacteriaceae	Brooklawnia	Brooklawnia propionicigenes
MEGAHIT-MetaBAT2Refined-Sample129.13	megahit_metabat2_sample129_13	MEGAHIT-MetaBAT2Refined-Sample129.13	Sample62	0	Bacteria	Actinomycetota	Actinomycetes	Propionibacteriales	Propionibacteriaceae	Brooklawnia	Brooklawnia propionicigenes
MEGAHIT-MetaBAT2Refined-Sample129.13	megahit_metabat2_sample129_13	MEGAHIT-MetaBAT2Refined-Sample129.13	Sample64	0	Bacteria	Actinomycetota	Actinomycetes	Propionibacteriales	Propionibacteriaceae	Brooklawnia	Brooklawnia propionicigenes
MEGAHIT-MetaBAT2Refined-Sample129.13	megahit_metabat2_sample129_13	MEGAHIT-MetaBAT2Refined-Sample129.13	Sample65	0	Bacteria	Actinomycetota	Actinomycetes	Propionibacteriales	Propionibacteriaceae	Brooklawnia	Brooklawnia propionicigenes
MEGAHIT-MetaBAT2Refined-Sample129.13	megahit_metabat2_sample129_13	MEGAHIT-MetaBAT2Refined-Sample129.13	Sample66	0	Bacteria	Actinomycetota	Actinomycetes	Propionibacteriales	Propionibacteriaceae	Brooklawnia	Brooklawnia propionicigenes
MEGAHIT-MetaBAT2Refined-Sample129.13	megahit_metabat2_sample129_13	MEGAHIT-MetaBAT2Refined-Sample129.13	Sample67	0	Bacteria	Actinomycetota	Actinomycetes	Propionibacteriales	Propionibacteriaceae	Brooklawnia	Brooklawnia propionicigenes
MEGAHIT-MetaBAT2Refined-Sample129.13	megahit_metabat2_sample129_13	MEGAHIT-MetaBAT2Refined-Sample129.13	Sample70	0	Bacteria	Actinomycetota	Actinomycetes	Propionibacteriales	Propionibacteriaceae	Brooklawnia	Brooklawnia propionicigenes
MEGAHIT-MetaBAT2Refined-Sample129.13	megahit_metabat2_sample129_13	MEGAHIT-MetaBAT2Refined-Sample129.13	Sample80	0	Bacteria	Actinomycetota	Actinomycetes	Propionibacteriales	Propionibacteriaceae	Brooklawnia	Brooklawnia propionicigenes
MEGAHIT-MetaBAT2Refined-Sample117.110	megahit_metabat2_sample117_110	MEGAHIT-MetaBAT2Refined-Sample117.110	Sample1	0	Bacteria	Bacillota	Clostridia	Christensenellales	Aristaeellaceae	UBA6115	UBA6115 sp029548395
MEGAHIT-MetaBAT2Refined-Sample117.110	megahit_metabat2_sample117_110	MEGAHIT-MetaBAT2Refined-Sample117.110	Sample115	0	Bacteria	Bacillota	Clostridia	Christensenellales	Aristaeellaceae	UBA6115	UBA6115 sp029548395
MEGAHIT-MetaBAT2Refined-Sample117.110	megahit_metabat2_sample117_110	MEGAHIT-MetaBAT2Refined-Sample117.110	Sample116	0	Bacteria	Bacillota	Clostridia	Christensenellales	Aristaeellaceae	UBA6115	UBA6115 sp029548395
MEGAHIT-MetaBAT2Refined-Sample117.110	megahit_metabat2_sample117_110	MEGAHIT-MetaBAT2Refined-Sample117.110	Sample117	0.4800343040331545	Bacteria	Bacillota	Clostridia	Christensenellales	Aristaeellaceae	UBA6115	UBA6115 sp029548395
MEGAHIT-MetaBAT2Refined-Sample117.110	megahit_metabat2_sample117_110	MEGAHIT-MetaBAT2Refined-Sample117.110	Sample118	0	Bacteria	Bacillota	Clostridia	Christensenellales	Aristaeellaceae	UBA6115	UBA6115 sp029548395
MEGAHIT-MetaBAT2Refined-Sample117.110	megahit_metabat2_sample117_110	MEGAHIT-MetaBAT2Refined-Sample117.110	Sample119	0	Bacteria	Bacillota	Clostridia	Christensenellales	Aristaeellaceae	UBA6115	UBA6115 sp029548395
MEGAHIT-MetaBAT2Refined-Sample117.110	megahit_metabat2_sample117_110	MEGAHIT-MetaBAT2Refined-Sample117.110	Sample120	0	Bacteria	Bacillota	Clostridia	Christensenellales	Aristaeellaceae	UBA6115	UBA6115 sp029548395
MEGAHIT-MetaBAT2Refined-Sample117.110	megahit_metabat2_sample117_110	MEGAHIT-MetaBAT2Refined-Sample117.110	Sample121	0	Bacteria	Bacillota	Clostridia	Christensenellales	Aristaeellaceae	UBA6115	UBA6115 sp029548395
MEGAHIT-MetaBAT2Refined-Sample117.110	megahit_metabat2_sample117_110	MEGAHIT-MetaBAT2Refined-Sample117.110	Sample123	0	Bacteria	Bacillota	Clostridia	Christensenellales	Aristaeellaceae	UBA6115	UBA6115 sp029548395
MEGAHIT-MetaBAT2Refined-Sample117.110	megahit_metabat2_sample117_110	MEGAHIT-MetaBAT2Refined-Sample117.110	Sample125	0	Bacteria	Bacillota	Clostridia	Christensenellales	Aristaeellaceae	UBA6115	UBA6115 sp029548395
MEGAHIT-MetaBAT2Refined-Sample117.110	megahit_metabat2_sample117_110	MEGAHIT-MetaBAT2Refined-Sample117.110	Sample128	0	Bacteria	Bacillota	Clostridia	Christensenellales	Aristaeellaceae	UBA6115	UBA6115 sp029548395
MEGAHIT-MetaBAT2Refined-Sample117.110	megahit_metabat2_sample117_110	MEGAHIT-MetaBAT2Refined-Sample117.110	Sample129	0	Bacteria	Bacillota	Clostridia	Christensenellales	Aristaeellaceae	UBA6115	UBA6115 sp029548395
MEGAHIT-MetaBAT2Refined-Sample117.110	megahit_metabat2_sample117_110	MEGAHIT-MetaBAT2Refined-Sample117.110	Sample130	0	Bacteria	Bacillota	Clostridia	Christensenellales	Aristaeellaceae	UBA6115	UBA6115 sp029548395
MEGAHIT-MetaBAT2Refined-Sample117.110	megahit_metabat2_sample117_110	MEGAHIT-MetaBAT2Refined-Sample117.110	Sample131	0	Bacteria	Bacillota	Clostridia	Christensenellales	Aristaeellaceae	UBA6115	UBA6115 sp029548395
MEGAHIT-MetaBAT2Refined-Sample117.110	megahit_metabat2_sample117_110	MEGAHIT-MetaBAT2Refined-Sample117.110	Sample132	0	Bacteria	Bacillota	Clostridia	Christensenellales	Aristaeellaceae	UBA6115	UBA6115 sp029548395
MEGAHIT-MetaBAT2Refined-Sample117.110	megahit_metabat2_sample117_110	MEGAHIT-MetaBAT2Refined-Sample117.110	Sample133	0	Bacteria	Bacillota	Clostridia	Christensenellales	Aristaeellaceae	UBA6115	UBA6115 sp029548395
MEGAHIT-MetaBAT2Refined-Sample117.110	megahit_metabat2_sample117_110	MEGAHIT-MetaBAT2Refined-Sample117.110	Sample134	0	Bacteria	Bacillota	Clostridia	Christensenellales	Aristaeellaceae	UBA6115	UBA6115 sp029548395
MEGAHIT-MetaBAT2Refined-Sample117.110	megahit_metabat2_sample117_110	MEGAHIT-MetaBAT2Refined-Sample117.110	Sample135	0	Bacteria	Bacillota	Clostridia	Christensenellales	Aristaeellaceae	UBA6115	UBA6115 sp029548395
MEGAHIT-MetaBAT2Refined-Sample117.110	megahit_metabat2_sample117_110	MEGAHIT-MetaBAT2Refined-Sample117.110	Sample136	0	Bacteria	Bacillota	Clostridia	Christensenellales	Aristaeellaceae	UBA6115	UBA6115 sp029548395
MEGAHIT-MetaBAT2Refined-Sample117.110	megahit_metabat2_sample117_110	MEGAHIT-MetaBAT2Refined-Sample117.110	Sample137	0	Bacteria	Bacillota	Clostridia	Christensenellales	Aristaeellaceae	UBA6115	UBA6115 sp029548395
MEGAHIT-MetaBAT2Refined-Sample117.110	megahit_metabat2_sample117_110	MEGAHIT-MetaBAT2Refined-Sample117.110	Sample139	0	Bacteria	Bacillota	Clostridia	Christensenellales	Aristaeellaceae	UBA6115	UBA6115 sp029548395
MEGAHIT-MetaBAT2Refined-Sample117.110	megahit_metabat2_sample117_110	MEGAHIT-MetaBAT2Refined-Sample117.110	Sample140	0	Bacteria	Bacillota	Clostridia	Christensenellales	Aristaeellaceae	UBA6115	UBA6115 sp029548395
MEGAHIT-MetaBAT2Refined-Sample117.110	megahit_metabat2_sample117_110	MEGAHIT-MetaBAT2Refined-Sample117.110	Sample141	0	Bacteria	Bacillota	Clostridia	Christensenellales	Aristaeellaceae	UBA6115	UBA6115 sp029548395
MEGAHIT-MetaBAT2Refined-Sample117.110	megahit_metabat2_sample117_110	MEGAHIT-MetaBAT2Refined-Sample117.110	Sample142	0	Bacteria	Bacillota	Clostridia	Christensenellales	Aristaeellaceae	UBA6115	UBA6115 sp029548395
MEGAHIT-MetaBAT2Refined-Sample117.110	megahit_metabat2_sample117_110	MEGAHIT-MetaBAT2Refined-Sample117.110	Sample143	0	Bacteria	Bacillota	Clostridia	Christensenellales	Aristaeellaceae	UBA6115	UBA6115 sp029548395
MEGAHIT-MetaBAT2Refined-Sample117.110	megahit_metabat2_sample117_110	MEGAHIT-MetaBAT2Refined-Sample117.110	Sample144	0	Bacteria	Bacillota	Clostridia	Christensenellales	Aristaeellaceae	UBA6115	UBA6115 sp029548395
MEGAHIT-MetaBAT2Refined-Sample117.110	megahit_metabat2_sample117_110	MEGAHIT-MetaBAT2Refined-Sample117.110	Sample2	0	Bacteria	Bacillota	Clostridia	Christensenellales	Aristaeellaceae	UBA6115	UBA6115 sp029548395
MEGAHIT-MetaBAT2Refined-Sample117.110	megahit_metabat2_sample117_110	MEGAHIT-MetaBAT2Refined-Sample117.110	Sample301	0	Bacteria	Bacillota	Clostridia	Christensenellales	Aristaeellaceae	UBA6115	UBA6115 sp029548395
MEGAHIT-MetaBAT2Refined-Sample117.110	megahit_metabat2_sample117_110	MEGAHIT-MetaBAT2Refined-Sample117.110	Sample302	0	Bacteria	Bacillota	Clostridia	Christensenellales	Aristaeellaceae	UBA6115	UBA6115 sp029548395
MEGAHIT-MetaBAT2Refined-Sample117.110	megahit_metabat2_sample117_110	MEGAHIT-MetaBAT2Refined-Sample117.110	Sample303	0	Bacteria	Bacillota	Clostridia	Christensenellales	Aristaeellaceae	UBA6115	UBA6115 sp029548395
MEGAHIT-MetaBAT2Refined-Sample117.110	megahit_metabat2_sample117_110	MEGAHIT-MetaBAT2Refined-Sample117.110	Sample310	0	Bacteria	Bacillota	Clostridia	Christensenellales	Aristaeellaceae	UBA6115	UBA6115 sp029548395
MEGAHIT-MetaBAT2Refined-Sample117.110	megahit_metabat2_sample117_110	MEGAHIT-MetaBAT2Refined-Sample117.110	Sample311	0	Bacteria	Bacillota	Clostridia	Christensenellales	Aristaeellaceae	UBA6115	UBA6115 sp029548395
MEGAHIT-MetaBAT2Refined-Sample117.110	megahit_metabat2_sample117_110	MEGAHIT-MetaBAT2Refined-Sample117.110	Sample312	0	Bacteria	Bacillota	Clostridia	Christensenellales	Aristaeellaceae	UBA6115	UBA6115 sp029548395
MEGAHIT-MetaBAT2Refined-Sample117.110	megahit_metabat2_sample117_110	MEGAHIT-MetaBAT2Refined-Sample117.110	Sample319	0	Bacteria	Bacillota	Clostridia	Christensenellales	Aristaeellaceae	UBA6115	UBA6115 sp029548395
MEGAHIT-MetaBAT2Refined-Sample117.110	megahit_metabat2_sample117_110	MEGAHIT-MetaBAT2Refined-Sample117.110	Sample321	0	Bacteria	Bacillota	Clostridia	Christensenellales	Aristaeellaceae	UBA6115	UBA6115 sp029548395
MEGAHIT-MetaBAT2Refined-Sample117.110	megahit_metabat2_sample117_110	MEGAHIT-MetaBAT2Refined-Sample117.110	Sample322	0	Bacteria	Bacillota	Clostridia	Christensenellales	Aristaeellaceae	UBA6115	UBA6115 sp029548395
MEGAHIT-MetaBAT2Refined-Sample117.110	megahit_metabat2_sample117_110	MEGAHIT-MetaBAT2Refined-Sample117.110	Sample37	0	Bacteria	Bacillota	Clostridia	Christensenellales	Aristaeellaceae	UBA6115	UBA6115 sp029548395
MEGAHIT-MetaBAT2Refined-Sample117.110	megahit_metabat2_sample117_110	MEGAHIT-MetaBAT2Refined-Sample117.110	Sample53	0	Bacteria	Bacillota	Clostridia	Christensenellales	Aristaeellaceae	UBA6115	UBA6115 sp029548395
MEGAHIT-MetaBAT2Refined-Sample117.110	megahit_metabat2_sample117_110	MEGAHIT-MetaBAT2Refined-Sample117.110	Sample54	0	Bacteria	Bacillota	Clostridia	Christensenellales	Aristaeellaceae	UBA6115	UBA6115 sp029548395
MEGAHIT-MetaBAT2Refined-Sample117.110	megahit_metabat2_sample117_110	MEGAHIT-MetaBAT2Refined-Sample117.110	Sample56	0	Bacteria	Bacillota	Clostridia	Christensenellales	Aristaeellaceae	UBA6115	UBA6115 sp029548395
MEGAHIT-MetaBAT2Refined-Sample117.110	megahit_metabat2_sample117_110	MEGAHIT-MetaBAT2Refined-Sample117.110	Sample57	0	Bacteria	Bacillota	Clostridia	Christensenellales	Aristaeellaceae	UBA6115	UBA6115 sp029548395
MEGAHIT-MetaBAT2Refined-Sample117.110	megahit_metabat2_sample117_110	MEGAHIT-MetaBAT2Refined-Sample117.110	Sample58	0	Bacteria	Bacillota	Clostridia	Christensenellales	Aristaeellaceae	UBA6115	UBA6115 sp029548395
MEGAHIT-MetaBAT2Refined-Sample117.110	megahit_metabat2_sample117_110	MEGAHIT-MetaBAT2Refined-Sample117.110	Sample59	0	Bacteria	Bacillota	Clostridia	Christensenellales	Aristaeellaceae	UBA6115	UBA6115 sp029548395
MEGAHIT-MetaBAT2Refined-Sample117.110	megahit_metabat2_sample117_110	MEGAHIT-MetaBAT2Refined-Sample117.110	Sample6	0	Bacteria	Bacillota	Clostridia	Christensenellales	Aristaeellaceae	UBA6115	UBA6115 sp029548395
MEGAHIT-MetaBAT2Refined-Sample117.110	megahit_metabat2_sample117_110	MEGAHIT-MetaBAT2Refined-Sample117.110	Sample60	0	Bacteria	Bacillota	Clostridia	Christensenellales	Aristaeellaceae	UBA6115	UBA6115 sp029548395
MEGAHIT-MetaBAT2Refined-Sample117.110	megahit_metabat2_sample117_110	MEGAHIT-MetaBAT2Refined-Sample117.110	Sample61	0	Bacteria	Bacillota	Clostridia	Christensenellales	Aristaeellaceae	UBA6115	UBA6115 sp029548395
MEGAHIT-MetaBAT2Refined-Sample117.110	megahit_metabat2_sample117_110	MEGAHIT-MetaBAT2Refined-Sample117.110	Sample62	0	Bacteria	Bacillota	Clostridia	Christensenellales	Aristaeellaceae	UBA6115	UBA6115 sp029548395
MEGAHIT-MetaBAT2Refined-Sample117.110	megahit_metabat2_sample117_110	MEGAHIT-MetaBAT2Refined-Sample117.110	Sample64	0	Bacteria	Bacillota	Clostridia	Christensenellales	Aristaeellaceae	UBA6115	UBA6115 sp029548395
MEGAHIT-MetaBAT2Refined-Sample117.110	megahit_metabat2_sample117_110	MEGAHIT-MetaBAT2Refined-Sample117.110	Sample65	0	Bacteria	Bacillota	Clostridia	Christensenellales	Aristaeellaceae	UBA6115	UBA6115 sp029548395
MEGAHIT-MetaBAT2Refined-Sample117.110	megahit_metabat2_sample117_110	MEGAHIT-MetaBAT2Refined-Sample117.110	Sample66	0	Bacteria	Bacillota	Clostridia	Christensenellales	Aristaeellaceae	UBA6115	UBA6115 sp029548395
MEGAHIT-MetaBAT2Refined-Sample117.110	megahit_metabat2_sample117_110	MEGAHIT-MetaBAT2Refined-Sample117.110	Sample67	0	Bacteria	Bacillota	Clostridia	Christensenellales	Aristaeellaceae	UBA6115	UBA6115 sp029548395
MEGAHIT-MetaBAT2Refined-Sample117.110	megahit_metabat2_sample117_110	MEGAHIT-MetaBAT2Refined-Sample117.110	Sample70	0	Bacteria	Bacillota	Clostridia	Christensenellales	Aristaeellaceae	UBA6115	UBA6115 sp029548395
MEGAHIT-MetaBAT2Refined-Sample117.110	megahit_metabat2_sample117_110	MEGAHIT-MetaBAT2Refined-Sample117.110	Sample80	0	Bacteria	Bacillota	Clostridia	Christensenellales	Aristaeellaceae	UBA6115	UBA6115 sp029548395
MEGAHIT-MetaBAT2Refined-Sample54.23	megahit_metabat2_sample54_23	MEGAHIT-MetaBAT2Refined-Sample54.23	Sample1	0	Bacteria	Synergistota	Synergistia	Synergistales	Aminithiophilaceae	Aminithiophilus	Aminithiophilus sp016756725
MEGAHIT-MetaBAT2Refined-Sample54.23	megahit_metabat2_sample54_23	MEGAHIT-MetaBAT2Refined-Sample54.23	Sample115	0	Bacteria	Synergistota	Synergistia	Synergistales	Aminithiophilaceae	Aminithiophilus	Aminithiophilus sp016756725
MEGAHIT-MetaBAT2Refined-Sample54.23	megahit_metabat2_sample54_23	MEGAHIT-MetaBAT2Refined-Sample54.23	Sample116	0	Bacteria	Synergistota	Synergistia	Synergistales	Aminithiophilaceae	Aminithiophilus	Aminithiophilus sp016756725
MEGAHIT-MetaBAT2Refined-Sample54.23	megahit_metabat2_sample54_23	MEGAHIT-MetaBAT2Refined-Sample54.23	Sample117	0	Bacteria	Synergistota	Synergistia	Synergistales	Aminithiophilaceae	Aminithiophilus	Aminithiophilus sp016756725
MEGAHIT-MetaBAT2Refined-Sample54.23	megahit_metabat2_sample54_23	MEGAHIT-MetaBAT2Refined-Sample54.23	Sample118	0	Bacteria	Synergistota	Synergistia	Synergistales	Aminithiophilaceae	Aminithiophilus	Aminithiophilus sp016756725
MEGAHIT-MetaBAT2Refined-Sample54.23	megahit_metabat2_sample54_23	MEGAHIT-MetaBAT2Refined-Sample54.23	Sample119	0	Bacteria	Synergistota	Synergistia	Synergistales	Aminithiophilaceae	Aminithiophilus	Aminithiophilus sp016756725
MEGAHIT-MetaBAT2Refined-Sample54.23	megahit_metabat2_sample54_23	MEGAHIT-MetaBAT2Refined-Sample54.23	Sample120	0	Bacteria	Synergistota	Synergistia	Synergistales	Aminithiophilaceae	Aminithiophilus	Aminithiophilus sp016756725
MEGAHIT-MetaBAT2Refined-Sample54.23	megahit_metabat2_sample54_23	MEGAHIT-MetaBAT2Refined-Sample54.23	Sample121	0	Bacteria	Synergistota	Synergistia	Synergistales	Aminithiophilaceae	Aminithiophilus	Aminithiophilus sp016756725
MEGAHIT-MetaBAT2Refined-Sample54.23	megahit_metabat2_sample54_23	MEGAHIT-MetaBAT2Refined-Sample54.23	Sample123	0	Bacteria	Synergistota	Synergistia	Synergistales	Aminithiophilaceae	Aminithiophilus	Aminithiophilus sp016756725
MEGAHIT-MetaBAT2Refined-Sample54.23	megahit_metabat2_sample54_23	MEGAHIT-MetaBAT2Refined-Sample54.23	Sample125	0	Bacteria	Synergistota	Synergistia	Synergistales	Aminithiophilaceae	Aminithiophilus	Aminithiophilus sp016756725
MEGAHIT-MetaBAT2Refined-Sample54.23	megahit_metabat2_sample54_23	MEGAHIT-MetaBAT2Refined-Sample54.23	Sample128	0	Bacteria	Synergistota	Synergistia	Synergistales	Aminithiophilaceae	Aminithiophilus	Aminithiophilus sp016756725
MEGAHIT-MetaBAT2Refined-Sample54.23	megahit_metabat2_sample54_23	MEGAHIT-MetaBAT2Refined-Sample54.23	Sample129	0	Bacteria	Synergistota	Synergistia	Synergistales	Aminithiophilaceae	Aminithiophilus	Aminithiophilus sp016756725
MEGAHIT-MetaBAT2Refined-Sample54.23	megahit_metabat2_sample54_23	MEGAHIT-MetaBAT2Refined-Sample54.23	Sample130	0	Bacteria	Synergistota	Synergistia	Synergistales	Aminithiophilaceae	Aminithiophilus	Aminithiophilus sp016756725
MEGAHIT-MetaBAT2Refined-Sample54.23	megahit_metabat2_sample54_23	MEGAHIT-MetaBAT2Refined-Sample54.23	Sample131	0	Bacteria	Synergistota	Synergistia	Synergistales	Aminithiophilaceae	Aminithiophilus	Aminithiophilus sp016756725
MEGAHIT-MetaBAT2Refined-Sample54.23	megahit_metabat2_sample54_23	MEGAHIT-MetaBAT2Refined-Sample54.23	Sample132	0	Bacteria	Synergistota	Synergistia	Synergistales	Aminithiophilaceae	Aminithiophilus	Aminithiophilus sp016756725
MEGAHIT-MetaBAT2Refined-Sample54.23	megahit_metabat2_sample54_23	MEGAHIT-MetaBAT2Refined-Sample54.23	Sample133	0	Bacteria	Synergistota	Synergistia	Synergistales	Aminithiophilaceae	Aminithiophilus	Aminithiophilus sp016756725
MEGAHIT-MetaBAT2Refined-Sample54.23	megahit_metabat2_sample54_23	MEGAHIT-MetaBAT2Refined-Sample54.23	Sample134	0	Bacteria	Synergistota	Synergistia	Synergistales	Aminithiophilaceae	Aminithiophilus	Aminithiophilus sp016756725
MEGAHIT-MetaBAT2Refined-Sample54.23	megahit_metabat2_sample54_23	MEGAHIT-MetaBAT2Refined-Sample54.23	Sample135	0	Bacteria	Synergistota	Synergistia	Synergistales	Aminithiophilaceae	Aminithiophilus	Aminithiophilus sp016756725
MEGAHIT-MetaBAT2Refined-Sample54.23	megahit_metabat2_sample54_23	MEGAHIT-MetaBAT2Refined-Sample54.23	Sample136	0	Bacteria	Synergistota	Synergistia	Synergistales	Aminithiophilaceae	Aminithiophilus	Aminithiophilus sp016756725
MEGAHIT-MetaBAT2Refined-Sample54.23	megahit_metabat2_sample54_23	MEGAHIT-MetaBAT2Refined-Sample54.23	Sample137	0	Bacteria	Synergistota	Synergistia	Synergistales	Aminithiophilaceae	Aminithiophilus	Aminithiophilus sp016756725
MEGAHIT-MetaBAT2Refined-Sample54.23	megahit_metabat2_sample54_23	MEGAHIT-MetaBAT2Refined-Sample54.23	Sample139	0	Bacteria	Synergistota	Synergistia	Synergistales	Aminithiophilaceae	Aminithiophilus	Aminithiophilus sp016756725
MEGAHIT-MetaBAT2Refined-Sample54.23	megahit_metabat2_sample54_23	MEGAHIT-MetaBAT2Refined-Sample54.23	Sample140	0	Bacteria	Synergistota	Synergistia	Synergistales	Aminithiophilaceae	Aminithiophilus	Aminithiophilus sp016756725
MEGAHIT-MetaBAT2Refined-Sample54.23	megahit_metabat2_sample54_23	MEGAHIT-MetaBAT2Refined-Sample54.23	Sample141	0	Bacteria	Synergistota	Synergistia	Synergistales	Aminithiophilaceae	Aminithiophilus	Aminithiophilus sp016756725
MEGAHIT-MetaBAT2Refined-Sample54.23	megahit_metabat2_sample54_23	MEGAHIT-MetaBAT2Refined-Sample54.23	Sample142	0	Bacteria	Synergistota	Synergistia	Synergistales	Aminithiophilaceae	Aminithiophilus	Aminithiophilus sp016756725
MEGAHIT-MetaBAT2Refined-Sample54.23	megahit_metabat2_sample54_23	MEGAHIT-MetaBAT2Refined-Sample54.23	Sample143	0	Bacteria	Synergistota	Synergistia	Synergistales	Aminithiophilaceae	Aminithiophilus	Aminithiophilus sp016756725
MEGAHIT-MetaBAT2Refined-Sample54.23	megahit_metabat2_sample54_23	MEGAHIT-MetaBAT2Refined-Sample54.23	Sample144	0	Bacteria	Synergistota	Synergistia	Synergistales	Aminithiophilaceae	Aminithiophilus	Aminithiophilus sp016756725
MEGAHIT-MetaBAT2Refined-Sample54.23	megahit_metabat2_sample54_23	MEGAHIT-MetaBAT2Refined-Sample54.23	Sample2	0	Bacteria	Synergistota	Synergistia	Synergistales	Aminithiophilaceae	Aminithiophilus	Aminithiophilus sp016756725
MEGAHIT-MetaBAT2Refined-Sample54.23	megahit_metabat2_sample54_23	MEGAHIT-MetaBAT2Refined-Sample54.23	Sample301	0	Bacteria	Synergistota	Synergistia	Synergistales	Aminithiophilaceae	Aminithiophilus	Aminithiophilus sp016756725
MEGAHIT-MetaBAT2Refined-Sample54.23	megahit_metabat2_sample54_23	MEGAHIT-MetaBAT2Refined-Sample54.23	Sample302	0	Bacteria	Synergistota	Synergistia	Synergistales	Aminithiophilaceae	Aminithiophilus	Aminithiophilus sp016756725
MEGAHIT-MetaBAT2Refined-Sample54.23	megahit_metabat2_sample54_23	MEGAHIT-MetaBAT2Refined-Sample54.23	Sample303	0	Bacteria	Synergistota	Synergistia	Synergistales	Aminithiophilaceae	Aminithiophilus	Aminithiophilus sp016756725
MEGAHIT-MetaBAT2Refined-Sample54.23	megahit_metabat2_sample54_23	MEGAHIT-MetaBAT2Refined-Sample54.23	Sample310	0	Bacteria	Synergistota	Synergistia	Synergistales	Aminithiophilaceae	Aminithiophilus	Aminithiophilus sp016756725
MEGAHIT-MetaBAT2Refined-Sample54.23	megahit_metabat2_sample54_23	MEGAHIT-MetaBAT2Refined-Sample54.23	Sample311	0	Bacteria	Synergistota	Synergistia	Synergistales	Aminithiophilaceae	Aminithiophilus	Aminithiophilus sp016756725
MEGAHIT-MetaBAT2Refined-Sample54.23	megahit_metabat2_sample54_23	MEGAHIT-MetaBAT2Refined-Sample54.23	Sample312	0	Bacteria	Synergistota	Synergistia	Synergistales	Aminithiophilaceae	Aminithiophilus	Aminithiophilus sp016756725
MEGAHIT-MetaBAT2Refined-Sample54.23	megahit_metabat2_sample54_23	MEGAHIT-MetaBAT2Refined-Sample54.23	Sample319	0	Bacteria	Synergistota	Synergistia	Synergistales	Aminithiophilaceae	Aminithiophilus	Aminithiophilus sp016756725
MEGAHIT-MetaBAT2Refined-Sample54.23	megahit_metabat2_sample54_23	MEGAHIT-MetaBAT2Refined-Sample54.23	Sample321	0	Bacteria	Synergistota	Synergistia	Synergistales	Aminithiophilaceae	Aminithiophilus	Aminithiophilus sp016756725
MEGAHIT-MetaBAT2Refined-Sample54.23	megahit_metabat2_sample54_23	MEGAHIT-MetaBAT2Refined-Sample54.23	Sample322	0	Bacteria	Synergistota	Synergistia	Synergistales	Aminithiophilaceae	Aminithiophilus	Aminithiophilus sp016756725
MEGAHIT-MetaBAT2Refined-Sample54.23	megahit_metabat2_sample54_23	MEGAHIT-MetaBAT2Refined-Sample54.23	Sample37	0	Bacteria	Synergistota	Synergistia	Synergistales	Aminithiophilaceae	Aminithiophilus	Aminithiophilus sp016756725
MEGAHIT-MetaBAT2Refined-Sample54.23	megahit_metabat2_sample54_23	MEGAHIT-MetaBAT2Refined-Sample54.23	Sample53	0	Bacteria	Synergistota	Synergistia	Synergistales	Aminithiophilaceae	Aminithiophilus	Aminithiophilus sp016756725
MEGAHIT-MetaBAT2Refined-Sample54.23	megahit_metabat2_sample54_23	MEGAHIT-MetaBAT2Refined-Sample54.23	Sample54	0.3768095736807026	Bacteria	Synergistota	Synergistia	Synergistales	Aminithiophilaceae	Aminithiophilus	Aminithiophilus sp016756725
MEGAHIT-MetaBAT2Refined-Sample54.23	megahit_metabat2_sample54_23	MEGAHIT-MetaBAT2Refined-Sample54.23	Sample56	0	Bacteria	Synergistota	Synergistia	Synergistales	Aminithiophilaceae	Aminithiophilus	Aminithiophilus sp016756725
MEGAHIT-MetaBAT2Refined-Sample54.23	megahit_metabat2_sample54_23	MEGAHIT-MetaBAT2Refined-Sample54.23	Sample57	0	Bacteria	Synergistota	Synergistia	Synergistales	Aminithiophilaceae	Aminithiophilus	Aminithiophilus sp016756725
MEGAHIT-MetaBAT2Refined-Sample54.23	megahit_metabat2_sample54_23	MEGAHIT-MetaBAT2Refined-Sample54.23	Sample58	0	Bacteria	Synergistota	Synergistia	Synergistales	Aminithiophilaceae	Aminithiophilus	Aminithiophilus sp016756725
MEGAHIT-MetaBAT2Refined-Sample54.23	megahit_metabat2_sample54_23	MEGAHIT-MetaBAT2Refined-Sample54.23	Sample59	0	Bacteria	Synergistota	Synergistia	Synergistales	Aminithiophilaceae	Aminithiophilus	Aminithiophilus sp016756725
MEGAHIT-MetaBAT2Refined-Sample54.23	megahit_metabat2_sample54_23	MEGAHIT-MetaBAT2Refined-Sample54.23	Sample6	0	Bacteria	Synergistota	Synergistia	Synergistales	Aminithiophilaceae	Aminithiophilus	Aminithiophilus sp016756725
MEGAHIT-MetaBAT2Refined-Sample54.23	megahit_metabat2_sample54_23	MEGAHIT-MetaBAT2Refined-Sample54.23	Sample60	0	Bacteria	Synergistota	Synergistia	Synergistales	Aminithiophilaceae	Aminithiophilus	Aminithiophilus sp016756725
MEGAHIT-MetaBAT2Refined-Sample54.23	megahit_metabat2_sample54_23	MEGAHIT-MetaBAT2Refined-Sample54.23	Sample61	0	Bacteria	Synergistota	Synergistia	Synergistales	Aminithiophilaceae	Aminithiophilus	Aminithiophilus sp016756725
MEGAHIT-MetaBAT2Refined-Sample54.23	megahit_metabat2_sample54_23	MEGAHIT-MetaBAT2Refined-Sample54.23	Sample62	0	Bacteria	Synergistota	Synergistia	Synergistales	Aminithiophilaceae	Aminithiophilus	Aminithiophilus sp016756725
MEGAHIT-MetaBAT2Refined-Sample54.23	megahit_metabat2_sample54_23	MEGAHIT-MetaBAT2Refined-Sample54.23	Sample64	0	Bacteria	Synergistota	Synergistia	Synergistales	Aminithiophilaceae	Aminithiophilus	Aminithiophilus sp016756725
MEGAHIT-MetaBAT2Refined-Sample54.23	megahit_metabat2_sample54_23	MEGAHIT-MetaBAT2Refined-Sample54.23	Sample65	0	Bacteria	Synergistota	Synergistia	Synergistales	Aminithiophilaceae	Aminithiophilus	Aminithiophilus sp016756725
MEGAHIT-MetaBAT2Refined-Sample54.23	megahit_metabat2_sample54_23	MEGAHIT-MetaBAT2Refined-Sample54.23	Sample66	0	Bacteria	Synergistota	Synergistia	Synergistales	Aminithiophilaceae	Aminithiophilus	Aminithiophilus sp016756725
MEGAHIT-MetaBAT2Refined-Sample54.23	megahit_metabat2_sample54_23	MEGAHIT-MetaBAT2Refined-Sample54.23	Sample67	0	Bacteria	Synergistota	Synergistia	Synergistales	Aminithiophilaceae	Aminithiophilus	Aminithiophilus sp016756725
MEGAHIT-MetaBAT2Refined-Sample54.23	megahit_metabat2_sample54_23	MEGAHIT-MetaBAT2Refined-Sample54.23	Sample70	0	Bacteria	Synergistota	Synergistia	Synergistales	Aminithiophilaceae	Aminithiophilus	Aminithiophilus sp016756725
MEGAHIT-MetaBAT2Refined-Sample54.23	megahit_metabat2_sample54_23	MEGAHIT-MetaBAT2Refined-Sample54.23	Sample80	0	Bacteria	Synergistota	Synergistia	Synergistales	Aminithiophilaceae	Aminithiophilus	Aminithiophilus sp016756725
MEGAHIT-MetaBAT2Refined-Sample115.146	megahit_metabat2_sample115_146	MEGAHIT-MetaBAT2Refined-Sample115.146	Sample1	0	Bacteria	Bacillota	Dethiobacteria	DTU022	DTU022	JAAZPQ01	JAAZPQ01 sp012797175
MEGAHIT-MetaBAT2Refined-Sample115.146	megahit_metabat2_sample115_146	MEGAHIT-MetaBAT2Refined-Sample115.146	Sample115	0.4438740508480433	Bacteria	Bacillota	Dethiobacteria	DTU022	DTU022	JAAZPQ01	JAAZPQ01 sp012797175
MEGAHIT-MetaBAT2Refined-Sample115.146	megahit_metabat2_sample115_146	MEGAHIT-MetaBAT2Refined-Sample115.146	Sample116	0	Bacteria	Bacillota	Dethiobacteria	DTU022	DTU022	JAAZPQ01	JAAZPQ01 sp012797175
MEGAHIT-MetaBAT2Refined-Sample115.146	megahit_metabat2_sample115_146	MEGAHIT-MetaBAT2Refined-Sample115.146	Sample117	0	Bacteria	Bacillota	Dethiobacteria	DTU022	DTU022	JAAZPQ01	JAAZPQ01 sp012797175
MEGAHIT-MetaBAT2Refined-Sample115.146	megahit_metabat2_sample115_146	MEGAHIT-MetaBAT2Refined-Sample115.146	Sample118	0	Bacteria	Bacillota	Dethiobacteria	DTU022	DTU022	JAAZPQ01	JAAZPQ01 sp012797175
MEGAHIT-MetaBAT2Refined-Sample115.146	megahit_metabat2_sample115_146	MEGAHIT-MetaBAT2Refined-Sample115.146	Sample119	0	Bacteria	Bacillota	Dethiobacteria	DTU022	DTU022	JAAZPQ01	JAAZPQ01 sp012797175
MEGAHIT-MetaBAT2Refined-Sample115.146	megahit_metabat2_sample115_146	MEGAHIT-MetaBAT2Refined-Sample115.146	Sample120	0	Bacteria	Bacillota	Dethiobacteria	DTU022	DTU022	JAAZPQ01	JAAZPQ01 sp012797175
MEGAHIT-MetaBAT2Refined-Sample115.146	megahit_metabat2_sample115_146	MEGAHIT-MetaBAT2Refined-Sample115.146	Sample121	0	Bacteria	Bacillota	Dethiobacteria	DTU022	DTU022	JAAZPQ01	JAAZPQ01 sp012797175
MEGAHIT-MetaBAT2Refined-Sample115.146	megahit_metabat2_sample115_146	MEGAHIT-MetaBAT2Refined-Sample115.146	Sample123	0	Bacteria	Bacillota	Dethiobacteria	DTU022	DTU022	JAAZPQ01	JAAZPQ01 sp012797175
MEGAHIT-MetaBAT2Refined-Sample115.146	megahit_metabat2_sample115_146	MEGAHIT-MetaBAT2Refined-Sample115.146	Sample125	0	Bacteria	Bacillota	Dethiobacteria	DTU022	DTU022	JAAZPQ01	JAAZPQ01 sp012797175
MEGAHIT-MetaBAT2Refined-Sample115.146	megahit_metabat2_sample115_146	MEGAHIT-MetaBAT2Refined-Sample115.146	Sample128	0	Bacteria	Bacillota	Dethiobacteria	DTU022	DTU022	JAAZPQ01	JAAZPQ01 sp012797175
MEGAHIT-MetaBAT2Refined-Sample115.146	megahit_metabat2_sample115_146	MEGAHIT-MetaBAT2Refined-Sample115.146	Sample129	0	Bacteria	Bacillota	Dethiobacteria	DTU022	DTU022	JAAZPQ01	JAAZPQ01 sp012797175
MEGAHIT-MetaBAT2Refined-Sample115.146	megahit_metabat2_sample115_146	MEGAHIT-MetaBAT2Refined-Sample115.146	Sample130	0	Bacteria	Bacillota	Dethiobacteria	DTU022	DTU022	JAAZPQ01	JAAZPQ01 sp012797175
MEGAHIT-MetaBAT2Refined-Sample115.146	megahit_metabat2_sample115_146	MEGAHIT-MetaBAT2Refined-Sample115.146	Sample131	0	Bacteria	Bacillota	Dethiobacteria	DTU022	DTU022	JAAZPQ01	JAAZPQ01 sp012797175
MEGAHIT-MetaBAT2Refined-Sample115.146	megahit_metabat2_sample115_146	MEGAHIT-MetaBAT2Refined-Sample115.146	Sample132	0	Bacteria	Bacillota	Dethiobacteria	DTU022	DTU022	JAAZPQ01	JAAZPQ01 sp012797175
MEGAHIT-MetaBAT2Refined-Sample115.146	megahit_metabat2_sample115_146	MEGAHIT-MetaBAT2Refined-Sample115.146	Sample133	0	Bacteria	Bacillota	Dethiobacteria	DTU022	DTU022	JAAZPQ01	JAAZPQ01 sp012797175
MEGAHIT-MetaBAT2Refined-Sample115.146	megahit_metabat2_sample115_146	MEGAHIT-MetaBAT2Refined-Sample115.146	Sample134	0	Bacteria	Bacillota	Dethiobacteria	DTU022	DTU022	JAAZPQ01	JAAZPQ01 sp012797175
MEGAHIT-MetaBAT2Refined-Sample115.146	megahit_metabat2_sample115_146	MEGAHIT-MetaBAT2Refined-Sample115.146	Sample135	0	Bacteria	Bacillota	Dethiobacteria	DTU022	DTU022	JAAZPQ01	JAAZPQ01 sp012797175
MEGAHIT-MetaBAT2Refined-Sample115.146	megahit_metabat2_sample115_146	MEGAHIT-MetaBAT2Refined-Sample115.146	Sample136	0	Bacteria	Bacillota	Dethiobacteria	DTU022	DTU022	JAAZPQ01	JAAZPQ01 sp012797175
MEGAHIT-MetaBAT2Refined-Sample115.146	megahit_metabat2_sample115_146	MEGAHIT-MetaBAT2Refined-Sample115.146	Sample137	0	Bacteria	Bacillota	Dethiobacteria	DTU022	DTU022	JAAZPQ01	JAAZPQ01 sp012797175
MEGAHIT-MetaBAT2Refined-Sample115.146	megahit_metabat2_sample115_146	MEGAHIT-MetaBAT2Refined-Sample115.146	Sample139	0	Bacteria	Bacillota	Dethiobacteria	DTU022	DTU022	JAAZPQ01	JAAZPQ01 sp012797175
MEGAHIT-MetaBAT2Refined-Sample115.146	megahit_metabat2_sample115_146	MEGAHIT-MetaBAT2Refined-Sample115.146	Sample140	0	Bacteria	Bacillota	Dethiobacteria	DTU022	DTU022	JAAZPQ01	JAAZPQ01 sp012797175
MEGAHIT-MetaBAT2Refined-Sample115.146	megahit_metabat2_sample115_146	MEGAHIT-MetaBAT2Refined-Sample115.146	Sample141	0	Bacteria	Bacillota	Dethiobacteria	DTU022	DTU022	JAAZPQ01	JAAZPQ01 sp012797175
MEGAHIT-MetaBAT2Refined-Sample115.146	megahit_metabat2_sample115_146	MEGAHIT-MetaBAT2Refined-Sample115.146	Sample142	0	Bacteria	Bacillota	Dethiobacteria	DTU022	DTU022	JAAZPQ01	JAAZPQ01 sp012797175
MEGAHIT-MetaBAT2Refined-Sample115.146	megahit_metabat2_sample115_146	MEGAHIT-MetaBAT2Refined-Sample115.146	Sample143	0	Bacteria	Bacillota	Dethiobacteria	DTU022	DTU022	JAAZPQ01	JAAZPQ01 sp012797175
MEGAHIT-MetaBAT2Refined-Sample115.146	megahit_metabat2_sample115_146	MEGAHIT-MetaBAT2Refined-Sample115.146	Sample144	0	Bacteria	Bacillota	Dethiobacteria	DTU022	DTU022	JAAZPQ01	JAAZPQ01 sp012797175
MEGAHIT-MetaBAT2Refined-Sample115.146	megahit_metabat2_sample115_146	MEGAHIT-MetaBAT2Refined-Sample115.146	Sample2	0	Bacteria	Bacillota	Dethiobacteria	DTU022	DTU022	JAAZPQ01	JAAZPQ01 sp012797175
MEGAHIT-MetaBAT2Refined-Sample115.146	megahit_metabat2_sample115_146	MEGAHIT-MetaBAT2Refined-Sample115.146	Sample301	0	Bacteria	Bacillota	Dethiobacteria	DTU022	DTU022	JAAZPQ01	JAAZPQ01 sp012797175
MEGAHIT-MetaBAT2Refined-Sample115.146	megahit_metabat2_sample115_146	MEGAHIT-MetaBAT2Refined-Sample115.146	Sample302	0	Bacteria	Bacillota	Dethiobacteria	DTU022	DTU022	JAAZPQ01	JAAZPQ01 sp012797175
MEGAHIT-MetaBAT2Refined-Sample115.146	megahit_metabat2_sample115_146	MEGAHIT-MetaBAT2Refined-Sample115.146	Sample303	0	Bacteria	Bacillota	Dethiobacteria	DTU022	DTU022	JAAZPQ01	JAAZPQ01 sp012797175
MEGAHIT-MetaBAT2Refined-Sample115.146	megahit_metabat2_sample115_146	MEGAHIT-MetaBAT2Refined-Sample115.146	Sample310	0	Bacteria	Bacillota	Dethiobacteria	DTU022	DTU022	JAAZPQ01	JAAZPQ01 sp012797175
MEGAHIT-MetaBAT2Refined-Sample115.146	megahit_metabat2_sample115_146	MEGAHIT-MetaBAT2Refined-Sample115.146	Sample311	0	Bacteria	Bacillota	Dethiobacteria	DTU022	DTU022	JAAZPQ01	JAAZPQ01 sp012797175
MEGAHIT-MetaBAT2Refined-Sample115.146	megahit_metabat2_sample115_146	MEGAHIT-MetaBAT2Refined-Sample115.146	Sample312	0	Bacteria	Bacillota	Dethiobacteria	DTU022	DTU022	JAAZPQ01	JAAZPQ01 sp012797175
MEGAHIT-MetaBAT2Refined-Sample115.146	megahit_metabat2_sample115_146	MEGAHIT-MetaBAT2Refined-Sample115.146	Sample319	0	Bacteria	Bacillota	Dethiobacteria	DTU022	DTU022	JAAZPQ01	JAAZPQ01 sp012797175
MEGAHIT-MetaBAT2Refined-Sample115.146	megahit_metabat2_sample115_146	MEGAHIT-MetaBAT2Refined-Sample115.146	Sample321	0	Bacteria	Bacillota	Dethiobacteria	DTU022	DTU022	JAAZPQ01	JAAZPQ01 sp012797175
MEGAHIT-MetaBAT2Refined-Sample115.146	megahit_metabat2_sample115_146	MEGAHIT-MetaBAT2Refined-Sample115.146	Sample322	0	Bacteria	Bacillota	Dethiobacteria	DTU022	DTU022	JAAZPQ01	JAAZPQ01 sp012797175
MEGAHIT-MetaBAT2Refined-Sample115.146	megahit_metabat2_sample115_146	MEGAHIT-MetaBAT2Refined-Sample115.146	Sample37	0	Bacteria	Bacillota	Dethiobacteria	DTU022	DTU022	JAAZPQ01	JAAZPQ01 sp012797175
MEGAHIT-MetaBAT2Refined-Sample115.146	megahit_metabat2_sample115_146	MEGAHIT-MetaBAT2Refined-Sample115.146	Sample53	0	Bacteria	Bacillota	Dethiobacteria	DTU022	DTU022	JAAZPQ01	JAAZPQ01 sp012797175
MEGAHIT-MetaBAT2Refined-Sample115.146	megahit_metabat2_sample115_146	MEGAHIT-MetaBAT2Refined-Sample115.146	Sample54	0	Bacteria	Bacillota	Dethiobacteria	DTU022	DTU022	JAAZPQ01	JAAZPQ01 sp012797175
MEGAHIT-MetaBAT2Refined-Sample115.146	megahit_metabat2_sample115_146	MEGAHIT-MetaBAT2Refined-Sample115.146	Sample56	0	Bacteria	Bacillota	Dethiobacteria	DTU022	DTU022	JAAZPQ01	JAAZPQ01 sp012797175
MEGAHIT-MetaBAT2Refined-Sample115.146	megahit_metabat2_sample115_146	MEGAHIT-MetaBAT2Refined-Sample115.146	Sample57	0	Bacteria	Bacillota	Dethiobacteria	DTU022	DTU022	JAAZPQ01	JAAZPQ01 sp012797175
MEGAHIT-MetaBAT2Refined-Sample115.146	megahit_metabat2_sample115_146	MEGAHIT-MetaBAT2Refined-Sample115.146	Sample58	0	Bacteria	Bacillota	Dethiobacteria	DTU022	DTU022	JAAZPQ01	JAAZPQ01 sp012797175
MEGAHIT-MetaBAT2Refined-Sample115.146	megahit_metabat2_sample115_146	MEGAHIT-MetaBAT2Refined-Sample115.146	Sample59	0	Bacteria	Bacillota	Dethiobacteria	DTU022	DTU022	JAAZPQ01	JAAZPQ01 sp012797175
MEGAHIT-MetaBAT2Refined-Sample115.146	megahit_metabat2_sample115_146	MEGAHIT-MetaBAT2Refined-Sample115.146	Sample6	0	Bacteria	Bacillota	Dethiobacteria	DTU022	DTU022	JAAZPQ01	JAAZPQ01 sp012797175
MEGAHIT-MetaBAT2Refined-Sample115.146	megahit_metabat2_sample115_146	MEGAHIT-MetaBAT2Refined-Sample115.146	Sample60	0	Bacteria	Bacillota	Dethiobacteria	DTU022	DTU022	JAAZPQ01	JAAZPQ01 sp012797175
MEGAHIT-MetaBAT2Refined-Sample115.146	megahit_metabat2_sample115_146	MEGAHIT-MetaBAT2Refined-Sample115.146	Sample61	0	Bacteria	Bacillota	Dethiobacteria	DTU022	DTU022	JAAZPQ01	JAAZPQ01 sp012797175
MEGAHIT-MetaBAT2Refined-Sample115.146	megahit_metabat2_sample115_146	MEGAHIT-MetaBAT2Refined-Sample115.146	Sample62	0	Bacteria	Bacillota	Dethiobacteria	DTU022	DTU022	JAAZPQ01	JAAZPQ01 sp012797175
MEGAHIT-MetaBAT2Refined-Sample115.146	megahit_metabat2_sample115_146	MEGAHIT-MetaBAT2Refined-Sample115.146	Sample64	0	Bacteria	Bacillota	Dethiobacteria	DTU022	DTU022	JAAZPQ01	JAAZPQ01 sp012797175
MEGAHIT-MetaBAT2Refined-Sample115.146	megahit_metabat2_sample115_146	MEGAHIT-MetaBAT2Refined-Sample115.146	Sample65	0	Bacteria	Bacillota	Dethiobacteria	DTU022	DTU022	JAAZPQ01	JAAZPQ01 sp012797175
MEGAHIT-MetaBAT2Refined-Sample115.146	megahit_metabat2_sample115_146	MEGAHIT-MetaBAT2Refined-Sample115.146	Sample66	0	Bacteria	Bacillota	Dethiobacteria	DTU022	DTU022	JAAZPQ01	JAAZPQ01 sp012797175
MEGAHIT-MetaBAT2Refined-Sample115.146	megahit_metabat2_sample115_146	MEGAHIT-MetaBAT2Refined-Sample115.146	Sample67	0	Bacteria	Bacillota	Dethiobacteria	DTU022	DTU022	JAAZPQ01	JAAZPQ01 sp012797175
MEGAHIT-MetaBAT2Refined-Sample115.146	megahit_metabat2_sample115_146	MEGAHIT-MetaBAT2Refined-Sample115.146	Sample70	0	Bacteria	Bacillota	Dethiobacteria	DTU022	DTU022	JAAZPQ01	JAAZPQ01 sp012797175
MEGAHIT-MetaBAT2Refined-Sample115.146	megahit_metabat2_sample115_146	MEGAHIT-MetaBAT2Refined-Sample115.146	Sample80	0	Bacteria	Bacillota	Dethiobacteria	DTU022	DTU022	JAAZPQ01	JAAZPQ01 sp012797175
MEGAHIT-MetaBAT2Refined-Sample302.19	megahit_metabat2_sample302_19	MEGAHIT-MetaBAT2Refined-Sample302.19	Sample1	0	Bacteria	Bacillota	Negativicutes	Acidaminococcales	Acidaminococcaceae	Acidaminococcus	Acidaminococcus intestini
MEGAHIT-MetaBAT2Refined-Sample302.19	megahit_metabat2_sample302_19	MEGAHIT-MetaBAT2Refined-Sample302.19	Sample115	0	Bacteria	Bacillota	Negativicutes	Acidaminococcales	Acidaminococcaceae	Acidaminococcus	Acidaminococcus intestini
MEGAHIT-MetaBAT2Refined-Sample302.19	megahit_metabat2_sample302_19	MEGAHIT-MetaBAT2Refined-Sample302.19	Sample116	0	Bacteria	Bacillota	Negativicutes	Acidaminococcales	Acidaminococcaceae	Acidaminococcus	Acidaminococcus intestini
MEGAHIT-MetaBAT2Refined-Sample302.19	megahit_metabat2_sample302_19	MEGAHIT-MetaBAT2Refined-Sample302.19	Sample117	0	Bacteria	Bacillota	Negativicutes	Acidaminococcales	Acidaminococcaceae	Acidaminococcus	Acidaminococcus intestini
MEGAHIT-MetaBAT2Refined-Sample302.19	megahit_metabat2_sample302_19	MEGAHIT-MetaBAT2Refined-Sample302.19	Sample118	0	Bacteria	Bacillota	Negativicutes	Acidaminococcales	Acidaminococcaceae	Acidaminococcus	Acidaminococcus intestini
MEGAHIT-MetaBAT2Refined-Sample302.19	megahit_metabat2_sample302_19	MEGAHIT-MetaBAT2Refined-Sample302.19	Sample119	0	Bacteria	Bacillota	Negativicutes	Acidaminococcales	Acidaminococcaceae	Acidaminococcus	Acidaminococcus intestini
MEGAHIT-MetaBAT2Refined-Sample302.19	megahit_metabat2_sample302_19	MEGAHIT-MetaBAT2Refined-Sample302.19	Sample120	0	Bacteria	Bacillota	Negativicutes	Acidaminococcales	Acidaminococcaceae	Acidaminococcus	Acidaminococcus intestini
MEGAHIT-MetaBAT2Refined-Sample302.19	megahit_metabat2_sample302_19	MEGAHIT-MetaBAT2Refined-Sample302.19	Sample121	0	Bacteria	Bacillota	Negativicutes	Acidaminococcales	Acidaminococcaceae	Acidaminococcus	Acidaminococcus intestini
MEGAHIT-MetaBAT2Refined-Sample302.19	megahit_metabat2_sample302_19	MEGAHIT-MetaBAT2Refined-Sample302.19	Sample123	0	Bacteria	Bacillota	Negativicutes	Acidaminococcales	Acidaminococcaceae	Acidaminococcus	Acidaminococcus intestini
MEGAHIT-MetaBAT2Refined-Sample302.19	megahit_metabat2_sample302_19	MEGAHIT-MetaBAT2Refined-Sample302.19	Sample125	0	Bacteria	Bacillota	Negativicutes	Acidaminococcales	Acidaminococcaceae	Acidaminococcus	Acidaminococcus intestini
MEGAHIT-MetaBAT2Refined-Sample302.19	megahit_metabat2_sample302_19	MEGAHIT-MetaBAT2Refined-Sample302.19	Sample128	0	Bacteria	Bacillota	Negativicutes	Acidaminococcales	Acidaminococcaceae	Acidaminococcus	Acidaminococcus intestini
MEGAHIT-MetaBAT2Refined-Sample302.19	megahit_metabat2_sample302_19	MEGAHIT-MetaBAT2Refined-Sample302.19	Sample129	0	Bacteria	Bacillota	Negativicutes	Acidaminococcales	Acidaminococcaceae	Acidaminococcus	Acidaminococcus intestini
MEGAHIT-MetaBAT2Refined-Sample302.19	megahit_metabat2_sample302_19	MEGAHIT-MetaBAT2Refined-Sample302.19	Sample130	0	Bacteria	Bacillota	Negativicutes	Acidaminococcales	Acidaminococcaceae	Acidaminococcus	Acidaminococcus intestini
MEGAHIT-MetaBAT2Refined-Sample302.19	megahit_metabat2_sample302_19	MEGAHIT-MetaBAT2Refined-Sample302.19	Sample131	0	Bacteria	Bacillota	Negativicutes	Acidaminococcales	Acidaminococcaceae	Acidaminococcus	Acidaminococcus intestini
MEGAHIT-MetaBAT2Refined-Sample302.19	megahit_metabat2_sample302_19	MEGAHIT-MetaBAT2Refined-Sample302.19	Sample132	0	Bacteria	Bacillota	Negativicutes	Acidaminococcales	Acidaminococcaceae	Acidaminococcus	Acidaminococcus intestini
MEGAHIT-MetaBAT2Refined-Sample302.19	megahit_metabat2_sample302_19	MEGAHIT-MetaBAT2Refined-Sample302.19	Sample133	0	Bacteria	Bacillota	Negativicutes	Acidaminococcales	Acidaminococcaceae	Acidaminococcus	Acidaminococcus intestini
MEGAHIT-MetaBAT2Refined-Sample302.19	megahit_metabat2_sample302_19	MEGAHIT-MetaBAT2Refined-Sample302.19	Sample134	0	Bacteria	Bacillota	Negativicutes	Acidaminococcales	Acidaminococcaceae	Acidaminococcus	Acidaminococcus intestini
MEGAHIT-MetaBAT2Refined-Sample302.19	megahit_metabat2_sample302_19	MEGAHIT-MetaBAT2Refined-Sample302.19	Sample135	0	Bacteria	Bacillota	Negativicutes	Acidaminococcales	Acidaminococcaceae	Acidaminococcus	Acidaminococcus intestini
MEGAHIT-MetaBAT2Refined-Sample302.19	megahit_metabat2_sample302_19	MEGAHIT-MetaBAT2Refined-Sample302.19	Sample136	0	Bacteria	Bacillota	Negativicutes	Acidaminococcales	Acidaminococcaceae	Acidaminococcus	Acidaminococcus intestini
MEGAHIT-MetaBAT2Refined-Sample302.19	megahit_metabat2_sample302_19	MEGAHIT-MetaBAT2Refined-Sample302.19	Sample137	0	Bacteria	Bacillota	Negativicutes	Acidaminococcales	Acidaminococcaceae	Acidaminococcus	Acidaminococcus intestini
MEGAHIT-MetaBAT2Refined-Sample302.19	megahit_metabat2_sample302_19	MEGAHIT-MetaBAT2Refined-Sample302.19	Sample139	0	Bacteria	Bacillota	Negativicutes	Acidaminococcales	Acidaminococcaceae	Acidaminococcus	Acidaminococcus intestini
MEGAHIT-MetaBAT2Refined-Sample302.19	megahit_metabat2_sample302_19	MEGAHIT-MetaBAT2Refined-Sample302.19	Sample140	0	Bacteria	Bacillota	Negativicutes	Acidaminococcales	Acidaminococcaceae	Acidaminococcus	Acidaminococcus intestini
MEGAHIT-MetaBAT2Refined-Sample302.19	megahit_metabat2_sample302_19	MEGAHIT-MetaBAT2Refined-Sample302.19	Sample141	0	Bacteria	Bacillota	Negativicutes	Acidaminococcales	Acidaminococcaceae	Acidaminococcus	Acidaminococcus intestini
MEGAHIT-MetaBAT2Refined-Sample302.19	megahit_metabat2_sample302_19	MEGAHIT-MetaBAT2Refined-Sample302.19	Sample142	0	Bacteria	Bacillota	Negativicutes	Acidaminococcales	Acidaminococcaceae	Acidaminococcus	Acidaminococcus intestini
MEGAHIT-MetaBAT2Refined-Sample302.19	megahit_metabat2_sample302_19	MEGAHIT-MetaBAT2Refined-Sample302.19	Sample143	0	Bacteria	Bacillota	Negativicutes	Acidaminococcales	Acidaminococcaceae	Acidaminococcus	Acidaminococcus intestini
MEGAHIT-MetaBAT2Refined-Sample302.19	megahit_metabat2_sample302_19	MEGAHIT-MetaBAT2Refined-Sample302.19	Sample144	0	Bacteria	Bacillota	Negativicutes	Acidaminococcales	Acidaminococcaceae	Acidaminococcus	Acidaminococcus intestini
MEGAHIT-MetaBAT2Refined-Sample302.19	megahit_metabat2_sample302_19	MEGAHIT-MetaBAT2Refined-Sample302.19	Sample2	0	Bacteria	Bacillota	Negativicutes	Acidaminococcales	Acidaminococcaceae	Acidaminococcus	Acidaminococcus intestini
MEGAHIT-MetaBAT2Refined-Sample302.19	megahit_metabat2_sample302_19	MEGAHIT-MetaBAT2Refined-Sample302.19	Sample301	0	Bacteria	Bacillota	Negativicutes	Acidaminococcales	Acidaminococcaceae	Acidaminococcus	Acidaminococcus intestini
MEGAHIT-MetaBAT2Refined-Sample302.19	megahit_metabat2_sample302_19	MEGAHIT-MetaBAT2Refined-Sample302.19	Sample302	0.7628201352054931	Bacteria	Bacillota	Negativicutes	Acidaminococcales	Acidaminococcaceae	Acidaminococcus	Acidaminococcus intestini
MEGAHIT-MetaBAT2Refined-Sample302.19	megahit_metabat2_sample302_19	MEGAHIT-MetaBAT2Refined-Sample302.19	Sample303	0	Bacteria	Bacillota	Negativicutes	Acidaminococcales	Acidaminococcaceae	Acidaminococcus	Acidaminococcus intestini
MEGAHIT-MetaBAT2Refined-Sample302.19	megahit_metabat2_sample302_19	MEGAHIT-MetaBAT2Refined-Sample302.19	Sample310	0	Bacteria	Bacillota	Negativicutes	Acidaminococcales	Acidaminococcaceae	Acidaminococcus	Acidaminococcus intestini
MEGAHIT-MetaBAT2Refined-Sample302.19	megahit_metabat2_sample302_19	MEGAHIT-MetaBAT2Refined-Sample302.19	Sample311	0	Bacteria	Bacillota	Negativicutes	Acidaminococcales	Acidaminococcaceae	Acidaminococcus	Acidaminococcus intestini
MEGAHIT-MetaBAT2Refined-Sample302.19	megahit_metabat2_sample302_19	MEGAHIT-MetaBAT2Refined-Sample302.19	Sample312	0	Bacteria	Bacillota	Negativicutes	Acidaminococcales	Acidaminococcaceae	Acidaminococcus	Acidaminococcus intestini
MEGAHIT-MetaBAT2Refined-Sample302.19	megahit_metabat2_sample302_19	MEGAHIT-MetaBAT2Refined-Sample302.19	Sample319	0	Bacteria	Bacillota	Negativicutes	Acidaminococcales	Acidaminococcaceae	Acidaminococcus	Acidaminococcus intestini
MEGAHIT-MetaBAT2Refined-Sample302.19	megahit_metabat2_sample302_19	MEGAHIT-MetaBAT2Refined-Sample302.19	Sample321	0	Bacteria	Bacillota	Negativicutes	Acidaminococcales	Acidaminococcaceae	Acidaminococcus	Acidaminococcus intestini
MEGAHIT-MetaBAT2Refined-Sample302.19	megahit_metabat2_sample302_19	MEGAHIT-MetaBAT2Refined-Sample302.19	Sample322	0	Bacteria	Bacillota	Negativicutes	Acidaminococcales	Acidaminococcaceae	Acidaminococcus	Acidaminococcus intestini
MEGAHIT-MetaBAT2Refined-Sample302.19	megahit_metabat2_sample302_19	MEGAHIT-MetaBAT2Refined-Sample302.19	Sample37	0	Bacteria	Bacillota	Negativicutes	Acidaminococcales	Acidaminococcaceae	Acidaminococcus	Acidaminococcus intestini
MEGAHIT-MetaBAT2Refined-Sample302.19	megahit_metabat2_sample302_19	MEGAHIT-MetaBAT2Refined-Sample302.19	Sample53	0	Bacteria	Bacillota	Negativicutes	Acidaminococcales	Acidaminococcaceae	Acidaminococcus	Acidaminococcus intestini
MEGAHIT-MetaBAT2Refined-Sample302.19	megahit_metabat2_sample302_19	MEGAHIT-MetaBAT2Refined-Sample302.19	Sample54	0	Bacteria	Bacillota	Negativicutes	Acidaminococcales	Acidaminococcaceae	Acidaminococcus	Acidaminococcus intestini
MEGAHIT-MetaBAT2Refined-Sample302.19	megahit_metabat2_sample302_19	MEGAHIT-MetaBAT2Refined-Sample302.19	Sample56	0	Bacteria	Bacillota	Negativicutes	Acidaminococcales	Acidaminococcaceae	Acidaminococcus	Acidaminococcus intestini
MEGAHIT-MetaBAT2Refined-Sample302.19	megahit_metabat2_sample302_19	MEGAHIT-MetaBAT2Refined-Sample302.19	Sample57	0	Bacteria	Bacillota	Negativicutes	Acidaminococcales	Acidaminococcaceae	Acidaminococcus	Acidaminococcus intestini
MEGAHIT-MetaBAT2Refined-Sample302.19	megahit_metabat2_sample302_19	MEGAHIT-MetaBAT2Refined-Sample302.19	Sample58	0	Bacteria	Bacillota	Negativicutes	Acidaminococcales	Acidaminococcaceae	Acidaminococcus	Acidaminococcus intestini
MEGAHIT-MetaBAT2Refined-Sample302.19	megahit_metabat2_sample302_19	MEGAHIT-MetaBAT2Refined-Sample302.19	Sample59	0	Bacteria	Bacillota	Negativicutes	Acidaminococcales	Acidaminococcaceae	Acidaminococcus	Acidaminococcus intestini
MEGAHIT-MetaBAT2Refined-Sample302.19	megahit_metabat2_sample302_19	MEGAHIT-MetaBAT2Refined-Sample302.19	Sample6	0	Bacteria	Bacillota	Negativicutes	Acidaminococcales	Acidaminococcaceae	Acidaminococcus	Acidaminococcus intestini
MEGAHIT-MetaBAT2Refined-Sample302.19	megahit_metabat2_sample302_19	MEGAHIT-MetaBAT2Refined-Sample302.19	Sample60	0	Bacteria	Bacillota	Negativicutes	Acidaminococcales	Acidaminococcaceae	Acidaminococcus	Acidaminococcus intestini
MEGAHIT-MetaBAT2Refined-Sample302.19	megahit_metabat2_sample302_19	MEGAHIT-MetaBAT2Refined-Sample302.19	Sample61	0	Bacteria	Bacillota	Negativicutes	Acidaminococcales	Acidaminococcaceae	Acidaminococcus	Acidaminococcus intestini
MEGAHIT-MetaBAT2Refined-Sample302.19	megahit_metabat2_sample302_19	MEGAHIT-MetaBAT2Refined-Sample302.19	Sample62	0	Bacteria	Bacillota	Negativicutes	Acidaminococcales	Acidaminococcaceae	Acidaminococcus	Acidaminococcus intestini
MEGAHIT-MetaBAT2Refined-Sample302.19	megahit_metabat2_sample302_19	MEGAHIT-MetaBAT2Refined-Sample302.19	Sample64	0	Bacteria	Bacillota	Negativicutes	Acidaminococcales	Acidaminococcaceae	Acidaminococcus	Acidaminococcus intestini
MEGAHIT-MetaBAT2Refined-Sample302.19	megahit_metabat2_sample302_19	MEGAHIT-MetaBAT2Refined-Sample302.19	Sample65	0	Bacteria	Bacillota	Negativicutes	Acidaminococcales	Acidaminococcaceae	Acidaminococcus	Acidaminococcus intestini
MEGAHIT-MetaBAT2Refined-Sample302.19	megahit_metabat2_sample302_19	MEGAHIT-MetaBAT2Refined-Sample302.19	Sample66	0	Bacteria	Bacillota	Negativicutes	Acidaminococcales	Acidaminococcaceae	Acidaminococcus	Acidaminococcus intestini
MEGAHIT-MetaBAT2Refined-Sample302.19	megahit_metabat2_sample302_19	MEGAHIT-MetaBAT2Refined-Sample302.19	Sample67	0	Bacteria	Bacillota	Negativicutes	Acidaminococcales	Acidaminococcaceae	Acidaminococcus	Acidaminococcus intestini
MEGAHIT-MetaBAT2Refined-Sample302.19	megahit_metabat2_sample302_19	MEGAHIT-MetaBAT2Refined-Sample302.19	Sample70	0	Bacteria	Bacillota	Negativicutes	Acidaminococcales	Acidaminococcaceae	Acidaminococcus	Acidaminococcus intestini
MEGAHIT-MetaBAT2Refined-Sample302.19	megahit_metabat2_sample302_19	MEGAHIT-MetaBAT2Refined-Sample302.19	Sample80	0	Bacteria	Bacillota	Negativicutes	Acidaminococcales	Acidaminococcaceae	Acidaminococcus	Acidaminococcus intestini
MEGAHIT-MetaBAT2Refined-Sample322.128	megahit_metabat2_sample322_128	MEGAHIT-MetaBAT2Refined-Sample322.128	Sample1	0	Bacteria	Patescibacteriota	Minisyncoccia	Minisyncoccales	Minisyncoccaceae	UBA2558	UBA2558 sp002340425
MEGAHIT-MetaBAT2Refined-Sample322.128	megahit_metabat2_sample322_128	MEGAHIT-MetaBAT2Refined-Sample322.128	Sample115	0	Bacteria	Patescibacteriota	Minisyncoccia	Minisyncoccales	Minisyncoccaceae	UBA2558	UBA2558 sp002340425
MEGAHIT-MetaBAT2Refined-Sample322.128	megahit_metabat2_sample322_128	MEGAHIT-MetaBAT2Refined-Sample322.128	Sample116	2.7813474677346144	Bacteria	Patescibacteriota	Minisyncoccia	Minisyncoccales	Minisyncoccaceae	UBA2558	UBA2558 sp002340425
MEGAHIT-MetaBAT2Refined-Sample322.128	megahit_metabat2_sample322_128	MEGAHIT-MetaBAT2Refined-Sample322.128	Sample117	3.369413338905252	Bacteria	Patescibacteriota	Minisyncoccia	Minisyncoccales	Minisyncoccaceae	UBA2558	UBA2558 sp002340425
MEGAHIT-MetaBAT2Refined-Sample322.128	megahit_metabat2_sample322_128	MEGAHIT-MetaBAT2Refined-Sample322.128	Sample118	0	Bacteria	Patescibacteriota	Minisyncoccia	Minisyncoccales	Minisyncoccaceae	UBA2558	UBA2558 sp002340425
MEGAHIT-MetaBAT2Refined-Sample322.128	megahit_metabat2_sample322_128	MEGAHIT-MetaBAT2Refined-Sample322.128	Sample119	0	Bacteria	Patescibacteriota	Minisyncoccia	Minisyncoccales	Minisyncoccaceae	UBA2558	UBA2558 sp002340425
MEGAHIT-MetaBAT2Refined-Sample322.128	megahit_metabat2_sample322_128	MEGAHIT-MetaBAT2Refined-Sample322.128	Sample120	0	Bacteria	Patescibacteriota	Minisyncoccia	Minisyncoccales	Minisyncoccaceae	UBA2558	UBA2558 sp002340425
MEGAHIT-MetaBAT2Refined-Sample322.128	megahit_metabat2_sample322_128	MEGAHIT-MetaBAT2Refined-Sample322.128	Sample121	0	Bacteria	Patescibacteriota	Minisyncoccia	Minisyncoccales	Minisyncoccaceae	UBA2558	UBA2558 sp002340425
MEGAHIT-MetaBAT2Refined-Sample322.128	megahit_metabat2_sample322_128	MEGAHIT-MetaBAT2Refined-Sample322.128	Sample123	0	Bacteria	Patescibacteriota	Minisyncoccia	Minisyncoccales	Minisyncoccaceae	UBA2558	UBA2558 sp002340425
MEGAHIT-MetaBAT2Refined-Sample322.128	megahit_metabat2_sample322_128	MEGAHIT-MetaBAT2Refined-Sample322.128	Sample125	0	Bacteria	Patescibacteriota	Minisyncoccia	Minisyncoccales	Minisyncoccaceae	UBA2558	UBA2558 sp002340425
MEGAHIT-MetaBAT2Refined-Sample322.128	megahit_metabat2_sample322_128	MEGAHIT-MetaBAT2Refined-Sample322.128	Sample128	0	Bacteria	Patescibacteriota	Minisyncoccia	Minisyncoccales	Minisyncoccaceae	UBA2558	UBA2558 sp002340425
MEGAHIT-MetaBAT2Refined-Sample322.128	megahit_metabat2_sample322_128	MEGAHIT-MetaBAT2Refined-Sample322.128	Sample129	0	Bacteria	Patescibacteriota	Minisyncoccia	Minisyncoccales	Minisyncoccaceae	UBA2558	UBA2558 sp002340425
MEGAHIT-MetaBAT2Refined-Sample322.128	megahit_metabat2_sample322_128	MEGAHIT-MetaBAT2Refined-Sample322.128	Sample130	0	Bacteria	Patescibacteriota	Minisyncoccia	Minisyncoccales	Minisyncoccaceae	UBA2558	UBA2558 sp002340425
MEGAHIT-MetaBAT2Refined-Sample322.128	megahit_metabat2_sample322_128	MEGAHIT-MetaBAT2Refined-Sample322.128	Sample131	0	Bacteria	Patescibacteriota	Minisyncoccia	Minisyncoccales	Minisyncoccaceae	UBA2558	UBA2558 sp002340425
MEGAHIT-MetaBAT2Refined-Sample322.128	megahit_metabat2_sample322_128	MEGAHIT-MetaBAT2Refined-Sample322.128	Sample132	0	Bacteria	Patescibacteriota	Minisyncoccia	Minisyncoccales	Minisyncoccaceae	UBA2558	UBA2558 sp002340425
MEGAHIT-MetaBAT2Refined-Sample322.128	megahit_metabat2_sample322_128	MEGAHIT-MetaBAT2Refined-Sample322.128	Sample133	0	Bacteria	Patescibacteriota	Minisyncoccia	Minisyncoccales	Minisyncoccaceae	UBA2558	UBA2558 sp002340425
MEGAHIT-MetaBAT2Refined-Sample322.128	megahit_metabat2_sample322_128	MEGAHIT-MetaBAT2Refined-Sample322.128	Sample134	0	Bacteria	Patescibacteriota	Minisyncoccia	Minisyncoccales	Minisyncoccaceae	UBA2558	UBA2558 sp002340425
MEGAHIT-MetaBAT2Refined-Sample322.128	megahit_metabat2_sample322_128	MEGAHIT-MetaBAT2Refined-Sample322.128	Sample135	0	Bacteria	Patescibacteriota	Minisyncoccia	Minisyncoccales	Minisyncoccaceae	UBA2558	UBA2558 sp002340425
MEGAHIT-MetaBAT2Refined-Sample322.128	megahit_metabat2_sample322_128	MEGAHIT-MetaBAT2Refined-Sample322.128	Sample136	0	Bacteria	Patescibacteriota	Minisyncoccia	Minisyncoccales	Minisyncoccaceae	UBA2558	UBA2558 sp002340425
MEGAHIT-MetaBAT2Refined-Sample322.128	megahit_metabat2_sample322_128	MEGAHIT-MetaBAT2Refined-Sample322.128	Sample137	0	Bacteria	Patescibacteriota	Minisyncoccia	Minisyncoccales	Minisyncoccaceae	UBA2558	UBA2558 sp002340425
MEGAHIT-MetaBAT2Refined-Sample322.128	megahit_metabat2_sample322_128	MEGAHIT-MetaBAT2Refined-Sample322.128	Sample139	0	Bacteria	Patescibacteriota	Minisyncoccia	Minisyncoccales	Minisyncoccaceae	UBA2558	UBA2558 sp002340425
MEGAHIT-MetaBAT2Refined-Sample322.128	megahit_metabat2_sample322_128	MEGAHIT-MetaBAT2Refined-Sample322.128	Sample140	0	Bacteria	Patescibacteriota	Minisyncoccia	Minisyncoccales	Minisyncoccaceae	UBA2558	UBA2558 sp002340425
MEGAHIT-MetaBAT2Refined-Sample322.128	megahit_metabat2_sample322_128	MEGAHIT-MetaBAT2Refined-Sample322.128	Sample141	0	Bacteria	Patescibacteriota	Minisyncoccia	Minisyncoccales	Minisyncoccaceae	UBA2558	UBA2558 sp002340425
MEGAHIT-MetaBAT2Refined-Sample322.128	megahit_metabat2_sample322_128	MEGAHIT-MetaBAT2Refined-Sample322.128	Sample142	0	Bacteria	Patescibacteriota	Minisyncoccia	Minisyncoccales	Minisyncoccaceae	UBA2558	UBA2558 sp002340425
MEGAHIT-MetaBAT2Refined-Sample322.128	megahit_metabat2_sample322_128	MEGAHIT-MetaBAT2Refined-Sample322.128	Sample143	0	Bacteria	Patescibacteriota	Minisyncoccia	Minisyncoccales	Minisyncoccaceae	UBA2558	UBA2558 sp002340425
MEGAHIT-MetaBAT2Refined-Sample322.128	megahit_metabat2_sample322_128	MEGAHIT-MetaBAT2Refined-Sample322.128	Sample144	0	Bacteria	Patescibacteriota	Minisyncoccia	Minisyncoccales	Minisyncoccaceae	UBA2558	UBA2558 sp002340425
MEGAHIT-MetaBAT2Refined-Sample322.128	megahit_metabat2_sample322_128	MEGAHIT-MetaBAT2Refined-Sample322.128	Sample2	0	Bacteria	Patescibacteriota	Minisyncoccia	Minisyncoccales	Minisyncoccaceae	UBA2558	UBA2558 sp002340425
MEGAHIT-MetaBAT2Refined-Sample322.128	megahit_metabat2_sample322_128	MEGAHIT-MetaBAT2Refined-Sample322.128	Sample301	0	Bacteria	Patescibacteriota	Minisyncoccia	Minisyncoccales	Minisyncoccaceae	UBA2558	UBA2558 sp002340425
MEGAHIT-MetaBAT2Refined-Sample322.128	megahit_metabat2_sample322_128	MEGAHIT-MetaBAT2Refined-Sample322.128	Sample302	0	Bacteria	Patescibacteriota	Minisyncoccia	Minisyncoccales	Minisyncoccaceae	UBA2558	UBA2558 sp002340425
MEGAHIT-MetaBAT2Refined-Sample322.128	megahit_metabat2_sample322_128	MEGAHIT-MetaBAT2Refined-Sample322.128	Sample303	0	Bacteria	Patescibacteriota	Minisyncoccia	Minisyncoccales	Minisyncoccaceae	UBA2558	UBA2558 sp002340425
MEGAHIT-MetaBAT2Refined-Sample322.128	megahit_metabat2_sample322_128	MEGAHIT-MetaBAT2Refined-Sample322.128	Sample310	0	Bacteria	Patescibacteriota	Minisyncoccia	Minisyncoccales	Minisyncoccaceae	UBA2558	UBA2558 sp002340425
MEGAHIT-MetaBAT2Refined-Sample322.128	megahit_metabat2_sample322_128	MEGAHIT-MetaBAT2Refined-Sample322.128	Sample311	0	Bacteria	Patescibacteriota	Minisyncoccia	Minisyncoccales	Minisyncoccaceae	UBA2558	UBA2558 sp002340425
MEGAHIT-MetaBAT2Refined-Sample322.128	megahit_metabat2_sample322_128	MEGAHIT-MetaBAT2Refined-Sample322.128	Sample312	0	Bacteria	Patescibacteriota	Minisyncoccia	Minisyncoccales	Minisyncoccaceae	UBA2558	UBA2558 sp002340425
MEGAHIT-MetaBAT2Refined-Sample322.128	megahit_metabat2_sample322_128	MEGAHIT-MetaBAT2Refined-Sample322.128	Sample319	0	Bacteria	Patescibacteriota	Minisyncoccia	Minisyncoccales	Minisyncoccaceae	UBA2558	UBA2558 sp002340425
MEGAHIT-MetaBAT2Refined-Sample322.128	megahit_metabat2_sample322_128	MEGAHIT-MetaBAT2Refined-Sample322.128	Sample321	0	Bacteria	Patescibacteriota	Minisyncoccia	Minisyncoccales	Minisyncoccaceae	UBA2558	UBA2558 sp002340425
MEGAHIT-MetaBAT2Refined-Sample322.128	megahit_metabat2_sample322_128	MEGAHIT-MetaBAT2Refined-Sample322.128	Sample322	3.258410441025043	Bacteria	Patescibacteriota	Minisyncoccia	Minisyncoccales	Minisyncoccaceae	UBA2558	UBA2558 sp002340425
MEGAHIT-MetaBAT2Refined-Sample322.128	megahit_metabat2_sample322_128	MEGAHIT-MetaBAT2Refined-Sample322.128	Sample37	0	Bacteria	Patescibacteriota	Minisyncoccia	Minisyncoccales	Minisyncoccaceae	UBA2558	UBA2558 sp002340425
MEGAHIT-MetaBAT2Refined-Sample322.128	megahit_metabat2_sample322_128	MEGAHIT-MetaBAT2Refined-Sample322.128	Sample53	0	Bacteria	Patescibacteriota	Minisyncoccia	Minisyncoccales	Minisyncoccaceae	UBA2558	UBA2558 sp002340425
MEGAHIT-MetaBAT2Refined-Sample322.128	megahit_metabat2_sample322_128	MEGAHIT-MetaBAT2Refined-Sample322.128	Sample54	0	Bacteria	Patescibacteriota	Minisyncoccia	Minisyncoccales	Minisyncoccaceae	UBA2558	UBA2558 sp002340425
MEGAHIT-MetaBAT2Refined-Sample322.128	megahit_metabat2_sample322_128	MEGAHIT-MetaBAT2Refined-Sample322.128	Sample56	0	Bacteria	Patescibacteriota	Minisyncoccia	Minisyncoccales	Minisyncoccaceae	UBA2558	UBA2558 sp002340425
MEGAHIT-MetaBAT2Refined-Sample322.128	megahit_metabat2_sample322_128	MEGAHIT-MetaBAT2Refined-Sample322.128	Sample57	0	Bacteria	Patescibacteriota	Minisyncoccia	Minisyncoccales	Minisyncoccaceae	UBA2558	UBA2558 sp002340425
MEGAHIT-MetaBAT2Refined-Sample322.128	megahit_metabat2_sample322_128	MEGAHIT-MetaBAT2Refined-Sample322.128	Sample58	0	Bacteria	Patescibacteriota	Minisyncoccia	Minisyncoccales	Minisyncoccaceae	UBA2558	UBA2558 sp002340425
MEGAHIT-MetaBAT2Refined-Sample322.128	megahit_metabat2_sample322_128	MEGAHIT-MetaBAT2Refined-Sample322.128	Sample59	0	Bacteria	Patescibacteriota	Minisyncoccia	Minisyncoccales	Minisyncoccaceae	UBA2558	UBA2558 sp002340425
MEGAHIT-MetaBAT2Refined-Sample322.128	megahit_metabat2_sample322_128	MEGAHIT-MetaBAT2Refined-Sample322.128	Sample6	0	Bacteria	Patescibacteriota	Minisyncoccia	Minisyncoccales	Minisyncoccaceae	UBA2558	UBA2558 sp002340425
MEGAHIT-MetaBAT2Refined-Sample322.128	megahit_metabat2_sample322_128	MEGAHIT-MetaBAT2Refined-Sample322.128	Sample60	0	Bacteria	Patescibacteriota	Minisyncoccia	Minisyncoccales	Minisyncoccaceae	UBA2558	UBA2558 sp002340425
MEGAHIT-MetaBAT2Refined-Sample322.128	megahit_metabat2_sample322_128	MEGAHIT-MetaBAT2Refined-Sample322.128	Sample61	0	Bacteria	Patescibacteriota	Minisyncoccia	Minisyncoccales	Minisyncoccaceae	UBA2558	UBA2558 sp002340425
MEGAHIT-MetaBAT2Refined-Sample322.128	megahit_metabat2_sample322_128	MEGAHIT-MetaBAT2Refined-Sample322.128	Sample62	0	Bacteria	Patescibacteriota	Minisyncoccia	Minisyncoccales	Minisyncoccaceae	UBA2558	UBA2558 sp002340425
MEGAHIT-MetaBAT2Refined-Sample322.128	megahit_metabat2_sample322_128	MEGAHIT-MetaBAT2Refined-Sample322.128	Sample64	0	Bacteria	Patescibacteriota	Minisyncoccia	Minisyncoccales	Minisyncoccaceae	UBA2558	UBA2558 sp002340425
MEGAHIT-MetaBAT2Refined-Sample322.128	megahit_metabat2_sample322_128	MEGAHIT-MetaBAT2Refined-Sample322.128	Sample65	0	Bacteria	Patescibacteriota	Minisyncoccia	Minisyncoccales	Minisyncoccaceae	UBA2558	UBA2558 sp002340425
MEGAHIT-MetaBAT2Refined-Sample322.128	megahit_metabat2_sample322_128	MEGAHIT-MetaBAT2Refined-Sample322.128	Sample66	0	Bacteria	Patescibacteriota	Minisyncoccia	Minisyncoccales	Minisyncoccaceae	UBA2558	UBA2558 sp002340425
MEGAHIT-MetaBAT2Refined-Sample322.128	megahit_metabat2_sample322_128	MEGAHIT-MetaBAT2Refined-Sample322.128	Sample67	0	Bacteria	Patescibacteriota	Minisyncoccia	Minisyncoccales	Minisyncoccaceae	UBA2558	UBA2558 sp002340425
MEGAHIT-MetaBAT2Refined-Sample322.128	megahit_metabat2_sample322_128	MEGAHIT-MetaBAT2Refined-Sample322.128	Sample70	0	Bacteria	Patescibacteriota	Minisyncoccia	Minisyncoccales	Minisyncoccaceae	UBA2558	UBA2558 sp002340425
MEGAHIT-MetaBAT2Refined-Sample322.128	megahit_metabat2_sample322_128	MEGAHIT-MetaBAT2Refined-Sample322.128	Sample80	0	Bacteria	Patescibacteriota	Minisyncoccia	Minisyncoccales	Minisyncoccaceae	UBA2558	UBA2558 sp002340425
MEGAHIT-MetaBAT2Refined-Sample322.49	megahit_metabat2_sample322_49	MEGAHIT-MetaBAT2Refined-Sample322.49	Sample1	0	Bacteria	Patescibacteriota	Minisyncoccia	UBA6257	JAAZHW01	JAAZHW01	JAAZHW01 sp012510515
MEGAHIT-MetaBAT2Refined-Sample322.49	megahit_metabat2_sample322_49	MEGAHIT-MetaBAT2Refined-Sample322.49	Sample115	0	Bacteria	Patescibacteriota	Minisyncoccia	UBA6257	JAAZHW01	JAAZHW01	JAAZHW01 sp012510515
MEGAHIT-MetaBAT2Refined-Sample322.49	megahit_metabat2_sample322_49	MEGAHIT-MetaBAT2Refined-Sample322.49	Sample116	0	Bacteria	Patescibacteriota	Minisyncoccia	UBA6257	JAAZHW01	JAAZHW01	JAAZHW01 sp012510515
MEGAHIT-MetaBAT2Refined-Sample322.49	megahit_metabat2_sample322_49	MEGAHIT-MetaBAT2Refined-Sample322.49	Sample117	1.1505334910928313	Bacteria	Patescibacteriota	Minisyncoccia	UBA6257	JAAZHW01	JAAZHW01	JAAZHW01 sp012510515
MEGAHIT-MetaBAT2Refined-Sample322.49	megahit_metabat2_sample322_49	MEGAHIT-MetaBAT2Refined-Sample322.49	Sample118	0	Bacteria	Patescibacteriota	Minisyncoccia	UBA6257	JAAZHW01	JAAZHW01	JAAZHW01 sp012510515
MEGAHIT-MetaBAT2Refined-Sample322.49	megahit_metabat2_sample322_49	MEGAHIT-MetaBAT2Refined-Sample322.49	Sample119	0	Bacteria	Patescibacteriota	Minisyncoccia	UBA6257	JAAZHW01	JAAZHW01	JAAZHW01 sp012510515
MEGAHIT-MetaBAT2Refined-Sample322.49	megahit_metabat2_sample322_49	MEGAHIT-MetaBAT2Refined-Sample322.49	Sample120	0	Bacteria	Patescibacteriota	Minisyncoccia	UBA6257	JAAZHW01	JAAZHW01	JAAZHW01 sp012510515
MEGAHIT-MetaBAT2Refined-Sample322.49	megahit_metabat2_sample322_49	MEGAHIT-MetaBAT2Refined-Sample322.49	Sample121	0	Bacteria	Patescibacteriota	Minisyncoccia	UBA6257	JAAZHW01	JAAZHW01	JAAZHW01 sp012510515
MEGAHIT-MetaBAT2Refined-Sample322.49	megahit_metabat2_sample322_49	MEGAHIT-MetaBAT2Refined-Sample322.49	Sample123	0	Bacteria	Patescibacteriota	Minisyncoccia	UBA6257	JAAZHW01	JAAZHW01	JAAZHW01 sp012510515
MEGAHIT-MetaBAT2Refined-Sample322.49	megahit_metabat2_sample322_49	MEGAHIT-MetaBAT2Refined-Sample322.49	Sample125	0	Bacteria	Patescibacteriota	Minisyncoccia	UBA6257	JAAZHW01	JAAZHW01	JAAZHW01 sp012510515
MEGAHIT-MetaBAT2Refined-Sample322.49	megahit_metabat2_sample322_49	MEGAHIT-MetaBAT2Refined-Sample322.49	Sample128	0	Bacteria	Patescibacteriota	Minisyncoccia	UBA6257	JAAZHW01	JAAZHW01	JAAZHW01 sp012510515
MEGAHIT-MetaBAT2Refined-Sample322.49	megahit_metabat2_sample322_49	MEGAHIT-MetaBAT2Refined-Sample322.49	Sample129	0	Bacteria	Patescibacteriota	Minisyncoccia	UBA6257	JAAZHW01	JAAZHW01	JAAZHW01 sp012510515
MEGAHIT-MetaBAT2Refined-Sample322.49	megahit_metabat2_sample322_49	MEGAHIT-MetaBAT2Refined-Sample322.49	Sample130	0	Bacteria	Patescibacteriota	Minisyncoccia	UBA6257	JAAZHW01	JAAZHW01	JAAZHW01 sp012510515
MEGAHIT-MetaBAT2Refined-Sample322.49	megahit_metabat2_sample322_49	MEGAHIT-MetaBAT2Refined-Sample322.49	Sample131	0	Bacteria	Patescibacteriota	Minisyncoccia	UBA6257	JAAZHW01	JAAZHW01	JAAZHW01 sp012510515
MEGAHIT-MetaBAT2Refined-Sample322.49	megahit_metabat2_sample322_49	MEGAHIT-MetaBAT2Refined-Sample322.49	Sample132	0	Bacteria	Patescibacteriota	Minisyncoccia	UBA6257	JAAZHW01	JAAZHW01	JAAZHW01 sp012510515
MEGAHIT-MetaBAT2Refined-Sample322.49	megahit_metabat2_sample322_49	MEGAHIT-MetaBAT2Refined-Sample322.49	Sample133	0	Bacteria	Patescibacteriota	Minisyncoccia	UBA6257	JAAZHW01	JAAZHW01	JAAZHW01 sp012510515
MEGAHIT-MetaBAT2Refined-Sample322.49	megahit_metabat2_sample322_49	MEGAHIT-MetaBAT2Refined-Sample322.49	Sample134	0	Bacteria	Patescibacteriota	Minisyncoccia	UBA6257	JAAZHW01	JAAZHW01	JAAZHW01 sp012510515
MEGAHIT-MetaBAT2Refined-Sample322.49	megahit_metabat2_sample322_49	MEGAHIT-MetaBAT2Refined-Sample322.49	Sample135	0	Bacteria	Patescibacteriota	Minisyncoccia	UBA6257	JAAZHW01	JAAZHW01	JAAZHW01 sp012510515
MEGAHIT-MetaBAT2Refined-Sample322.49	megahit_metabat2_sample322_49	MEGAHIT-MetaBAT2Refined-Sample322.49	Sample136	0	Bacteria	Patescibacteriota	Minisyncoccia	UBA6257	JAAZHW01	JAAZHW01	JAAZHW01 sp012510515
MEGAHIT-MetaBAT2Refined-Sample322.49	megahit_metabat2_sample322_49	MEGAHIT-MetaBAT2Refined-Sample322.49	Sample137	0	Bacteria	Patescibacteriota	Minisyncoccia	UBA6257	JAAZHW01	JAAZHW01	JAAZHW01 sp012510515
MEGAHIT-MetaBAT2Refined-Sample322.49	megahit_metabat2_sample322_49	MEGAHIT-MetaBAT2Refined-Sample322.49	Sample139	0	Bacteria	Patescibacteriota	Minisyncoccia	UBA6257	JAAZHW01	JAAZHW01	JAAZHW01 sp012510515
MEGAHIT-MetaBAT2Refined-Sample322.49	megahit_metabat2_sample322_49	MEGAHIT-MetaBAT2Refined-Sample322.49	Sample140	0	Bacteria	Patescibacteriota	Minisyncoccia	UBA6257	JAAZHW01	JAAZHW01	JAAZHW01 sp012510515
MEGAHIT-MetaBAT2Refined-Sample322.49	megahit_metabat2_sample322_49	MEGAHIT-MetaBAT2Refined-Sample322.49	Sample141	0	Bacteria	Patescibacteriota	Minisyncoccia	UBA6257	JAAZHW01	JAAZHW01	JAAZHW01 sp012510515
MEGAHIT-MetaBAT2Refined-Sample322.49	megahit_metabat2_sample322_49	MEGAHIT-MetaBAT2Refined-Sample322.49	Sample142	0	Bacteria	Patescibacteriota	Minisyncoccia	UBA6257	JAAZHW01	JAAZHW01	JAAZHW01 sp012510515
MEGAHIT-MetaBAT2Refined-Sample322.49	megahit_metabat2_sample322_49	MEGAHIT-MetaBAT2Refined-Sample322.49	Sample143	0	Bacteria	Patescibacteriota	Minisyncoccia	UBA6257	JAAZHW01	JAAZHW01	JAAZHW01 sp012510515
MEGAHIT-MetaBAT2Refined-Sample322.49	megahit_metabat2_sample322_49	MEGAHIT-MetaBAT2Refined-Sample322.49	Sample144	0	Bacteria	Patescibacteriota	Minisyncoccia	UBA6257	JAAZHW01	JAAZHW01	JAAZHW01 sp012510515
MEGAHIT-MetaBAT2Refined-Sample322.49	megahit_metabat2_sample322_49	MEGAHIT-MetaBAT2Refined-Sample322.49	Sample2	0	Bacteria	Patescibacteriota	Minisyncoccia	UBA6257	JAAZHW01	JAAZHW01	JAAZHW01 sp012510515
MEGAHIT-MetaBAT2Refined-Sample322.49	megahit_metabat2_sample322_49	MEGAHIT-MetaBAT2Refined-Sample322.49	Sample301	0	Bacteria	Patescibacteriota	Minisyncoccia	UBA6257	JAAZHW01	JAAZHW01	JAAZHW01 sp012510515
MEGAHIT-MetaBAT2Refined-Sample322.49	megahit_metabat2_sample322_49	MEGAHIT-MetaBAT2Refined-Sample322.49	Sample302	0	Bacteria	Patescibacteriota	Minisyncoccia	UBA6257	JAAZHW01	JAAZHW01	JAAZHW01 sp012510515
MEGAHIT-MetaBAT2Refined-Sample322.49	megahit_metabat2_sample322_49	MEGAHIT-MetaBAT2Refined-Sample322.49	Sample303	0	Bacteria	Patescibacteriota	Minisyncoccia	UBA6257	JAAZHW01	JAAZHW01	JAAZHW01 sp012510515
MEGAHIT-MetaBAT2Refined-Sample322.49	megahit_metabat2_sample322_49	MEGAHIT-MetaBAT2Refined-Sample322.49	Sample310	0	Bacteria	Patescibacteriota	Minisyncoccia	UBA6257	JAAZHW01	JAAZHW01	JAAZHW01 sp012510515
MEGAHIT-MetaBAT2Refined-Sample322.49	megahit_metabat2_sample322_49	MEGAHIT-MetaBAT2Refined-Sample322.49	Sample311	0	Bacteria	Patescibacteriota	Minisyncoccia	UBA6257	JAAZHW01	JAAZHW01	JAAZHW01 sp012510515
MEGAHIT-MetaBAT2Refined-Sample322.49	megahit_metabat2_sample322_49	MEGAHIT-MetaBAT2Refined-Sample322.49	Sample312	0	Bacteria	Patescibacteriota	Minisyncoccia	UBA6257	JAAZHW01	JAAZHW01	JAAZHW01 sp012510515
MEGAHIT-MetaBAT2Refined-Sample322.49	megahit_metabat2_sample322_49	MEGAHIT-MetaBAT2Refined-Sample322.49	Sample319	0	Bacteria	Patescibacteriota	Minisyncoccia	UBA6257	JAAZHW01	JAAZHW01	JAAZHW01 sp012510515
MEGAHIT-MetaBAT2Refined-Sample322.49	megahit_metabat2_sample322_49	MEGAHIT-MetaBAT2Refined-Sample322.49	Sample321	0	Bacteria	Patescibacteriota	Minisyncoccia	UBA6257	JAAZHW01	JAAZHW01	JAAZHW01 sp012510515
MEGAHIT-MetaBAT2Refined-Sample322.49	megahit_metabat2_sample322_49	MEGAHIT-MetaBAT2Refined-Sample322.49	Sample322	1.1063810361102682	Bacteria	Patescibacteriota	Minisyncoccia	UBA6257	JAAZHW01	JAAZHW01	JAAZHW01 sp012510515
MEGAHIT-MetaBAT2Refined-Sample322.49	megahit_metabat2_sample322_49	MEGAHIT-MetaBAT2Refined-Sample322.49	Sample37	0	Bacteria	Patescibacteriota	Minisyncoccia	UBA6257	JAAZHW01	JAAZHW01	JAAZHW01 sp012510515
MEGAHIT-MetaBAT2Refined-Sample322.49	megahit_metabat2_sample322_49	MEGAHIT-MetaBAT2Refined-Sample322.49	Sample53	0	Bacteria	Patescibacteriota	Minisyncoccia	UBA6257	JAAZHW01	JAAZHW01	JAAZHW01 sp012510515
MEGAHIT-MetaBAT2Refined-Sample322.49	megahit_metabat2_sample322_49	MEGAHIT-MetaBAT2Refined-Sample322.49	Sample54	0	Bacteria	Patescibacteriota	Minisyncoccia	UBA6257	JAAZHW01	JAAZHW01	JAAZHW01 sp012510515
MEGAHIT-MetaBAT2Refined-Sample322.49	megahit_metabat2_sample322_49	MEGAHIT-MetaBAT2Refined-Sample322.49	Sample56	0	Bacteria	Patescibacteriota	Minisyncoccia	UBA6257	JAAZHW01	JAAZHW01	JAAZHW01 sp012510515
MEGAHIT-MetaBAT2Refined-Sample322.49	megahit_metabat2_sample322_49	MEGAHIT-MetaBAT2Refined-Sample322.49	Sample57	0	Bacteria	Patescibacteriota	Minisyncoccia	UBA6257	JAAZHW01	JAAZHW01	JAAZHW01 sp012510515
MEGAHIT-MetaBAT2Refined-Sample322.49	megahit_metabat2_sample322_49	MEGAHIT-MetaBAT2Refined-Sample322.49	Sample58	0	Bacteria	Patescibacteriota	Minisyncoccia	UBA6257	JAAZHW01	JAAZHW01	JAAZHW01 sp012510515
MEGAHIT-MetaBAT2Refined-Sample322.49	megahit_metabat2_sample322_49	MEGAHIT-MetaBAT2Refined-Sample322.49	Sample59	0	Bacteria	Patescibacteriota	Minisyncoccia	UBA6257	JAAZHW01	JAAZHW01	JAAZHW01 sp012510515
MEGAHIT-MetaBAT2Refined-Sample322.49	megahit_metabat2_sample322_49	MEGAHIT-MetaBAT2Refined-Sample322.49	Sample6	0	Bacteria	Patescibacteriota	Minisyncoccia	UBA6257	JAAZHW01	JAAZHW01	JAAZHW01 sp012510515
MEGAHIT-MetaBAT2Refined-Sample322.49	megahit_metabat2_sample322_49	MEGAHIT-MetaBAT2Refined-Sample322.49	Sample60	0	Bacteria	Patescibacteriota	Minisyncoccia	UBA6257	JAAZHW01	JAAZHW01	JAAZHW01 sp012510515
MEGAHIT-MetaBAT2Refined-Sample322.49	megahit_metabat2_sample322_49	MEGAHIT-MetaBAT2Refined-Sample322.49	Sample61	0	Bacteria	Patescibacteriota	Minisyncoccia	UBA6257	JAAZHW01	JAAZHW01	JAAZHW01 sp012510515
MEGAHIT-MetaBAT2Refined-Sample322.49	megahit_metabat2_sample322_49	MEGAHIT-MetaBAT2Refined-Sample322.49	Sample62	0	Bacteria	Patescibacteriota	Minisyncoccia	UBA6257	JAAZHW01	JAAZHW01	JAAZHW01 sp012510515
MEGAHIT-MetaBAT2Refined-Sample322.49	megahit_metabat2_sample322_49	MEGAHIT-MetaBAT2Refined-Sample322.49	Sample64	0	Bacteria	Patescibacteriota	Minisyncoccia	UBA6257	JAAZHW01	JAAZHW01	JAAZHW01 sp012510515
MEGAHIT-MetaBAT2Refined-Sample322.49	megahit_metabat2_sample322_49	MEGAHIT-MetaBAT2Refined-Sample322.49	Sample65	0	Bacteria	Patescibacteriota	Minisyncoccia	UBA6257	JAAZHW01	JAAZHW01	JAAZHW01 sp012510515
MEGAHIT-MetaBAT2Refined-Sample322.49	megahit_metabat2_sample322_49	MEGAHIT-MetaBAT2Refined-Sample322.49	Sample66	0	Bacteria	Patescibacteriota	Minisyncoccia	UBA6257	JAAZHW01	JAAZHW01	JAAZHW01 sp012510515
MEGAHIT-MetaBAT2Refined-Sample322.49	megahit_metabat2_sample322_49	MEGAHIT-MetaBAT2Refined-Sample322.49	Sample67	0	Bacteria	Patescibacteriota	Minisyncoccia	UBA6257	JAAZHW01	JAAZHW01	JAAZHW01 sp012510515
MEGAHIT-MetaBAT2Refined-Sample322.49	megahit_metabat2_sample322_49	MEGAHIT-MetaBAT2Refined-Sample322.49	Sample70	0	Bacteria	Patescibacteriota	Minisyncoccia	UBA6257	JAAZHW01	JAAZHW01	JAAZHW01 sp012510515
MEGAHIT-MetaBAT2Refined-Sample322.49	megahit_metabat2_sample322_49	MEGAHIT-MetaBAT2Refined-Sample322.49	Sample80	0	Bacteria	Patescibacteriota	Minisyncoccia	UBA6257	JAAZHW01	JAAZHW01	JAAZHW01 sp012510515
MEGAHIT-MetaBAT2Refined-Sample116.53	megahit_metabat2_sample116_53	MEGAHIT-MetaBAT2Refined-Sample116.53	Sample1	0	Bacteria	Patescibacteriota	Minisyncoccia	UBA6257	UBA6257	JAKJEG01	JAKJEG01 sp022705545
MEGAHIT-MetaBAT2Refined-Sample116.53	megahit_metabat2_sample116_53	MEGAHIT-MetaBAT2Refined-Sample116.53	Sample115	0	Bacteria	Patescibacteriota	Minisyncoccia	UBA6257	UBA6257	JAKJEG01	JAKJEG01 sp022705545
MEGAHIT-MetaBAT2Refined-Sample116.53	megahit_metabat2_sample116_53	MEGAHIT-MetaBAT2Refined-Sample116.53	Sample116	0.5909267410143777	Bacteria	Patescibacteriota	Minisyncoccia	UBA6257	UBA6257	JAKJEG01	JAKJEG01 sp022705545
MEGAHIT-MetaBAT2Refined-Sample116.53	megahit_metabat2_sample116_53	MEGAHIT-MetaBAT2Refined-Sample116.53	Sample117	0	Bacteria	Patescibacteriota	Minisyncoccia	UBA6257	UBA6257	JAKJEG01	JAKJEG01 sp022705545
MEGAHIT-MetaBAT2Refined-Sample116.53	megahit_metabat2_sample116_53	MEGAHIT-MetaBAT2Refined-Sample116.53	Sample118	0	Bacteria	Patescibacteriota	Minisyncoccia	UBA6257	UBA6257	JAKJEG01	JAKJEG01 sp022705545
MEGAHIT-MetaBAT2Refined-Sample116.53	megahit_metabat2_sample116_53	MEGAHIT-MetaBAT2Refined-Sample116.53	Sample119	0	Bacteria	Patescibacteriota	Minisyncoccia	UBA6257	UBA6257	JAKJEG01	JAKJEG01 sp022705545
MEGAHIT-MetaBAT2Refined-Sample116.53	megahit_metabat2_sample116_53	MEGAHIT-MetaBAT2Refined-Sample116.53	Sample120	0	Bacteria	Patescibacteriota	Minisyncoccia	UBA6257	UBA6257	JAKJEG01	JAKJEG01 sp022705545
MEGAHIT-MetaBAT2Refined-Sample116.53	megahit_metabat2_sample116_53	MEGAHIT-MetaBAT2Refined-Sample116.53	Sample121	0	Bacteria	Patescibacteriota	Minisyncoccia	UBA6257	UBA6257	JAKJEG01	JAKJEG01 sp022705545
MEGAHIT-MetaBAT2Refined-Sample116.53	megahit_metabat2_sample116_53	MEGAHIT-MetaBAT2Refined-Sample116.53	Sample123	0	Bacteria	Patescibacteriota	Minisyncoccia	UBA6257	UBA6257	JAKJEG01	JAKJEG01 sp022705545
MEGAHIT-MetaBAT2Refined-Sample116.53	megahit_metabat2_sample116_53	MEGAHIT-MetaBAT2Refined-Sample116.53	Sample125	0	Bacteria	Patescibacteriota	Minisyncoccia	UBA6257	UBA6257	JAKJEG01	JAKJEG01 sp022705545
MEGAHIT-MetaBAT2Refined-Sample116.53	megahit_metabat2_sample116_53	MEGAHIT-MetaBAT2Refined-Sample116.53	Sample128	0	Bacteria	Patescibacteriota	Minisyncoccia	UBA6257	UBA6257	JAKJEG01	JAKJEG01 sp022705545
MEGAHIT-MetaBAT2Refined-Sample116.53	megahit_metabat2_sample116_53	MEGAHIT-MetaBAT2Refined-Sample116.53	Sample129	0	Bacteria	Patescibacteriota	Minisyncoccia	UBA6257	UBA6257	JAKJEG01	JAKJEG01 sp022705545
MEGAHIT-MetaBAT2Refined-Sample116.53	megahit_metabat2_sample116_53	MEGAHIT-MetaBAT2Refined-Sample116.53	Sample130	0	Bacteria	Patescibacteriota	Minisyncoccia	UBA6257	UBA6257	JAKJEG01	JAKJEG01 sp022705545
MEGAHIT-MetaBAT2Refined-Sample116.53	megahit_metabat2_sample116_53	MEGAHIT-MetaBAT2Refined-Sample116.53	Sample131	0	Bacteria	Patescibacteriota	Minisyncoccia	UBA6257	UBA6257	JAKJEG01	JAKJEG01 sp022705545
MEGAHIT-MetaBAT2Refined-Sample116.53	megahit_metabat2_sample116_53	MEGAHIT-MetaBAT2Refined-Sample116.53	Sample132	0	Bacteria	Patescibacteriota	Minisyncoccia	UBA6257	UBA6257	JAKJEG01	JAKJEG01 sp022705545
MEGAHIT-MetaBAT2Refined-Sample116.53	megahit_metabat2_sample116_53	MEGAHIT-MetaBAT2Refined-Sample116.53	Sample133	0	Bacteria	Patescibacteriota	Minisyncoccia	UBA6257	UBA6257	JAKJEG01	JAKJEG01 sp022705545
MEGAHIT-MetaBAT2Refined-Sample116.53	megahit_metabat2_sample116_53	MEGAHIT-MetaBAT2Refined-Sample116.53	Sample134	0	Bacteria	Patescibacteriota	Minisyncoccia	UBA6257	UBA6257	JAKJEG01	JAKJEG01 sp022705545
MEGAHIT-MetaBAT2Refined-Sample116.53	megahit_metabat2_sample116_53	MEGAHIT-MetaBAT2Refined-Sample116.53	Sample135	0	Bacteria	Patescibacteriota	Minisyncoccia	UBA6257	UBA6257	JAKJEG01	JAKJEG01 sp022705545
MEGAHIT-MetaBAT2Refined-Sample116.53	megahit_metabat2_sample116_53	MEGAHIT-MetaBAT2Refined-Sample116.53	Sample136	0	Bacteria	Patescibacteriota	Minisyncoccia	UBA6257	UBA6257	JAKJEG01	JAKJEG01 sp022705545
MEGAHIT-MetaBAT2Refined-Sample116.53	megahit_metabat2_sample116_53	MEGAHIT-MetaBAT2Refined-Sample116.53	Sample137	0	Bacteria	Patescibacteriota	Minisyncoccia	UBA6257	UBA6257	JAKJEG01	JAKJEG01 sp022705545
MEGAHIT-MetaBAT2Refined-Sample116.53	megahit_metabat2_sample116_53	MEGAHIT-MetaBAT2Refined-Sample116.53	Sample139	0	Bacteria	Patescibacteriota	Minisyncoccia	UBA6257	UBA6257	JAKJEG01	JAKJEG01 sp022705545
MEGAHIT-MetaBAT2Refined-Sample116.53	megahit_metabat2_sample116_53	MEGAHIT-MetaBAT2Refined-Sample116.53	Sample140	0	Bacteria	Patescibacteriota	Minisyncoccia	UBA6257	UBA6257	JAKJEG01	JAKJEG01 sp022705545
MEGAHIT-MetaBAT2Refined-Sample116.53	megahit_metabat2_sample116_53	MEGAHIT-MetaBAT2Refined-Sample116.53	Sample141	0	Bacteria	Patescibacteriota	Minisyncoccia	UBA6257	UBA6257	JAKJEG01	JAKJEG01 sp022705545
MEGAHIT-MetaBAT2Refined-Sample116.53	megahit_metabat2_sample116_53	MEGAHIT-MetaBAT2Refined-Sample116.53	Sample142	0	Bacteria	Patescibacteriota	Minisyncoccia	UBA6257	UBA6257	JAKJEG01	JAKJEG01 sp022705545
MEGAHIT-MetaBAT2Refined-Sample116.53	megahit_metabat2_sample116_53	MEGAHIT-MetaBAT2Refined-Sample116.53	Sample143	0	Bacteria	Patescibacteriota	Minisyncoccia	UBA6257	UBA6257	JAKJEG01	JAKJEG01 sp022705545
MEGAHIT-MetaBAT2Refined-Sample116.53	megahit_metabat2_sample116_53	MEGAHIT-MetaBAT2Refined-Sample116.53	Sample144	0	Bacteria	Patescibacteriota	Minisyncoccia	UBA6257	UBA6257	JAKJEG01	JAKJEG01 sp022705545
MEGAHIT-MetaBAT2Refined-Sample116.53	megahit_metabat2_sample116_53	MEGAHIT-MetaBAT2Refined-Sample116.53	Sample2	0	Bacteria	Patescibacteriota	Minisyncoccia	UBA6257	UBA6257	JAKJEG01	JAKJEG01 sp022705545
MEGAHIT-MetaBAT2Refined-Sample116.53	megahit_metabat2_sample116_53	MEGAHIT-MetaBAT2Refined-Sample116.53	Sample301	0	Bacteria	Patescibacteriota	Minisyncoccia	UBA6257	UBA6257	JAKJEG01	JAKJEG01 sp022705545
MEGAHIT-MetaBAT2Refined-Sample116.53	megahit_metabat2_sample116_53	MEGAHIT-MetaBAT2Refined-Sample116.53	Sample302	0	Bacteria	Patescibacteriota	Minisyncoccia	UBA6257	UBA6257	JAKJEG01	JAKJEG01 sp022705545
MEGAHIT-MetaBAT2Refined-Sample116.53	megahit_metabat2_sample116_53	MEGAHIT-MetaBAT2Refined-Sample116.53	Sample303	0	Bacteria	Patescibacteriota	Minisyncoccia	UBA6257	UBA6257	JAKJEG01	JAKJEG01 sp022705545
MEGAHIT-MetaBAT2Refined-Sample116.53	megahit_metabat2_sample116_53	MEGAHIT-MetaBAT2Refined-Sample116.53	Sample310	0	Bacteria	Patescibacteriota	Minisyncoccia	UBA6257	UBA6257	JAKJEG01	JAKJEG01 sp022705545
MEGAHIT-MetaBAT2Refined-Sample116.53	megahit_metabat2_sample116_53	MEGAHIT-MetaBAT2Refined-Sample116.53	Sample311	0	Bacteria	Patescibacteriota	Minisyncoccia	UBA6257	UBA6257	JAKJEG01	JAKJEG01 sp022705545
MEGAHIT-MetaBAT2Refined-Sample116.53	megahit_metabat2_sample116_53	MEGAHIT-MetaBAT2Refined-Sample116.53	Sample312	0	Bacteria	Patescibacteriota	Minisyncoccia	UBA6257	UBA6257	JAKJEG01	JAKJEG01 sp022705545
MEGAHIT-MetaBAT2Refined-Sample116.53	megahit_metabat2_sample116_53	MEGAHIT-MetaBAT2Refined-Sample116.53	Sample319	0	Bacteria	Patescibacteriota	Minisyncoccia	UBA6257	UBA6257	JAKJEG01	JAKJEG01 sp022705545
MEGAHIT-MetaBAT2Refined-Sample116.53	megahit_metabat2_sample116_53	MEGAHIT-MetaBAT2Refined-Sample116.53	Sample321	0	Bacteria	Patescibacteriota	Minisyncoccia	UBA6257	UBA6257	JAKJEG01	JAKJEG01 sp022705545
MEGAHIT-MetaBAT2Refined-Sample116.53	megahit_metabat2_sample116_53	MEGAHIT-MetaBAT2Refined-Sample116.53	Sample322	0	Bacteria	Patescibacteriota	Minisyncoccia	UBA6257	UBA6257	JAKJEG01	JAKJEG01 sp022705545
MEGAHIT-MetaBAT2Refined-Sample116.53	megahit_metabat2_sample116_53	MEGAHIT-MetaBAT2Refined-Sample116.53	Sample37	0	Bacteria	Patescibacteriota	Minisyncoccia	UBA6257	UBA6257	JAKJEG01	JAKJEG01 sp022705545
MEGAHIT-MetaBAT2Refined-Sample116.53	megahit_metabat2_sample116_53	MEGAHIT-MetaBAT2Refined-Sample116.53	Sample53	0	Bacteria	Patescibacteriota	Minisyncoccia	UBA6257	UBA6257	JAKJEG01	JAKJEG01 sp022705545
MEGAHIT-MetaBAT2Refined-Sample116.53	megahit_metabat2_sample116_53	MEGAHIT-MetaBAT2Refined-Sample116.53	Sample54	0	Bacteria	Patescibacteriota	Minisyncoccia	UBA6257	UBA6257	JAKJEG01	JAKJEG01 sp022705545
MEGAHIT-MetaBAT2Refined-Sample116.53	megahit_metabat2_sample116_53	MEGAHIT-MetaBAT2Refined-Sample116.53	Sample56	0	Bacteria	Patescibacteriota	Minisyncoccia	UBA6257	UBA6257	JAKJEG01	JAKJEG01 sp022705545
MEGAHIT-MetaBAT2Refined-Sample116.53	megahit_metabat2_sample116_53	MEGAHIT-MetaBAT2Refined-Sample116.53	Sample57	0	Bacteria	Patescibacteriota	Minisyncoccia	UBA6257	UBA6257	JAKJEG01	JAKJEG01 sp022705545
MEGAHIT-MetaBAT2Refined-Sample116.53	megahit_metabat2_sample116_53	MEGAHIT-MetaBAT2Refined-Sample116.53	Sample58	0	Bacteria	Patescibacteriota	Minisyncoccia	UBA6257	UBA6257	JAKJEG01	JAKJEG01 sp022705545
MEGAHIT-MetaBAT2Refined-Sample116.53	megahit_metabat2_sample116_53	MEGAHIT-MetaBAT2Refined-Sample116.53	Sample59	0	Bacteria	Patescibacteriota	Minisyncoccia	UBA6257	UBA6257	JAKJEG01	JAKJEG01 sp022705545
MEGAHIT-MetaBAT2Refined-Sample116.53	megahit_metabat2_sample116_53	MEGAHIT-MetaBAT2Refined-Sample116.53	Sample6	0	Bacteria	Patescibacteriota	Minisyncoccia	UBA6257	UBA6257	JAKJEG01	JAKJEG01 sp022705545
MEGAHIT-MetaBAT2Refined-Sample116.53	megahit_metabat2_sample116_53	MEGAHIT-MetaBAT2Refined-Sample116.53	Sample60	0	Bacteria	Patescibacteriota	Minisyncoccia	UBA6257	UBA6257	JAKJEG01	JAKJEG01 sp022705545
MEGAHIT-MetaBAT2Refined-Sample116.53	megahit_metabat2_sample116_53	MEGAHIT-MetaBAT2Refined-Sample116.53	Sample61	0	Bacteria	Patescibacteriota	Minisyncoccia	UBA6257	UBA6257	JAKJEG01	JAKJEG01 sp022705545
MEGAHIT-MetaBAT2Refined-Sample116.53	megahit_metabat2_sample116_53	MEGAHIT-MetaBAT2Refined-Sample116.53	Sample62	0	Bacteria	Patescibacteriota	Minisyncoccia	UBA6257	UBA6257	JAKJEG01	JAKJEG01 sp022705545
MEGAHIT-MetaBAT2Refined-Sample116.53	megahit_metabat2_sample116_53	MEGAHIT-MetaBAT2Refined-Sample116.53	Sample64	0	Bacteria	Patescibacteriota	Minisyncoccia	UBA6257	UBA6257	JAKJEG01	JAKJEG01 sp022705545
MEGAHIT-MetaBAT2Refined-Sample116.53	megahit_metabat2_sample116_53	MEGAHIT-MetaBAT2Refined-Sample116.53	Sample65	0	Bacteria	Patescibacteriota	Minisyncoccia	UBA6257	UBA6257	JAKJEG01	JAKJEG01 sp022705545
MEGAHIT-MetaBAT2Refined-Sample116.53	megahit_metabat2_sample116_53	MEGAHIT-MetaBAT2Refined-Sample116.53	Sample66	0	Bacteria	Patescibacteriota	Minisyncoccia	UBA6257	UBA6257	JAKJEG01	JAKJEG01 sp022705545
MEGAHIT-MetaBAT2Refined-Sample116.53	megahit_metabat2_sample116_53	MEGAHIT-MetaBAT2Refined-Sample116.53	Sample67	0	Bacteria	Patescibacteriota	Minisyncoccia	UBA6257	UBA6257	JAKJEG01	JAKJEG01 sp022705545
MEGAHIT-MetaBAT2Refined-Sample116.53	megahit_metabat2_sample116_53	MEGAHIT-MetaBAT2Refined-Sample116.53	Sample70	0	Bacteria	Patescibacteriota	Minisyncoccia	UBA6257	UBA6257	JAKJEG01	JAKJEG01 sp022705545
MEGAHIT-MetaBAT2Refined-Sample116.53	megahit_metabat2_sample116_53	MEGAHIT-MetaBAT2Refined-Sample116.53	Sample80	0	Bacteria	Patescibacteriota	Minisyncoccia	UBA6257	UBA6257	JAKJEG01	JAKJEG01 sp022705545
MEGAHIT-MetaBAT2Refined-Sample117.102	megahit_metabat2_sample117_102	MEGAHIT-MetaBAT2Refined-Sample117.102	Sample1	0	Bacteria	Patescibacteriota	Minisyncoccia	UBA6257	UBA6257	MWBJ01	MWBJ01 sp002069525
MEGAHIT-MetaBAT2Refined-Sample117.102	megahit_metabat2_sample117_102	MEGAHIT-MetaBAT2Refined-Sample117.102	Sample115	0	Bacteria	Patescibacteriota	Minisyncoccia	UBA6257	UBA6257	MWBJ01	MWBJ01 sp002069525
MEGAHIT-MetaBAT2Refined-Sample117.102	megahit_metabat2_sample117_102	MEGAHIT-MetaBAT2Refined-Sample117.102	Sample116	0	Bacteria	Patescibacteriota	Minisyncoccia	UBA6257	UBA6257	MWBJ01	MWBJ01 sp002069525
MEGAHIT-MetaBAT2Refined-Sample117.102	megahit_metabat2_sample117_102	MEGAHIT-MetaBAT2Refined-Sample117.102	Sample117	0.5401548996195564	Bacteria	Patescibacteriota	Minisyncoccia	UBA6257	UBA6257	MWBJ01	MWBJ01 sp002069525
MEGAHIT-MetaBAT2Refined-Sample117.102	megahit_metabat2_sample117_102	MEGAHIT-MetaBAT2Refined-Sample117.102	Sample118	0	Bacteria	Patescibacteriota	Minisyncoccia	UBA6257	UBA6257	MWBJ01	MWBJ01 sp002069525
MEGAHIT-MetaBAT2Refined-Sample117.102	megahit_metabat2_sample117_102	MEGAHIT-MetaBAT2Refined-Sample117.102	Sample119	0	Bacteria	Patescibacteriota	Minisyncoccia	UBA6257	UBA6257	MWBJ01	MWBJ01 sp002069525
MEGAHIT-MetaBAT2Refined-Sample117.102	megahit_metabat2_sample117_102	MEGAHIT-MetaBAT2Refined-Sample117.102	Sample120	0	Bacteria	Patescibacteriota	Minisyncoccia	UBA6257	UBA6257	MWBJ01	MWBJ01 sp002069525
MEGAHIT-MetaBAT2Refined-Sample117.102	megahit_metabat2_sample117_102	MEGAHIT-MetaBAT2Refined-Sample117.102	Sample121	0	Bacteria	Patescibacteriota	Minisyncoccia	UBA6257	UBA6257	MWBJ01	MWBJ01 sp002069525
MEGAHIT-MetaBAT2Refined-Sample117.102	megahit_metabat2_sample117_102	MEGAHIT-MetaBAT2Refined-Sample117.102	Sample123	0	Bacteria	Patescibacteriota	Minisyncoccia	UBA6257	UBA6257	MWBJ01	MWBJ01 sp002069525
MEGAHIT-MetaBAT2Refined-Sample117.102	megahit_metabat2_sample117_102	MEGAHIT-MetaBAT2Refined-Sample117.102	Sample125	0	Bacteria	Patescibacteriota	Minisyncoccia	UBA6257	UBA6257	MWBJ01	MWBJ01 sp002069525
MEGAHIT-MetaBAT2Refined-Sample117.102	megahit_metabat2_sample117_102	MEGAHIT-MetaBAT2Refined-Sample117.102	Sample128	0	Bacteria	Patescibacteriota	Minisyncoccia	UBA6257	UBA6257	MWBJ01	MWBJ01 sp002069525
MEGAHIT-MetaBAT2Refined-Sample117.102	megahit_metabat2_sample117_102	MEGAHIT-MetaBAT2Refined-Sample117.102	Sample129	0	Bacteria	Patescibacteriota	Minisyncoccia	UBA6257	UBA6257	MWBJ01	MWBJ01 sp002069525
MEGAHIT-MetaBAT2Refined-Sample117.102	megahit_metabat2_sample117_102	MEGAHIT-MetaBAT2Refined-Sample117.102	Sample130	0	Bacteria	Patescibacteriota	Minisyncoccia	UBA6257	UBA6257	MWBJ01	MWBJ01 sp002069525
MEGAHIT-MetaBAT2Refined-Sample117.102	megahit_metabat2_sample117_102	MEGAHIT-MetaBAT2Refined-Sample117.102	Sample131	0	Bacteria	Patescibacteriota	Minisyncoccia	UBA6257	UBA6257	MWBJ01	MWBJ01 sp002069525
MEGAHIT-MetaBAT2Refined-Sample117.102	megahit_metabat2_sample117_102	MEGAHIT-MetaBAT2Refined-Sample117.102	Sample132	0	Bacteria	Patescibacteriota	Minisyncoccia	UBA6257	UBA6257	MWBJ01	MWBJ01 sp002069525
MEGAHIT-MetaBAT2Refined-Sample117.102	megahit_metabat2_sample117_102	MEGAHIT-MetaBAT2Refined-Sample117.102	Sample133	0	Bacteria	Patescibacteriota	Minisyncoccia	UBA6257	UBA6257	MWBJ01	MWBJ01 sp002069525
MEGAHIT-MetaBAT2Refined-Sample117.102	megahit_metabat2_sample117_102	MEGAHIT-MetaBAT2Refined-Sample117.102	Sample134	0	Bacteria	Patescibacteriota	Minisyncoccia	UBA6257	UBA6257	MWBJ01	MWBJ01 sp002069525
MEGAHIT-MetaBAT2Refined-Sample117.102	megahit_metabat2_sample117_102	MEGAHIT-MetaBAT2Refined-Sample117.102	Sample135	0	Bacteria	Patescibacteriota	Minisyncoccia	UBA6257	UBA6257	MWBJ01	MWBJ01 sp002069525
MEGAHIT-MetaBAT2Refined-Sample117.102	megahit_metabat2_sample117_102	MEGAHIT-MetaBAT2Refined-Sample117.102	Sample136	0	Bacteria	Patescibacteriota	Minisyncoccia	UBA6257	UBA6257	MWBJ01	MWBJ01 sp002069525
MEGAHIT-MetaBAT2Refined-Sample117.102	megahit_metabat2_sample117_102	MEGAHIT-MetaBAT2Refined-Sample117.102	Sample137	0	Bacteria	Patescibacteriota	Minisyncoccia	UBA6257	UBA6257	MWBJ01	MWBJ01 sp002069525
MEGAHIT-MetaBAT2Refined-Sample117.102	megahit_metabat2_sample117_102	MEGAHIT-MetaBAT2Refined-Sample117.102	Sample139	0	Bacteria	Patescibacteriota	Minisyncoccia	UBA6257	UBA6257	MWBJ01	MWBJ01 sp002069525
MEGAHIT-MetaBAT2Refined-Sample117.102	megahit_metabat2_sample117_102	MEGAHIT-MetaBAT2Refined-Sample117.102	Sample140	0	Bacteria	Patescibacteriota	Minisyncoccia	UBA6257	UBA6257	MWBJ01	MWBJ01 sp002069525
MEGAHIT-MetaBAT2Refined-Sample117.102	megahit_metabat2_sample117_102	MEGAHIT-MetaBAT2Refined-Sample117.102	Sample141	0	Bacteria	Patescibacteriota	Minisyncoccia	UBA6257	UBA6257	MWBJ01	MWBJ01 sp002069525
MEGAHIT-MetaBAT2Refined-Sample117.102	megahit_metabat2_sample117_102	MEGAHIT-MetaBAT2Refined-Sample117.102	Sample142	0	Bacteria	Patescibacteriota	Minisyncoccia	UBA6257	UBA6257	MWBJ01	MWBJ01 sp002069525
MEGAHIT-MetaBAT2Refined-Sample117.102	megahit_metabat2_sample117_102	MEGAHIT-MetaBAT2Refined-Sample117.102	Sample143	0	Bacteria	Patescibacteriota	Minisyncoccia	UBA6257	UBA6257	MWBJ01	MWBJ01 sp002069525
MEGAHIT-MetaBAT2Refined-Sample117.102	megahit_metabat2_sample117_102	MEGAHIT-MetaBAT2Refined-Sample117.102	Sample144	0	Bacteria	Patescibacteriota	Minisyncoccia	UBA6257	UBA6257	MWBJ01	MWBJ01 sp002069525
MEGAHIT-MetaBAT2Refined-Sample117.102	megahit_metabat2_sample117_102	MEGAHIT-MetaBAT2Refined-Sample117.102	Sample2	0	Bacteria	Patescibacteriota	Minisyncoccia	UBA6257	UBA6257	MWBJ01	MWBJ01 sp002069525
MEGAHIT-MetaBAT2Refined-Sample117.102	megahit_metabat2_sample117_102	MEGAHIT-MetaBAT2Refined-Sample117.102	Sample301	0	Bacteria	Patescibacteriota	Minisyncoccia	UBA6257	UBA6257	MWBJ01	MWBJ01 sp002069525
MEGAHIT-MetaBAT2Refined-Sample117.102	megahit_metabat2_sample117_102	MEGAHIT-MetaBAT2Refined-Sample117.102	Sample302	0	Bacteria	Patescibacteriota	Minisyncoccia	UBA6257	UBA6257	MWBJ01	MWBJ01 sp002069525
MEGAHIT-MetaBAT2Refined-Sample117.102	megahit_metabat2_sample117_102	MEGAHIT-MetaBAT2Refined-Sample117.102	Sample303	0	Bacteria	Patescibacteriota	Minisyncoccia	UBA6257	UBA6257	MWBJ01	MWBJ01 sp002069525
MEGAHIT-MetaBAT2Refined-Sample117.102	megahit_metabat2_sample117_102	MEGAHIT-MetaBAT2Refined-Sample117.102	Sample310	0	Bacteria	Patescibacteriota	Minisyncoccia	UBA6257	UBA6257	MWBJ01	MWBJ01 sp002069525
MEGAHIT-MetaBAT2Refined-Sample117.102	megahit_metabat2_sample117_102	MEGAHIT-MetaBAT2Refined-Sample117.102	Sample311	0	Bacteria	Patescibacteriota	Minisyncoccia	UBA6257	UBA6257	MWBJ01	MWBJ01 sp002069525
MEGAHIT-MetaBAT2Refined-Sample117.102	megahit_metabat2_sample117_102	MEGAHIT-MetaBAT2Refined-Sample117.102	Sample312	0	Bacteria	Patescibacteriota	Minisyncoccia	UBA6257	UBA6257	MWBJ01	MWBJ01 sp002069525
MEGAHIT-MetaBAT2Refined-Sample117.102	megahit_metabat2_sample117_102	MEGAHIT-MetaBAT2Refined-Sample117.102	Sample319	0	Bacteria	Patescibacteriota	Minisyncoccia	UBA6257	UBA6257	MWBJ01	MWBJ01 sp002069525
MEGAHIT-MetaBAT2Refined-Sample117.102	megahit_metabat2_sample117_102	MEGAHIT-MetaBAT2Refined-Sample117.102	Sample321	0	Bacteria	Patescibacteriota	Minisyncoccia	UBA6257	UBA6257	MWBJ01	MWBJ01 sp002069525
MEGAHIT-MetaBAT2Refined-Sample117.102	megahit_metabat2_sample117_102	MEGAHIT-MetaBAT2Refined-Sample117.102	Sample322	0	Bacteria	Patescibacteriota	Minisyncoccia	UBA6257	UBA6257	MWBJ01	MWBJ01 sp002069525
MEGAHIT-MetaBAT2Refined-Sample117.102	megahit_metabat2_sample117_102	MEGAHIT-MetaBAT2Refined-Sample117.102	Sample37	0	Bacteria	Patescibacteriota	Minisyncoccia	UBA6257	UBA6257	MWBJ01	MWBJ01 sp002069525
MEGAHIT-MetaBAT2Refined-Sample117.102	megahit_metabat2_sample117_102	MEGAHIT-MetaBAT2Refined-Sample117.102	Sample53	0	Bacteria	Patescibacteriota	Minisyncoccia	UBA6257	UBA6257	MWBJ01	MWBJ01 sp002069525
MEGAHIT-MetaBAT2Refined-Sample117.102	megahit_metabat2_sample117_102	MEGAHIT-MetaBAT2Refined-Sample117.102	Sample54	0	Bacteria	Patescibacteriota	Minisyncoccia	UBA6257	UBA6257	MWBJ01	MWBJ01 sp002069525
MEGAHIT-MetaBAT2Refined-Sample117.102	megahit_metabat2_sample117_102	MEGAHIT-MetaBAT2Refined-Sample117.102	Sample56	0	Bacteria	Patescibacteriota	Minisyncoccia	UBA6257	UBA6257	MWBJ01	MWBJ01 sp002069525
MEGAHIT-MetaBAT2Refined-Sample117.102	megahit_metabat2_sample117_102	MEGAHIT-MetaBAT2Refined-Sample117.102	Sample57	0	Bacteria	Patescibacteriota	Minisyncoccia	UBA6257	UBA6257	MWBJ01	MWBJ01 sp002069525
MEGAHIT-MetaBAT2Refined-Sample117.102	megahit_metabat2_sample117_102	MEGAHIT-MetaBAT2Refined-Sample117.102	Sample58	0	Bacteria	Patescibacteriota	Minisyncoccia	UBA6257	UBA6257	MWBJ01	MWBJ01 sp002069525
MEGAHIT-MetaBAT2Refined-Sample117.102	megahit_metabat2_sample117_102	MEGAHIT-MetaBAT2Refined-Sample117.102	Sample59	0	Bacteria	Patescibacteriota	Minisyncoccia	UBA6257	UBA6257	MWBJ01	MWBJ01 sp002069525
MEGAHIT-MetaBAT2Refined-Sample117.102	megahit_metabat2_sample117_102	MEGAHIT-MetaBAT2Refined-Sample117.102	Sample6	0	Bacteria	Patescibacteriota	Minisyncoccia	UBA6257	UBA6257	MWBJ01	MWBJ01 sp002069525
MEGAHIT-MetaBAT2Refined-Sample117.102	megahit_metabat2_sample117_102	MEGAHIT-MetaBAT2Refined-Sample117.102	Sample60	0	Bacteria	Patescibacteriota	Minisyncoccia	UBA6257	UBA6257	MWBJ01	MWBJ01 sp002069525
MEGAHIT-MetaBAT2Refined-Sample117.102	megahit_metabat2_sample117_102	MEGAHIT-MetaBAT2Refined-Sample117.102	Sample61	0	Bacteria	Patescibacteriota	Minisyncoccia	UBA6257	UBA6257	MWBJ01	MWBJ01 sp002069525
MEGAHIT-MetaBAT2Refined-Sample117.102	megahit_metabat2_sample117_102	MEGAHIT-MetaBAT2Refined-Sample117.102	Sample62	0	Bacteria	Patescibacteriota	Minisyncoccia	UBA6257	UBA6257	MWBJ01	MWBJ01 sp002069525
MEGAHIT-MetaBAT2Refined-Sample117.102	megahit_metabat2_sample117_102	MEGAHIT-MetaBAT2Refined-Sample117.102	Sample64	0	Bacteria	Patescibacteriota	Minisyncoccia	UBA6257	UBA6257	MWBJ01	MWBJ01 sp002069525
MEGAHIT-MetaBAT2Refined-Sample117.102	megahit_metabat2_sample117_102	MEGAHIT-MetaBAT2Refined-Sample117.102	Sample65	0	Bacteria	Patescibacteriota	Minisyncoccia	UBA6257	UBA6257	MWBJ01	MWBJ01 sp002069525
MEGAHIT-MetaBAT2Refined-Sample117.102	megahit_metabat2_sample117_102	MEGAHIT-MetaBAT2Refined-Sample117.102	Sample66	0	Bacteria	Patescibacteriota	Minisyncoccia	UBA6257	UBA6257	MWBJ01	MWBJ01 sp002069525
MEGAHIT-MetaBAT2Refined-Sample117.102	megahit_metabat2_sample117_102	MEGAHIT-MetaBAT2Refined-Sample117.102	Sample67	0	Bacteria	Patescibacteriota	Minisyncoccia	UBA6257	UBA6257	MWBJ01	MWBJ01 sp002069525
MEGAHIT-MetaBAT2Refined-Sample117.102	megahit_metabat2_sample117_102	MEGAHIT-MetaBAT2Refined-Sample117.102	Sample70	0	Bacteria	Patescibacteriota	Minisyncoccia	UBA6257	UBA6257	MWBJ01	MWBJ01 sp002069525
MEGAHIT-MetaBAT2Refined-Sample117.102	megahit_metabat2_sample117_102	MEGAHIT-MetaBAT2Refined-Sample117.102	Sample80	0	Bacteria	Patescibacteriota	Minisyncoccia	UBA6257	UBA6257	MWBJ01	MWBJ01 sp002069525
MEGAHIT-MetaBAT2Refined-Sample117.18	megahit_metabat2_sample117_18	MEGAHIT-MetaBAT2Refined-Sample117.18	Sample1	0	Bacteria	Patescibacteriota	Minisyncoccia	UBA6257	Brennerbacteraceae	DAOTOJ01	NA
MEGAHIT-MetaBAT2Refined-Sample117.18	megahit_metabat2_sample117_18	MEGAHIT-MetaBAT2Refined-Sample117.18	Sample115	0	Bacteria	Patescibacteriota	Minisyncoccia	UBA6257	Brennerbacteraceae	DAOTOJ01	NA
MEGAHIT-MetaBAT2Refined-Sample117.18	megahit_metabat2_sample117_18	MEGAHIT-MetaBAT2Refined-Sample117.18	Sample116	0	Bacteria	Patescibacteriota	Minisyncoccia	UBA6257	Brennerbacteraceae	DAOTOJ01	NA
MEGAHIT-MetaBAT2Refined-Sample117.18	megahit_metabat2_sample117_18	MEGAHIT-MetaBAT2Refined-Sample117.18	Sample117	0.3119638754025066	Bacteria	Patescibacteriota	Minisyncoccia	UBA6257	Brennerbacteraceae	DAOTOJ01	NA
MEGAHIT-MetaBAT2Refined-Sample117.18	megahit_metabat2_sample117_18	MEGAHIT-MetaBAT2Refined-Sample117.18	Sample118	0	Bacteria	Patescibacteriota	Minisyncoccia	UBA6257	Brennerbacteraceae	DAOTOJ01	NA
MEGAHIT-MetaBAT2Refined-Sample117.18	megahit_metabat2_sample117_18	MEGAHIT-MetaBAT2Refined-Sample117.18	Sample119	0	Bacteria	Patescibacteriota	Minisyncoccia	UBA6257	Brennerbacteraceae	DAOTOJ01	NA
MEGAHIT-MetaBAT2Refined-Sample117.18	megahit_metabat2_sample117_18	MEGAHIT-MetaBAT2Refined-Sample117.18	Sample120	0	Bacteria	Patescibacteriota	Minisyncoccia	UBA6257	Brennerbacteraceae	DAOTOJ01	NA
MEGAHIT-MetaBAT2Refined-Sample117.18	megahit_metabat2_sample117_18	MEGAHIT-MetaBAT2Refined-Sample117.18	Sample121	0	Bacteria	Patescibacteriota	Minisyncoccia	UBA6257	Brennerbacteraceae	DAOTOJ01	NA
MEGAHIT-MetaBAT2Refined-Sample117.18	megahit_metabat2_sample117_18	MEGAHIT-MetaBAT2Refined-Sample117.18	Sample123	0	Bacteria	Patescibacteriota	Minisyncoccia	UBA6257	Brennerbacteraceae	DAOTOJ01	NA
MEGAHIT-MetaBAT2Refined-Sample117.18	megahit_metabat2_sample117_18	MEGAHIT-MetaBAT2Refined-Sample117.18	Sample125	0	Bacteria	Patescibacteriota	Minisyncoccia	UBA6257	Brennerbacteraceae	DAOTOJ01	NA
MEGAHIT-MetaBAT2Refined-Sample117.18	megahit_metabat2_sample117_18	MEGAHIT-MetaBAT2Refined-Sample117.18	Sample128	0	Bacteria	Patescibacteriota	Minisyncoccia	UBA6257	Brennerbacteraceae	DAOTOJ01	NA
MEGAHIT-MetaBAT2Refined-Sample117.18	megahit_metabat2_sample117_18	MEGAHIT-MetaBAT2Refined-Sample117.18	Sample129	0	Bacteria	Patescibacteriota	Minisyncoccia	UBA6257	Brennerbacteraceae	DAOTOJ01	NA
MEGAHIT-MetaBAT2Refined-Sample117.18	megahit_metabat2_sample117_18	MEGAHIT-MetaBAT2Refined-Sample117.18	Sample130	0	Bacteria	Patescibacteriota	Minisyncoccia	UBA6257	Brennerbacteraceae	DAOTOJ01	NA
MEGAHIT-MetaBAT2Refined-Sample117.18	megahit_metabat2_sample117_18	MEGAHIT-MetaBAT2Refined-Sample117.18	Sample131	0	Bacteria	Patescibacteriota	Minisyncoccia	UBA6257	Brennerbacteraceae	DAOTOJ01	NA
MEGAHIT-MetaBAT2Refined-Sample117.18	megahit_metabat2_sample117_18	MEGAHIT-MetaBAT2Refined-Sample117.18	Sample132	0	Bacteria	Patescibacteriota	Minisyncoccia	UBA6257	Brennerbacteraceae	DAOTOJ01	NA
MEGAHIT-MetaBAT2Refined-Sample117.18	megahit_metabat2_sample117_18	MEGAHIT-MetaBAT2Refined-Sample117.18	Sample133	0	Bacteria	Patescibacteriota	Minisyncoccia	UBA6257	Brennerbacteraceae	DAOTOJ01	NA
MEGAHIT-MetaBAT2Refined-Sample117.18	megahit_metabat2_sample117_18	MEGAHIT-MetaBAT2Refined-Sample117.18	Sample134	0	Bacteria	Patescibacteriota	Minisyncoccia	UBA6257	Brennerbacteraceae	DAOTOJ01	NA
MEGAHIT-MetaBAT2Refined-Sample117.18	megahit_metabat2_sample117_18	MEGAHIT-MetaBAT2Refined-Sample117.18	Sample135	0	Bacteria	Patescibacteriota	Minisyncoccia	UBA6257	Brennerbacteraceae	DAOTOJ01	NA
MEGAHIT-MetaBAT2Refined-Sample117.18	megahit_metabat2_sample117_18	MEGAHIT-MetaBAT2Refined-Sample117.18	Sample136	0	Bacteria	Patescibacteriota	Minisyncoccia	UBA6257	Brennerbacteraceae	DAOTOJ01	NA
MEGAHIT-MetaBAT2Refined-Sample117.18	megahit_metabat2_sample117_18	MEGAHIT-MetaBAT2Refined-Sample117.18	Sample137	0	Bacteria	Patescibacteriota	Minisyncoccia	UBA6257	Brennerbacteraceae	DAOTOJ01	NA
MEGAHIT-MetaBAT2Refined-Sample117.18	megahit_metabat2_sample117_18	MEGAHIT-MetaBAT2Refined-Sample117.18	Sample139	0	Bacteria	Patescibacteriota	Minisyncoccia	UBA6257	Brennerbacteraceae	DAOTOJ01	NA
MEGAHIT-MetaBAT2Refined-Sample117.18	megahit_metabat2_sample117_18	MEGAHIT-MetaBAT2Refined-Sample117.18	Sample140	0	Bacteria	Patescibacteriota	Minisyncoccia	UBA6257	Brennerbacteraceae	DAOTOJ01	NA
MEGAHIT-MetaBAT2Refined-Sample117.18	megahit_metabat2_sample117_18	MEGAHIT-MetaBAT2Refined-Sample117.18	Sample141	0	Bacteria	Patescibacteriota	Minisyncoccia	UBA6257	Brennerbacteraceae	DAOTOJ01	NA
MEGAHIT-MetaBAT2Refined-Sample117.18	megahit_metabat2_sample117_18	MEGAHIT-MetaBAT2Refined-Sample117.18	Sample142	0	Bacteria	Patescibacteriota	Minisyncoccia	UBA6257	Brennerbacteraceae	DAOTOJ01	NA
MEGAHIT-MetaBAT2Refined-Sample117.18	megahit_metabat2_sample117_18	MEGAHIT-MetaBAT2Refined-Sample117.18	Sample143	0	Bacteria	Patescibacteriota	Minisyncoccia	UBA6257	Brennerbacteraceae	DAOTOJ01	NA
MEGAHIT-MetaBAT2Refined-Sample117.18	megahit_metabat2_sample117_18	MEGAHIT-MetaBAT2Refined-Sample117.18	Sample144	0	Bacteria	Patescibacteriota	Minisyncoccia	UBA6257	Brennerbacteraceae	DAOTOJ01	NA
MEGAHIT-MetaBAT2Refined-Sample117.18	megahit_metabat2_sample117_18	MEGAHIT-MetaBAT2Refined-Sample117.18	Sample2	0	Bacteria	Patescibacteriota	Minisyncoccia	UBA6257	Brennerbacteraceae	DAOTOJ01	NA
MEGAHIT-MetaBAT2Refined-Sample117.18	megahit_metabat2_sample117_18	MEGAHIT-MetaBAT2Refined-Sample117.18	Sample301	0	Bacteria	Patescibacteriota	Minisyncoccia	UBA6257	Brennerbacteraceae	DAOTOJ01	NA
MEGAHIT-MetaBAT2Refined-Sample117.18	megahit_metabat2_sample117_18	MEGAHIT-MetaBAT2Refined-Sample117.18	Sample302	0	Bacteria	Patescibacteriota	Minisyncoccia	UBA6257	Brennerbacteraceae	DAOTOJ01	NA
MEGAHIT-MetaBAT2Refined-Sample117.18	megahit_metabat2_sample117_18	MEGAHIT-MetaBAT2Refined-Sample117.18	Sample303	0	Bacteria	Patescibacteriota	Minisyncoccia	UBA6257	Brennerbacteraceae	DAOTOJ01	NA
MEGAHIT-MetaBAT2Refined-Sample117.18	megahit_metabat2_sample117_18	MEGAHIT-MetaBAT2Refined-Sample117.18	Sample310	0	Bacteria	Patescibacteriota	Minisyncoccia	UBA6257	Brennerbacteraceae	DAOTOJ01	NA
MEGAHIT-MetaBAT2Refined-Sample117.18	megahit_metabat2_sample117_18	MEGAHIT-MetaBAT2Refined-Sample117.18	Sample311	0	Bacteria	Patescibacteriota	Minisyncoccia	UBA6257	Brennerbacteraceae	DAOTOJ01	NA
MEGAHIT-MetaBAT2Refined-Sample117.18	megahit_metabat2_sample117_18	MEGAHIT-MetaBAT2Refined-Sample117.18	Sample312	0	Bacteria	Patescibacteriota	Minisyncoccia	UBA6257	Brennerbacteraceae	DAOTOJ01	NA
MEGAHIT-MetaBAT2Refined-Sample117.18	megahit_metabat2_sample117_18	MEGAHIT-MetaBAT2Refined-Sample117.18	Sample319	0	Bacteria	Patescibacteriota	Minisyncoccia	UBA6257	Brennerbacteraceae	DAOTOJ01	NA
MEGAHIT-MetaBAT2Refined-Sample117.18	megahit_metabat2_sample117_18	MEGAHIT-MetaBAT2Refined-Sample117.18	Sample321	0	Bacteria	Patescibacteriota	Minisyncoccia	UBA6257	Brennerbacteraceae	DAOTOJ01	NA
MEGAHIT-MetaBAT2Refined-Sample117.18	megahit_metabat2_sample117_18	MEGAHIT-MetaBAT2Refined-Sample117.18	Sample322	0	Bacteria	Patescibacteriota	Minisyncoccia	UBA6257	Brennerbacteraceae	DAOTOJ01	NA
MEGAHIT-MetaBAT2Refined-Sample117.18	megahit_metabat2_sample117_18	MEGAHIT-MetaBAT2Refined-Sample117.18	Sample37	0	Bacteria	Patescibacteriota	Minisyncoccia	UBA6257	Brennerbacteraceae	DAOTOJ01	NA
MEGAHIT-MetaBAT2Refined-Sample117.18	megahit_metabat2_sample117_18	MEGAHIT-MetaBAT2Refined-Sample117.18	Sample53	0	Bacteria	Patescibacteriota	Minisyncoccia	UBA6257	Brennerbacteraceae	DAOTOJ01	NA
MEGAHIT-MetaBAT2Refined-Sample117.18	megahit_metabat2_sample117_18	MEGAHIT-MetaBAT2Refined-Sample117.18	Sample54	0	Bacteria	Patescibacteriota	Minisyncoccia	UBA6257	Brennerbacteraceae	DAOTOJ01	NA
MEGAHIT-MetaBAT2Refined-Sample117.18	megahit_metabat2_sample117_18	MEGAHIT-MetaBAT2Refined-Sample117.18	Sample56	0	Bacteria	Patescibacteriota	Minisyncoccia	UBA6257	Brennerbacteraceae	DAOTOJ01	NA
MEGAHIT-MetaBAT2Refined-Sample117.18	megahit_metabat2_sample117_18	MEGAHIT-MetaBAT2Refined-Sample117.18	Sample57	0	Bacteria	Patescibacteriota	Minisyncoccia	UBA6257	Brennerbacteraceae	DAOTOJ01	NA
MEGAHIT-MetaBAT2Refined-Sample117.18	megahit_metabat2_sample117_18	MEGAHIT-MetaBAT2Refined-Sample117.18	Sample58	0	Bacteria	Patescibacteriota	Minisyncoccia	UBA6257	Brennerbacteraceae	DAOTOJ01	NA
MEGAHIT-MetaBAT2Refined-Sample117.18	megahit_metabat2_sample117_18	MEGAHIT-MetaBAT2Refined-Sample117.18	Sample59	0	Bacteria	Patescibacteriota	Minisyncoccia	UBA6257	Brennerbacteraceae	DAOTOJ01	NA
MEGAHIT-MetaBAT2Refined-Sample117.18	megahit_metabat2_sample117_18	MEGAHIT-MetaBAT2Refined-Sample117.18	Sample6	0	Bacteria	Patescibacteriota	Minisyncoccia	UBA6257	Brennerbacteraceae	DAOTOJ01	NA
MEGAHIT-MetaBAT2Refined-Sample117.18	megahit_metabat2_sample117_18	MEGAHIT-MetaBAT2Refined-Sample117.18	Sample60	0	Bacteria	Patescibacteriota	Minisyncoccia	UBA6257	Brennerbacteraceae	DAOTOJ01	NA
MEGAHIT-MetaBAT2Refined-Sample117.18	megahit_metabat2_sample117_18	MEGAHIT-MetaBAT2Refined-Sample117.18	Sample61	0	Bacteria	Patescibacteriota	Minisyncoccia	UBA6257	Brennerbacteraceae	DAOTOJ01	NA
MEGAHIT-MetaBAT2Refined-Sample117.18	megahit_metabat2_sample117_18	MEGAHIT-MetaBAT2Refined-Sample117.18	Sample62	0	Bacteria	Patescibacteriota	Minisyncoccia	UBA6257	Brennerbacteraceae	DAOTOJ01	NA
MEGAHIT-MetaBAT2Refined-Sample117.18	megahit_metabat2_sample117_18	MEGAHIT-MetaBAT2Refined-Sample117.18	Sample64	0	Bacteria	Patescibacteriota	Minisyncoccia	UBA6257	Brennerbacteraceae	DAOTOJ01	NA
MEGAHIT-MetaBAT2Refined-Sample117.18	megahit_metabat2_sample117_18	MEGAHIT-MetaBAT2Refined-Sample117.18	Sample65	0	Bacteria	Patescibacteriota	Minisyncoccia	UBA6257	Brennerbacteraceae	DAOTOJ01	NA
MEGAHIT-MetaBAT2Refined-Sample117.18	megahit_metabat2_sample117_18	MEGAHIT-MetaBAT2Refined-Sample117.18	Sample66	0	Bacteria	Patescibacteriota	Minisyncoccia	UBA6257	Brennerbacteraceae	DAOTOJ01	NA
MEGAHIT-MetaBAT2Refined-Sample117.18	megahit_metabat2_sample117_18	MEGAHIT-MetaBAT2Refined-Sample117.18	Sample67	0	Bacteria	Patescibacteriota	Minisyncoccia	UBA6257	Brennerbacteraceae	DAOTOJ01	NA
MEGAHIT-MetaBAT2Refined-Sample117.18	megahit_metabat2_sample117_18	MEGAHIT-MetaBAT2Refined-Sample117.18	Sample70	0	Bacteria	Patescibacteriota	Minisyncoccia	UBA6257	Brennerbacteraceae	DAOTOJ01	NA
MEGAHIT-MetaBAT2Refined-Sample117.18	megahit_metabat2_sample117_18	MEGAHIT-MetaBAT2Refined-Sample117.18	Sample80	0	Bacteria	Patescibacteriota	Minisyncoccia	UBA6257	Brennerbacteraceae	DAOTOJ01	NA
MEGAHIT-MetaBAT2Refined-Sample311.1	megahit_metabat2_sample311_1	MEGAHIT-MetaBAT2Refined-Sample311.1	Sample1	0	Bacteria	Actinomycetota	Coriobacteriia	Coriobacteriales	Atopobiaceae	Tractidigestivibacter	Tractidigestivibacter sp900548775
MEGAHIT-MetaBAT2Refined-Sample311.1	megahit_metabat2_sample311_1	MEGAHIT-MetaBAT2Refined-Sample311.1	Sample115	0	Bacteria	Actinomycetota	Coriobacteriia	Coriobacteriales	Atopobiaceae	Tractidigestivibacter	Tractidigestivibacter sp900548775
MEGAHIT-MetaBAT2Refined-Sample311.1	megahit_metabat2_sample311_1	MEGAHIT-MetaBAT2Refined-Sample311.1	Sample116	0	Bacteria	Actinomycetota	Coriobacteriia	Coriobacteriales	Atopobiaceae	Tractidigestivibacter	Tractidigestivibacter sp900548775
MEGAHIT-MetaBAT2Refined-Sample311.1	megahit_metabat2_sample311_1	MEGAHIT-MetaBAT2Refined-Sample311.1	Sample117	0	Bacteria	Actinomycetota	Coriobacteriia	Coriobacteriales	Atopobiaceae	Tractidigestivibacter	Tractidigestivibacter sp900548775
MEGAHIT-MetaBAT2Refined-Sample311.1	megahit_metabat2_sample311_1	MEGAHIT-MetaBAT2Refined-Sample311.1	Sample118	0	Bacteria	Actinomycetota	Coriobacteriia	Coriobacteriales	Atopobiaceae	Tractidigestivibacter	Tractidigestivibacter sp900548775
MEGAHIT-MetaBAT2Refined-Sample311.1	megahit_metabat2_sample311_1	MEGAHIT-MetaBAT2Refined-Sample311.1	Sample119	0	Bacteria	Actinomycetota	Coriobacteriia	Coriobacteriales	Atopobiaceae	Tractidigestivibacter	Tractidigestivibacter sp900548775
MEGAHIT-MetaBAT2Refined-Sample311.1	megahit_metabat2_sample311_1	MEGAHIT-MetaBAT2Refined-Sample311.1	Sample120	0	Bacteria	Actinomycetota	Coriobacteriia	Coriobacteriales	Atopobiaceae	Tractidigestivibacter	Tractidigestivibacter sp900548775
MEGAHIT-MetaBAT2Refined-Sample311.1	megahit_metabat2_sample311_1	MEGAHIT-MetaBAT2Refined-Sample311.1	Sample121	0	Bacteria	Actinomycetota	Coriobacteriia	Coriobacteriales	Atopobiaceae	Tractidigestivibacter	Tractidigestivibacter sp900548775
MEGAHIT-MetaBAT2Refined-Sample311.1	megahit_metabat2_sample311_1	MEGAHIT-MetaBAT2Refined-Sample311.1	Sample123	0	Bacteria	Actinomycetota	Coriobacteriia	Coriobacteriales	Atopobiaceae	Tractidigestivibacter	Tractidigestivibacter sp900548775
MEGAHIT-MetaBAT2Refined-Sample311.1	megahit_metabat2_sample311_1	MEGAHIT-MetaBAT2Refined-Sample311.1	Sample125	0	Bacteria	Actinomycetota	Coriobacteriia	Coriobacteriales	Atopobiaceae	Tractidigestivibacter	Tractidigestivibacter sp900548775
MEGAHIT-MetaBAT2Refined-Sample311.1	megahit_metabat2_sample311_1	MEGAHIT-MetaBAT2Refined-Sample311.1	Sample128	0	Bacteria	Actinomycetota	Coriobacteriia	Coriobacteriales	Atopobiaceae	Tractidigestivibacter	Tractidigestivibacter sp900548775
MEGAHIT-MetaBAT2Refined-Sample311.1	megahit_metabat2_sample311_1	MEGAHIT-MetaBAT2Refined-Sample311.1	Sample129	0	Bacteria	Actinomycetota	Coriobacteriia	Coriobacteriales	Atopobiaceae	Tractidigestivibacter	Tractidigestivibacter sp900548775
MEGAHIT-MetaBAT2Refined-Sample311.1	megahit_metabat2_sample311_1	MEGAHIT-MetaBAT2Refined-Sample311.1	Sample130	0	Bacteria	Actinomycetota	Coriobacteriia	Coriobacteriales	Atopobiaceae	Tractidigestivibacter	Tractidigestivibacter sp900548775
MEGAHIT-MetaBAT2Refined-Sample311.1	megahit_metabat2_sample311_1	MEGAHIT-MetaBAT2Refined-Sample311.1	Sample131	0	Bacteria	Actinomycetota	Coriobacteriia	Coriobacteriales	Atopobiaceae	Tractidigestivibacter	Tractidigestivibacter sp900548775
MEGAHIT-MetaBAT2Refined-Sample311.1	megahit_metabat2_sample311_1	MEGAHIT-MetaBAT2Refined-Sample311.1	Sample132	0	Bacteria	Actinomycetota	Coriobacteriia	Coriobacteriales	Atopobiaceae	Tractidigestivibacter	Tractidigestivibacter sp900548775
MEGAHIT-MetaBAT2Refined-Sample311.1	megahit_metabat2_sample311_1	MEGAHIT-MetaBAT2Refined-Sample311.1	Sample133	0	Bacteria	Actinomycetota	Coriobacteriia	Coriobacteriales	Atopobiaceae	Tractidigestivibacter	Tractidigestivibacter sp900548775
MEGAHIT-MetaBAT2Refined-Sample311.1	megahit_metabat2_sample311_1	MEGAHIT-MetaBAT2Refined-Sample311.1	Sample134	0	Bacteria	Actinomycetota	Coriobacteriia	Coriobacteriales	Atopobiaceae	Tractidigestivibacter	Tractidigestivibacter sp900548775
MEGAHIT-MetaBAT2Refined-Sample311.1	megahit_metabat2_sample311_1	MEGAHIT-MetaBAT2Refined-Sample311.1	Sample135	0	Bacteria	Actinomycetota	Coriobacteriia	Coriobacteriales	Atopobiaceae	Tractidigestivibacter	Tractidigestivibacter sp900548775
MEGAHIT-MetaBAT2Refined-Sample311.1	megahit_metabat2_sample311_1	MEGAHIT-MetaBAT2Refined-Sample311.1	Sample136	0	Bacteria	Actinomycetota	Coriobacteriia	Coriobacteriales	Atopobiaceae	Tractidigestivibacter	Tractidigestivibacter sp900548775
MEGAHIT-MetaBAT2Refined-Sample311.1	megahit_metabat2_sample311_1	MEGAHIT-MetaBAT2Refined-Sample311.1	Sample137	0	Bacteria	Actinomycetota	Coriobacteriia	Coriobacteriales	Atopobiaceae	Tractidigestivibacter	Tractidigestivibacter sp900548775
MEGAHIT-MetaBAT2Refined-Sample311.1	megahit_metabat2_sample311_1	MEGAHIT-MetaBAT2Refined-Sample311.1	Sample139	0	Bacteria	Actinomycetota	Coriobacteriia	Coriobacteriales	Atopobiaceae	Tractidigestivibacter	Tractidigestivibacter sp900548775
MEGAHIT-MetaBAT2Refined-Sample311.1	megahit_metabat2_sample311_1	MEGAHIT-MetaBAT2Refined-Sample311.1	Sample140	0	Bacteria	Actinomycetota	Coriobacteriia	Coriobacteriales	Atopobiaceae	Tractidigestivibacter	Tractidigestivibacter sp900548775
MEGAHIT-MetaBAT2Refined-Sample311.1	megahit_metabat2_sample311_1	MEGAHIT-MetaBAT2Refined-Sample311.1	Sample141	0	Bacteria	Actinomycetota	Coriobacteriia	Coriobacteriales	Atopobiaceae	Tractidigestivibacter	Tractidigestivibacter sp900548775
MEGAHIT-MetaBAT2Refined-Sample311.1	megahit_metabat2_sample311_1	MEGAHIT-MetaBAT2Refined-Sample311.1	Sample142	0	Bacteria	Actinomycetota	Coriobacteriia	Coriobacteriales	Atopobiaceae	Tractidigestivibacter	Tractidigestivibacter sp900548775
MEGAHIT-MetaBAT2Refined-Sample311.1	megahit_metabat2_sample311_1	MEGAHIT-MetaBAT2Refined-Sample311.1	Sample143	0	Bacteria	Actinomycetota	Coriobacteriia	Coriobacteriales	Atopobiaceae	Tractidigestivibacter	Tractidigestivibacter sp900548775
MEGAHIT-MetaBAT2Refined-Sample311.1	megahit_metabat2_sample311_1	MEGAHIT-MetaBAT2Refined-Sample311.1	Sample144	0	Bacteria	Actinomycetota	Coriobacteriia	Coriobacteriales	Atopobiaceae	Tractidigestivibacter	Tractidigestivibacter sp900548775
MEGAHIT-MetaBAT2Refined-Sample311.1	megahit_metabat2_sample311_1	MEGAHIT-MetaBAT2Refined-Sample311.1	Sample2	0	Bacteria	Actinomycetota	Coriobacteriia	Coriobacteriales	Atopobiaceae	Tractidigestivibacter	Tractidigestivibacter sp900548775
MEGAHIT-MetaBAT2Refined-Sample311.1	megahit_metabat2_sample311_1	MEGAHIT-MetaBAT2Refined-Sample311.1	Sample301	0	Bacteria	Actinomycetota	Coriobacteriia	Coriobacteriales	Atopobiaceae	Tractidigestivibacter	Tractidigestivibacter sp900548775
MEGAHIT-MetaBAT2Refined-Sample311.1	megahit_metabat2_sample311_1	MEGAHIT-MetaBAT2Refined-Sample311.1	Sample302	0	Bacteria	Actinomycetota	Coriobacteriia	Coriobacteriales	Atopobiaceae	Tractidigestivibacter	Tractidigestivibacter sp900548775
MEGAHIT-MetaBAT2Refined-Sample311.1	megahit_metabat2_sample311_1	MEGAHIT-MetaBAT2Refined-Sample311.1	Sample303	0	Bacteria	Actinomycetota	Coriobacteriia	Coriobacteriales	Atopobiaceae	Tractidigestivibacter	Tractidigestivibacter sp900548775
MEGAHIT-MetaBAT2Refined-Sample311.1	megahit_metabat2_sample311_1	MEGAHIT-MetaBAT2Refined-Sample311.1	Sample310	0	Bacteria	Actinomycetota	Coriobacteriia	Coriobacteriales	Atopobiaceae	Tractidigestivibacter	Tractidigestivibacter sp900548775
MEGAHIT-MetaBAT2Refined-Sample311.1	megahit_metabat2_sample311_1	MEGAHIT-MetaBAT2Refined-Sample311.1	Sample311	15.668049484591023	Bacteria	Actinomycetota	Coriobacteriia	Coriobacteriales	Atopobiaceae	Tractidigestivibacter	Tractidigestivibacter sp900548775
MEGAHIT-MetaBAT2Refined-Sample311.1	megahit_metabat2_sample311_1	MEGAHIT-MetaBAT2Refined-Sample311.1	Sample312	10.828658775470581	Bacteria	Actinomycetota	Coriobacteriia	Coriobacteriales	Atopobiaceae	Tractidigestivibacter	Tractidigestivibacter sp900548775
MEGAHIT-MetaBAT2Refined-Sample311.1	megahit_metabat2_sample311_1	MEGAHIT-MetaBAT2Refined-Sample311.1	Sample319	0	Bacteria	Actinomycetota	Coriobacteriia	Coriobacteriales	Atopobiaceae	Tractidigestivibacter	Tractidigestivibacter sp900548775
MEGAHIT-MetaBAT2Refined-Sample311.1	megahit_metabat2_sample311_1	MEGAHIT-MetaBAT2Refined-Sample311.1	Sample321	21.671261720510522	Bacteria	Actinomycetota	Coriobacteriia	Coriobacteriales	Atopobiaceae	Tractidigestivibacter	Tractidigestivibacter sp900548775
MEGAHIT-MetaBAT2Refined-Sample311.1	megahit_metabat2_sample311_1	MEGAHIT-MetaBAT2Refined-Sample311.1	Sample322	0	Bacteria	Actinomycetota	Coriobacteriia	Coriobacteriales	Atopobiaceae	Tractidigestivibacter	Tractidigestivibacter sp900548775
MEGAHIT-MetaBAT2Refined-Sample311.1	megahit_metabat2_sample311_1	MEGAHIT-MetaBAT2Refined-Sample311.1	Sample37	0	Bacteria	Actinomycetota	Coriobacteriia	Coriobacteriales	Atopobiaceae	Tractidigestivibacter	Tractidigestivibacter sp900548775
MEGAHIT-MetaBAT2Refined-Sample311.1	megahit_metabat2_sample311_1	MEGAHIT-MetaBAT2Refined-Sample311.1	Sample53	0	Bacteria	Actinomycetota	Coriobacteriia	Coriobacteriales	Atopobiaceae	Tractidigestivibacter	Tractidigestivibacter sp900548775
MEGAHIT-MetaBAT2Refined-Sample311.1	megahit_metabat2_sample311_1	MEGAHIT-MetaBAT2Refined-Sample311.1	Sample54	0	Bacteria	Actinomycetota	Coriobacteriia	Coriobacteriales	Atopobiaceae	Tractidigestivibacter	Tractidigestivibacter sp900548775
MEGAHIT-MetaBAT2Refined-Sample311.1	megahit_metabat2_sample311_1	MEGAHIT-MetaBAT2Refined-Sample311.1	Sample56	0	Bacteria	Actinomycetota	Coriobacteriia	Coriobacteriales	Atopobiaceae	Tractidigestivibacter	Tractidigestivibacter sp900548775
MEGAHIT-MetaBAT2Refined-Sample311.1	megahit_metabat2_sample311_1	MEGAHIT-MetaBAT2Refined-Sample311.1	Sample57	0	Bacteria	Actinomycetota	Coriobacteriia	Coriobacteriales	Atopobiaceae	Tractidigestivibacter	Tractidigestivibacter sp900548775
MEGAHIT-MetaBAT2Refined-Sample311.1	megahit_metabat2_sample311_1	MEGAHIT-MetaBAT2Refined-Sample311.1	Sample58	0	Bacteria	Actinomycetota	Coriobacteriia	Coriobacteriales	Atopobiaceae	Tractidigestivibacter	Tractidigestivibacter sp900548775
MEGAHIT-MetaBAT2Refined-Sample311.1	megahit_metabat2_sample311_1	MEGAHIT-MetaBAT2Refined-Sample311.1	Sample59	0	Bacteria	Actinomycetota	Coriobacteriia	Coriobacteriales	Atopobiaceae	Tractidigestivibacter	Tractidigestivibacter sp900548775
MEGAHIT-MetaBAT2Refined-Sample311.1	megahit_metabat2_sample311_1	MEGAHIT-MetaBAT2Refined-Sample311.1	Sample6	0	Bacteria	Actinomycetota	Coriobacteriia	Coriobacteriales	Atopobiaceae	Tractidigestivibacter	Tractidigestivibacter sp900548775
MEGAHIT-MetaBAT2Refined-Sample311.1	megahit_metabat2_sample311_1	MEGAHIT-MetaBAT2Refined-Sample311.1	Sample60	0	Bacteria	Actinomycetota	Coriobacteriia	Coriobacteriales	Atopobiaceae	Tractidigestivibacter	Tractidigestivibacter sp900548775
MEGAHIT-MetaBAT2Refined-Sample311.1	megahit_metabat2_sample311_1	MEGAHIT-MetaBAT2Refined-Sample311.1	Sample61	0	Bacteria	Actinomycetota	Coriobacteriia	Coriobacteriales	Atopobiaceae	Tractidigestivibacter	Tractidigestivibacter sp900548775
MEGAHIT-MetaBAT2Refined-Sample311.1	megahit_metabat2_sample311_1	MEGAHIT-MetaBAT2Refined-Sample311.1	Sample62	0	Bacteria	Actinomycetota	Coriobacteriia	Coriobacteriales	Atopobiaceae	Tractidigestivibacter	Tractidigestivibacter sp900548775
MEGAHIT-MetaBAT2Refined-Sample311.1	megahit_metabat2_sample311_1	MEGAHIT-MetaBAT2Refined-Sample311.1	Sample64	0	Bacteria	Actinomycetota	Coriobacteriia	Coriobacteriales	Atopobiaceae	Tractidigestivibacter	Tractidigestivibacter sp900548775
MEGAHIT-MetaBAT2Refined-Sample311.1	megahit_metabat2_sample311_1	MEGAHIT-MetaBAT2Refined-Sample311.1	Sample65	0	Bacteria	Actinomycetota	Coriobacteriia	Coriobacteriales	Atopobiaceae	Tractidigestivibacter	Tractidigestivibacter sp900548775
MEGAHIT-MetaBAT2Refined-Sample311.1	megahit_metabat2_sample311_1	MEGAHIT-MetaBAT2Refined-Sample311.1	Sample66	0	Bacteria	Actinomycetota	Coriobacteriia	Coriobacteriales	Atopobiaceae	Tractidigestivibacter	Tractidigestivibacter sp900548775
MEGAHIT-MetaBAT2Refined-Sample311.1	megahit_metabat2_sample311_1	MEGAHIT-MetaBAT2Refined-Sample311.1	Sample67	0	Bacteria	Actinomycetota	Coriobacteriia	Coriobacteriales	Atopobiaceae	Tractidigestivibacter	Tractidigestivibacter sp900548775
MEGAHIT-MetaBAT2Refined-Sample311.1	megahit_metabat2_sample311_1	MEGAHIT-MetaBAT2Refined-Sample311.1	Sample70	0	Bacteria	Actinomycetota	Coriobacteriia	Coriobacteriales	Atopobiaceae	Tractidigestivibacter	Tractidigestivibacter sp900548775
MEGAHIT-MetaBAT2Refined-Sample311.1	megahit_metabat2_sample311_1	MEGAHIT-MetaBAT2Refined-Sample311.1	Sample80	0	Bacteria	Actinomycetota	Coriobacteriia	Coriobacteriales	Atopobiaceae	Tractidigestivibacter	Tractidigestivibacter sp900548775
MEGAHIT-MetaBAT2Refined-Sample303.13	megahit_metabat2_sample303_13	MEGAHIT-MetaBAT2Refined-Sample303.13	Sample1	0	Bacteria	Actinomycetota	Coriobacteriia	Coriobacteriales	Atopobiaceae	Parafannyhessea	Parafannyhessea sp902761955
MEGAHIT-MetaBAT2Refined-Sample303.13	megahit_metabat2_sample303_13	MEGAHIT-MetaBAT2Refined-Sample303.13	Sample115	0	Bacteria	Actinomycetota	Coriobacteriia	Coriobacteriales	Atopobiaceae	Parafannyhessea	Parafannyhessea sp902761955
MEGAHIT-MetaBAT2Refined-Sample303.13	megahit_metabat2_sample303_13	MEGAHIT-MetaBAT2Refined-Sample303.13	Sample116	0	Bacteria	Actinomycetota	Coriobacteriia	Coriobacteriales	Atopobiaceae	Parafannyhessea	Parafannyhessea sp902761955
MEGAHIT-MetaBAT2Refined-Sample303.13	megahit_metabat2_sample303_13	MEGAHIT-MetaBAT2Refined-Sample303.13	Sample117	0	Bacteria	Actinomycetota	Coriobacteriia	Coriobacteriales	Atopobiaceae	Parafannyhessea	Parafannyhessea sp902761955
MEGAHIT-MetaBAT2Refined-Sample303.13	megahit_metabat2_sample303_13	MEGAHIT-MetaBAT2Refined-Sample303.13	Sample118	0	Bacteria	Actinomycetota	Coriobacteriia	Coriobacteriales	Atopobiaceae	Parafannyhessea	Parafannyhessea sp902761955
MEGAHIT-MetaBAT2Refined-Sample303.13	megahit_metabat2_sample303_13	MEGAHIT-MetaBAT2Refined-Sample303.13	Sample119	0	Bacteria	Actinomycetota	Coriobacteriia	Coriobacteriales	Atopobiaceae	Parafannyhessea	Parafannyhessea sp902761955
MEGAHIT-MetaBAT2Refined-Sample303.13	megahit_metabat2_sample303_13	MEGAHIT-MetaBAT2Refined-Sample303.13	Sample120	0	Bacteria	Actinomycetota	Coriobacteriia	Coriobacteriales	Atopobiaceae	Parafannyhessea	Parafannyhessea sp902761955
MEGAHIT-MetaBAT2Refined-Sample303.13	megahit_metabat2_sample303_13	MEGAHIT-MetaBAT2Refined-Sample303.13	Sample121	0	Bacteria	Actinomycetota	Coriobacteriia	Coriobacteriales	Atopobiaceae	Parafannyhessea	Parafannyhessea sp902761955
MEGAHIT-MetaBAT2Refined-Sample303.13	megahit_metabat2_sample303_13	MEGAHIT-MetaBAT2Refined-Sample303.13	Sample123	0	Bacteria	Actinomycetota	Coriobacteriia	Coriobacteriales	Atopobiaceae	Parafannyhessea	Parafannyhessea sp902761955
MEGAHIT-MetaBAT2Refined-Sample303.13	megahit_metabat2_sample303_13	MEGAHIT-MetaBAT2Refined-Sample303.13	Sample125	0	Bacteria	Actinomycetota	Coriobacteriia	Coriobacteriales	Atopobiaceae	Parafannyhessea	Parafannyhessea sp902761955
MEGAHIT-MetaBAT2Refined-Sample303.13	megahit_metabat2_sample303_13	MEGAHIT-MetaBAT2Refined-Sample303.13	Sample128	0	Bacteria	Actinomycetota	Coriobacteriia	Coriobacteriales	Atopobiaceae	Parafannyhessea	Parafannyhessea sp902761955
MEGAHIT-MetaBAT2Refined-Sample303.13	megahit_metabat2_sample303_13	MEGAHIT-MetaBAT2Refined-Sample303.13	Sample129	0	Bacteria	Actinomycetota	Coriobacteriia	Coriobacteriales	Atopobiaceae	Parafannyhessea	Parafannyhessea sp902761955
MEGAHIT-MetaBAT2Refined-Sample303.13	megahit_metabat2_sample303_13	MEGAHIT-MetaBAT2Refined-Sample303.13	Sample130	0	Bacteria	Actinomycetota	Coriobacteriia	Coriobacteriales	Atopobiaceae	Parafannyhessea	Parafannyhessea sp902761955
MEGAHIT-MetaBAT2Refined-Sample303.13	megahit_metabat2_sample303_13	MEGAHIT-MetaBAT2Refined-Sample303.13	Sample131	0	Bacteria	Actinomycetota	Coriobacteriia	Coriobacteriales	Atopobiaceae	Parafannyhessea	Parafannyhessea sp902761955
MEGAHIT-MetaBAT2Refined-Sample303.13	megahit_metabat2_sample303_13	MEGAHIT-MetaBAT2Refined-Sample303.13	Sample132	0	Bacteria	Actinomycetota	Coriobacteriia	Coriobacteriales	Atopobiaceae	Parafannyhessea	Parafannyhessea sp902761955
MEGAHIT-MetaBAT2Refined-Sample303.13	megahit_metabat2_sample303_13	MEGAHIT-MetaBAT2Refined-Sample303.13	Sample133	0	Bacteria	Actinomycetota	Coriobacteriia	Coriobacteriales	Atopobiaceae	Parafannyhessea	Parafannyhessea sp902761955
MEGAHIT-MetaBAT2Refined-Sample303.13	megahit_metabat2_sample303_13	MEGAHIT-MetaBAT2Refined-Sample303.13	Sample134	0	Bacteria	Actinomycetota	Coriobacteriia	Coriobacteriales	Atopobiaceae	Parafannyhessea	Parafannyhessea sp902761955
MEGAHIT-MetaBAT2Refined-Sample303.13	megahit_metabat2_sample303_13	MEGAHIT-MetaBAT2Refined-Sample303.13	Sample135	0	Bacteria	Actinomycetota	Coriobacteriia	Coriobacteriales	Atopobiaceae	Parafannyhessea	Parafannyhessea sp902761955
MEGAHIT-MetaBAT2Refined-Sample303.13	megahit_metabat2_sample303_13	MEGAHIT-MetaBAT2Refined-Sample303.13	Sample136	0	Bacteria	Actinomycetota	Coriobacteriia	Coriobacteriales	Atopobiaceae	Parafannyhessea	Parafannyhessea sp902761955
MEGAHIT-MetaBAT2Refined-Sample303.13	megahit_metabat2_sample303_13	MEGAHIT-MetaBAT2Refined-Sample303.13	Sample137	0	Bacteria	Actinomycetota	Coriobacteriia	Coriobacteriales	Atopobiaceae	Parafannyhessea	Parafannyhessea sp902761955
MEGAHIT-MetaBAT2Refined-Sample303.13	megahit_metabat2_sample303_13	MEGAHIT-MetaBAT2Refined-Sample303.13	Sample139	0	Bacteria	Actinomycetota	Coriobacteriia	Coriobacteriales	Atopobiaceae	Parafannyhessea	Parafannyhessea sp902761955
MEGAHIT-MetaBAT2Refined-Sample303.13	megahit_metabat2_sample303_13	MEGAHIT-MetaBAT2Refined-Sample303.13	Sample140	0	Bacteria	Actinomycetota	Coriobacteriia	Coriobacteriales	Atopobiaceae	Parafannyhessea	Parafannyhessea sp902761955
MEGAHIT-MetaBAT2Refined-Sample303.13	megahit_metabat2_sample303_13	MEGAHIT-MetaBAT2Refined-Sample303.13	Sample141	0	Bacteria	Actinomycetota	Coriobacteriia	Coriobacteriales	Atopobiaceae	Parafannyhessea	Parafannyhessea sp902761955
MEGAHIT-MetaBAT2Refined-Sample303.13	megahit_metabat2_sample303_13	MEGAHIT-MetaBAT2Refined-Sample303.13	Sample142	0	Bacteria	Actinomycetota	Coriobacteriia	Coriobacteriales	Atopobiaceae	Parafannyhessea	Parafannyhessea sp902761955
MEGAHIT-MetaBAT2Refined-Sample303.13	megahit_metabat2_sample303_13	MEGAHIT-MetaBAT2Refined-Sample303.13	Sample143	0	Bacteria	Actinomycetota	Coriobacteriia	Coriobacteriales	Atopobiaceae	Parafannyhessea	Parafannyhessea sp902761955
MEGAHIT-MetaBAT2Refined-Sample303.13	megahit_metabat2_sample303_13	MEGAHIT-MetaBAT2Refined-Sample303.13	Sample144	0	Bacteria	Actinomycetota	Coriobacteriia	Coriobacteriales	Atopobiaceae	Parafannyhessea	Parafannyhessea sp902761955
MEGAHIT-MetaBAT2Refined-Sample303.13	megahit_metabat2_sample303_13	MEGAHIT-MetaBAT2Refined-Sample303.13	Sample2	0	Bacteria	Actinomycetota	Coriobacteriia	Coriobacteriales	Atopobiaceae	Parafannyhessea	Parafannyhessea sp902761955
MEGAHIT-MetaBAT2Refined-Sample303.13	megahit_metabat2_sample303_13	MEGAHIT-MetaBAT2Refined-Sample303.13	Sample301	3.7442412735594304	Bacteria	Actinomycetota	Coriobacteriia	Coriobacteriales	Atopobiaceae	Parafannyhessea	Parafannyhessea sp902761955
MEGAHIT-MetaBAT2Refined-Sample303.13	megahit_metabat2_sample303_13	MEGAHIT-MetaBAT2Refined-Sample303.13	Sample302	0	Bacteria	Actinomycetota	Coriobacteriia	Coriobacteriales	Atopobiaceae	Parafannyhessea	Parafannyhessea sp902761955
MEGAHIT-MetaBAT2Refined-Sample303.13	megahit_metabat2_sample303_13	MEGAHIT-MetaBAT2Refined-Sample303.13	Sample303	7.08329137569024	Bacteria	Actinomycetota	Coriobacteriia	Coriobacteriales	Atopobiaceae	Parafannyhessea	Parafannyhessea sp902761955
MEGAHIT-MetaBAT2Refined-Sample303.13	megahit_metabat2_sample303_13	MEGAHIT-MetaBAT2Refined-Sample303.13	Sample310	9.282248882682216	Bacteria	Actinomycetota	Coriobacteriia	Coriobacteriales	Atopobiaceae	Parafannyhessea	Parafannyhessea sp902761955
MEGAHIT-MetaBAT2Refined-Sample303.13	megahit_metabat2_sample303_13	MEGAHIT-MetaBAT2Refined-Sample303.13	Sample311	0	Bacteria	Actinomycetota	Coriobacteriia	Coriobacteriales	Atopobiaceae	Parafannyhessea	Parafannyhessea sp902761955
MEGAHIT-MetaBAT2Refined-Sample303.13	megahit_metabat2_sample303_13	MEGAHIT-MetaBAT2Refined-Sample303.13	Sample312	3.594765835352756	Bacteria	Actinomycetota	Coriobacteriia	Coriobacteriales	Atopobiaceae	Parafannyhessea	Parafannyhessea sp902761955
MEGAHIT-MetaBAT2Refined-Sample303.13	megahit_metabat2_sample303_13	MEGAHIT-MetaBAT2Refined-Sample303.13	Sample319	0	Bacteria	Actinomycetota	Coriobacteriia	Coriobacteriales	Atopobiaceae	Parafannyhessea	Parafannyhessea sp902761955
MEGAHIT-MetaBAT2Refined-Sample303.13	megahit_metabat2_sample303_13	MEGAHIT-MetaBAT2Refined-Sample303.13	Sample321	0	Bacteria	Actinomycetota	Coriobacteriia	Coriobacteriales	Atopobiaceae	Parafannyhessea	Parafannyhessea sp902761955
MEGAHIT-MetaBAT2Refined-Sample303.13	megahit_metabat2_sample303_13	MEGAHIT-MetaBAT2Refined-Sample303.13	Sample322	0	Bacteria	Actinomycetota	Coriobacteriia	Coriobacteriales	Atopobiaceae	Parafannyhessea	Parafannyhessea sp902761955
MEGAHIT-MetaBAT2Refined-Sample303.13	megahit_metabat2_sample303_13	MEGAHIT-MetaBAT2Refined-Sample303.13	Sample37	0	Bacteria	Actinomycetota	Coriobacteriia	Coriobacteriales	Atopobiaceae	Parafannyhessea	Parafannyhessea sp902761955
MEGAHIT-MetaBAT2Refined-Sample303.13	megahit_metabat2_sample303_13	MEGAHIT-MetaBAT2Refined-Sample303.13	Sample53	0	Bacteria	Actinomycetota	Coriobacteriia	Coriobacteriales	Atopobiaceae	Parafannyhessea	Parafannyhessea sp902761955
MEGAHIT-MetaBAT2Refined-Sample303.13	megahit_metabat2_sample303_13	MEGAHIT-MetaBAT2Refined-Sample303.13	Sample54	0	Bacteria	Actinomycetota	Coriobacteriia	Coriobacteriales	Atopobiaceae	Parafannyhessea	Parafannyhessea sp902761955
MEGAHIT-MetaBAT2Refined-Sample303.13	megahit_metabat2_sample303_13	MEGAHIT-MetaBAT2Refined-Sample303.13	Sample56	0	Bacteria	Actinomycetota	Coriobacteriia	Coriobacteriales	Atopobiaceae	Parafannyhessea	Parafannyhessea sp902761955
MEGAHIT-MetaBAT2Refined-Sample303.13	megahit_metabat2_sample303_13	MEGAHIT-MetaBAT2Refined-Sample303.13	Sample57	0	Bacteria	Actinomycetota	Coriobacteriia	Coriobacteriales	Atopobiaceae	Parafannyhessea	Parafannyhessea sp902761955
MEGAHIT-MetaBAT2Refined-Sample303.13	megahit_metabat2_sample303_13	MEGAHIT-MetaBAT2Refined-Sample303.13	Sample58	0	Bacteria	Actinomycetota	Coriobacteriia	Coriobacteriales	Atopobiaceae	Parafannyhessea	Parafannyhessea sp902761955
MEGAHIT-MetaBAT2Refined-Sample303.13	megahit_metabat2_sample303_13	MEGAHIT-MetaBAT2Refined-Sample303.13	Sample59	0	Bacteria	Actinomycetota	Coriobacteriia	Coriobacteriales	Atopobiaceae	Parafannyhessea	Parafannyhessea sp902761955
MEGAHIT-MetaBAT2Refined-Sample303.13	megahit_metabat2_sample303_13	MEGAHIT-MetaBAT2Refined-Sample303.13	Sample6	0	Bacteria	Actinomycetota	Coriobacteriia	Coriobacteriales	Atopobiaceae	Parafannyhessea	Parafannyhessea sp902761955
MEGAHIT-MetaBAT2Refined-Sample303.13	megahit_metabat2_sample303_13	MEGAHIT-MetaBAT2Refined-Sample303.13	Sample60	0	Bacteria	Actinomycetota	Coriobacteriia	Coriobacteriales	Atopobiaceae	Parafannyhessea	Parafannyhessea sp902761955
MEGAHIT-MetaBAT2Refined-Sample303.13	megahit_metabat2_sample303_13	MEGAHIT-MetaBAT2Refined-Sample303.13	Sample61	0	Bacteria	Actinomycetota	Coriobacteriia	Coriobacteriales	Atopobiaceae	Parafannyhessea	Parafannyhessea sp902761955
MEGAHIT-MetaBAT2Refined-Sample303.13	megahit_metabat2_sample303_13	MEGAHIT-MetaBAT2Refined-Sample303.13	Sample62	0	Bacteria	Actinomycetota	Coriobacteriia	Coriobacteriales	Atopobiaceae	Parafannyhessea	Parafannyhessea sp902761955
MEGAHIT-MetaBAT2Refined-Sample303.13	megahit_metabat2_sample303_13	MEGAHIT-MetaBAT2Refined-Sample303.13	Sample64	0	Bacteria	Actinomycetota	Coriobacteriia	Coriobacteriales	Atopobiaceae	Parafannyhessea	Parafannyhessea sp902761955
MEGAHIT-MetaBAT2Refined-Sample303.13	megahit_metabat2_sample303_13	MEGAHIT-MetaBAT2Refined-Sample303.13	Sample65	0	Bacteria	Actinomycetota	Coriobacteriia	Coriobacteriales	Atopobiaceae	Parafannyhessea	Parafannyhessea sp902761955
MEGAHIT-MetaBAT2Refined-Sample303.13	megahit_metabat2_sample303_13	MEGAHIT-MetaBAT2Refined-Sample303.13	Sample66	0	Bacteria	Actinomycetota	Coriobacteriia	Coriobacteriales	Atopobiaceae	Parafannyhessea	Parafannyhessea sp902761955
MEGAHIT-MetaBAT2Refined-Sample303.13	megahit_metabat2_sample303_13	MEGAHIT-MetaBAT2Refined-Sample303.13	Sample67	0	Bacteria	Actinomycetota	Coriobacteriia	Coriobacteriales	Atopobiaceae	Parafannyhessea	Parafannyhessea sp902761955
MEGAHIT-MetaBAT2Refined-Sample303.13	megahit_metabat2_sample303_13	MEGAHIT-MetaBAT2Refined-Sample303.13	Sample70	0	Bacteria	Actinomycetota	Coriobacteriia	Coriobacteriales	Atopobiaceae	Parafannyhessea	Parafannyhessea sp902761955
MEGAHIT-MetaBAT2Refined-Sample303.13	megahit_metabat2_sample303_13	MEGAHIT-MetaBAT2Refined-Sample303.13	Sample80	0	Bacteria	Actinomycetota	Coriobacteriia	Coriobacteriales	Atopobiaceae	Parafannyhessea	Parafannyhessea sp902761955
MEGAHIT-MetaBAT2Refined-Sample133.26	megahit_metabat2_sample133_26	MEGAHIT-MetaBAT2Refined-Sample133.26	Sample1	0	Bacteria	Actinomycetota	Coriobacteriia	Coriobacteriales	Eggerthellaceae	JAEWQO01	NA
MEGAHIT-MetaBAT2Refined-Sample133.26	megahit_metabat2_sample133_26	MEGAHIT-MetaBAT2Refined-Sample133.26	Sample115	0	Bacteria	Actinomycetota	Coriobacteriia	Coriobacteriales	Eggerthellaceae	JAEWQO01	NA
MEGAHIT-MetaBAT2Refined-Sample133.26	megahit_metabat2_sample133_26	MEGAHIT-MetaBAT2Refined-Sample133.26	Sample116	0	Bacteria	Actinomycetota	Coriobacteriia	Coriobacteriales	Eggerthellaceae	JAEWQO01	NA
MEGAHIT-MetaBAT2Refined-Sample133.26	megahit_metabat2_sample133_26	MEGAHIT-MetaBAT2Refined-Sample133.26	Sample117	0	Bacteria	Actinomycetota	Coriobacteriia	Coriobacteriales	Eggerthellaceae	JAEWQO01	NA
MEGAHIT-MetaBAT2Refined-Sample133.26	megahit_metabat2_sample133_26	MEGAHIT-MetaBAT2Refined-Sample133.26	Sample118	0	Bacteria	Actinomycetota	Coriobacteriia	Coriobacteriales	Eggerthellaceae	JAEWQO01	NA
MEGAHIT-MetaBAT2Refined-Sample133.26	megahit_metabat2_sample133_26	MEGAHIT-MetaBAT2Refined-Sample133.26	Sample119	0	Bacteria	Actinomycetota	Coriobacteriia	Coriobacteriales	Eggerthellaceae	JAEWQO01	NA
MEGAHIT-MetaBAT2Refined-Sample133.26	megahit_metabat2_sample133_26	MEGAHIT-MetaBAT2Refined-Sample133.26	Sample120	0	Bacteria	Actinomycetota	Coriobacteriia	Coriobacteriales	Eggerthellaceae	JAEWQO01	NA
MEGAHIT-MetaBAT2Refined-Sample133.26	megahit_metabat2_sample133_26	MEGAHIT-MetaBAT2Refined-Sample133.26	Sample121	0	Bacteria	Actinomycetota	Coriobacteriia	Coriobacteriales	Eggerthellaceae	JAEWQO01	NA
MEGAHIT-MetaBAT2Refined-Sample133.26	megahit_metabat2_sample133_26	MEGAHIT-MetaBAT2Refined-Sample133.26	Sample123	0	Bacteria	Actinomycetota	Coriobacteriia	Coriobacteriales	Eggerthellaceae	JAEWQO01	NA
MEGAHIT-MetaBAT2Refined-Sample133.26	megahit_metabat2_sample133_26	MEGAHIT-MetaBAT2Refined-Sample133.26	Sample125	0	Bacteria	Actinomycetota	Coriobacteriia	Coriobacteriales	Eggerthellaceae	JAEWQO01	NA
MEGAHIT-MetaBAT2Refined-Sample133.26	megahit_metabat2_sample133_26	MEGAHIT-MetaBAT2Refined-Sample133.26	Sample128	0	Bacteria	Actinomycetota	Coriobacteriia	Coriobacteriales	Eggerthellaceae	JAEWQO01	NA
MEGAHIT-MetaBAT2Refined-Sample133.26	megahit_metabat2_sample133_26	MEGAHIT-MetaBAT2Refined-Sample133.26	Sample129	0	Bacteria	Actinomycetota	Coriobacteriia	Coriobacteriales	Eggerthellaceae	JAEWQO01	NA
MEGAHIT-MetaBAT2Refined-Sample133.26	megahit_metabat2_sample133_26	MEGAHIT-MetaBAT2Refined-Sample133.26	Sample130	1.7686156636600072	Bacteria	Actinomycetota	Coriobacteriia	Coriobacteriales	Eggerthellaceae	JAEWQO01	NA
MEGAHIT-MetaBAT2Refined-Sample133.26	megahit_metabat2_sample133_26	MEGAHIT-MetaBAT2Refined-Sample133.26	Sample131	0	Bacteria	Actinomycetota	Coriobacteriia	Coriobacteriales	Eggerthellaceae	JAEWQO01	NA
MEGAHIT-MetaBAT2Refined-Sample133.26	megahit_metabat2_sample133_26	MEGAHIT-MetaBAT2Refined-Sample133.26	Sample132	0	Bacteria	Actinomycetota	Coriobacteriia	Coriobacteriales	Eggerthellaceae	JAEWQO01	NA
MEGAHIT-MetaBAT2Refined-Sample133.26	megahit_metabat2_sample133_26	MEGAHIT-MetaBAT2Refined-Sample133.26	Sample133	0.3426441383879834	Bacteria	Actinomycetota	Coriobacteriia	Coriobacteriales	Eggerthellaceae	JAEWQO01	NA
MEGAHIT-MetaBAT2Refined-Sample133.26	megahit_metabat2_sample133_26	MEGAHIT-MetaBAT2Refined-Sample133.26	Sample134	0	Bacteria	Actinomycetota	Coriobacteriia	Coriobacteriales	Eggerthellaceae	JAEWQO01	NA
MEGAHIT-MetaBAT2Refined-Sample133.26	megahit_metabat2_sample133_26	MEGAHIT-MetaBAT2Refined-Sample133.26	Sample135	0	Bacteria	Actinomycetota	Coriobacteriia	Coriobacteriales	Eggerthellaceae	JAEWQO01	NA
MEGAHIT-MetaBAT2Refined-Sample133.26	megahit_metabat2_sample133_26	MEGAHIT-MetaBAT2Refined-Sample133.26	Sample136	0	Bacteria	Actinomycetota	Coriobacteriia	Coriobacteriales	Eggerthellaceae	JAEWQO01	NA
MEGAHIT-MetaBAT2Refined-Sample133.26	megahit_metabat2_sample133_26	MEGAHIT-MetaBAT2Refined-Sample133.26	Sample137	0	Bacteria	Actinomycetota	Coriobacteriia	Coriobacteriales	Eggerthellaceae	JAEWQO01	NA
MEGAHIT-MetaBAT2Refined-Sample133.26	megahit_metabat2_sample133_26	MEGAHIT-MetaBAT2Refined-Sample133.26	Sample139	0	Bacteria	Actinomycetota	Coriobacteriia	Coriobacteriales	Eggerthellaceae	JAEWQO01	NA
MEGAHIT-MetaBAT2Refined-Sample133.26	megahit_metabat2_sample133_26	MEGAHIT-MetaBAT2Refined-Sample133.26	Sample140	0	Bacteria	Actinomycetota	Coriobacteriia	Coriobacteriales	Eggerthellaceae	JAEWQO01	NA
MEGAHIT-MetaBAT2Refined-Sample133.26	megahit_metabat2_sample133_26	MEGAHIT-MetaBAT2Refined-Sample133.26	Sample141	0	Bacteria	Actinomycetota	Coriobacteriia	Coriobacteriales	Eggerthellaceae	JAEWQO01	NA
MEGAHIT-MetaBAT2Refined-Sample133.26	megahit_metabat2_sample133_26	MEGAHIT-MetaBAT2Refined-Sample133.26	Sample142	0	Bacteria	Actinomycetota	Coriobacteriia	Coriobacteriales	Eggerthellaceae	JAEWQO01	NA
MEGAHIT-MetaBAT2Refined-Sample133.26	megahit_metabat2_sample133_26	MEGAHIT-MetaBAT2Refined-Sample133.26	Sample143	0	Bacteria	Actinomycetota	Coriobacteriia	Coriobacteriales	Eggerthellaceae	JAEWQO01	NA
MEGAHIT-MetaBAT2Refined-Sample133.26	megahit_metabat2_sample133_26	MEGAHIT-MetaBAT2Refined-Sample133.26	Sample144	0	Bacteria	Actinomycetota	Coriobacteriia	Coriobacteriales	Eggerthellaceae	JAEWQO01	NA
MEGAHIT-MetaBAT2Refined-Sample133.26	megahit_metabat2_sample133_26	MEGAHIT-MetaBAT2Refined-Sample133.26	Sample2	0	Bacteria	Actinomycetota	Coriobacteriia	Coriobacteriales	Eggerthellaceae	JAEWQO01	NA
MEGAHIT-MetaBAT2Refined-Sample133.26	megahit_metabat2_sample133_26	MEGAHIT-MetaBAT2Refined-Sample133.26	Sample301	0	Bacteria	Actinomycetota	Coriobacteriia	Coriobacteriales	Eggerthellaceae	JAEWQO01	NA
MEGAHIT-MetaBAT2Refined-Sample133.26	megahit_metabat2_sample133_26	MEGAHIT-MetaBAT2Refined-Sample133.26	Sample302	0	Bacteria	Actinomycetota	Coriobacteriia	Coriobacteriales	Eggerthellaceae	JAEWQO01	NA
MEGAHIT-MetaBAT2Refined-Sample133.26	megahit_metabat2_sample133_26	MEGAHIT-MetaBAT2Refined-Sample133.26	Sample303	0	Bacteria	Actinomycetota	Coriobacteriia	Coriobacteriales	Eggerthellaceae	JAEWQO01	NA
MEGAHIT-MetaBAT2Refined-Sample133.26	megahit_metabat2_sample133_26	MEGAHIT-MetaBAT2Refined-Sample133.26	Sample310	0	Bacteria	Actinomycetota	Coriobacteriia	Coriobacteriales	Eggerthellaceae	JAEWQO01	NA
MEGAHIT-MetaBAT2Refined-Sample133.26	megahit_metabat2_sample133_26	MEGAHIT-MetaBAT2Refined-Sample133.26	Sample311	0	Bacteria	Actinomycetota	Coriobacteriia	Coriobacteriales	Eggerthellaceae	JAEWQO01	NA
MEGAHIT-MetaBAT2Refined-Sample133.26	megahit_metabat2_sample133_26	MEGAHIT-MetaBAT2Refined-Sample133.26	Sample312	0	Bacteria	Actinomycetota	Coriobacteriia	Coriobacteriales	Eggerthellaceae	JAEWQO01	NA
MEGAHIT-MetaBAT2Refined-Sample133.26	megahit_metabat2_sample133_26	MEGAHIT-MetaBAT2Refined-Sample133.26	Sample319	0	Bacteria	Actinomycetota	Coriobacteriia	Coriobacteriales	Eggerthellaceae	JAEWQO01	NA
MEGAHIT-MetaBAT2Refined-Sample133.26	megahit_metabat2_sample133_26	MEGAHIT-MetaBAT2Refined-Sample133.26	Sample321	0	Bacteria	Actinomycetota	Coriobacteriia	Coriobacteriales	Eggerthellaceae	JAEWQO01	NA
MEGAHIT-MetaBAT2Refined-Sample133.26	megahit_metabat2_sample133_26	MEGAHIT-MetaBAT2Refined-Sample133.26	Sample322	0	Bacteria	Actinomycetota	Coriobacteriia	Coriobacteriales	Eggerthellaceae	JAEWQO01	NA
MEGAHIT-MetaBAT2Refined-Sample133.26	megahit_metabat2_sample133_26	MEGAHIT-MetaBAT2Refined-Sample133.26	Sample37	0	Bacteria	Actinomycetota	Coriobacteriia	Coriobacteriales	Eggerthellaceae	JAEWQO01	NA
MEGAHIT-MetaBAT2Refined-Sample133.26	megahit_metabat2_sample133_26	MEGAHIT-MetaBAT2Refined-Sample133.26	Sample53	0	Bacteria	Actinomycetota	Coriobacteriia	Coriobacteriales	Eggerthellaceae	JAEWQO01	NA
MEGAHIT-MetaBAT2Refined-Sample133.26	megahit_metabat2_sample133_26	MEGAHIT-MetaBAT2Refined-Sample133.26	Sample54	0	Bacteria	Actinomycetota	Coriobacteriia	Coriobacteriales	Eggerthellaceae	JAEWQO01	NA
MEGAHIT-MetaBAT2Refined-Sample133.26	megahit_metabat2_sample133_26	MEGAHIT-MetaBAT2Refined-Sample133.26	Sample56	0	Bacteria	Actinomycetota	Coriobacteriia	Coriobacteriales	Eggerthellaceae	JAEWQO01	NA
MEGAHIT-MetaBAT2Refined-Sample133.26	megahit_metabat2_sample133_26	MEGAHIT-MetaBAT2Refined-Sample133.26	Sample57	0	Bacteria	Actinomycetota	Coriobacteriia	Coriobacteriales	Eggerthellaceae	JAEWQO01	NA
MEGAHIT-MetaBAT2Refined-Sample133.26	megahit_metabat2_sample133_26	MEGAHIT-MetaBAT2Refined-Sample133.26	Sample58	0	Bacteria	Actinomycetota	Coriobacteriia	Coriobacteriales	Eggerthellaceae	JAEWQO01	NA
MEGAHIT-MetaBAT2Refined-Sample133.26	megahit_metabat2_sample133_26	MEGAHIT-MetaBAT2Refined-Sample133.26	Sample59	0	Bacteria	Actinomycetota	Coriobacteriia	Coriobacteriales	Eggerthellaceae	JAEWQO01	NA
MEGAHIT-MetaBAT2Refined-Sample133.26	megahit_metabat2_sample133_26	MEGAHIT-MetaBAT2Refined-Sample133.26	Sample6	0	Bacteria	Actinomycetota	Coriobacteriia	Coriobacteriales	Eggerthellaceae	JAEWQO01	NA
MEGAHIT-MetaBAT2Refined-Sample133.26	megahit_metabat2_sample133_26	MEGAHIT-MetaBAT2Refined-Sample133.26	Sample60	0	Bacteria	Actinomycetota	Coriobacteriia	Coriobacteriales	Eggerthellaceae	JAEWQO01	NA
MEGAHIT-MetaBAT2Refined-Sample133.26	megahit_metabat2_sample133_26	MEGAHIT-MetaBAT2Refined-Sample133.26	Sample61	0	Bacteria	Actinomycetota	Coriobacteriia	Coriobacteriales	Eggerthellaceae	JAEWQO01	NA
MEGAHIT-MetaBAT2Refined-Sample133.26	megahit_metabat2_sample133_26	MEGAHIT-MetaBAT2Refined-Sample133.26	Sample62	0	Bacteria	Actinomycetota	Coriobacteriia	Coriobacteriales	Eggerthellaceae	JAEWQO01	NA
MEGAHIT-MetaBAT2Refined-Sample133.26	megahit_metabat2_sample133_26	MEGAHIT-MetaBAT2Refined-Sample133.26	Sample64	0	Bacteria	Actinomycetota	Coriobacteriia	Coriobacteriales	Eggerthellaceae	JAEWQO01	NA
MEGAHIT-MetaBAT2Refined-Sample133.26	megahit_metabat2_sample133_26	MEGAHIT-MetaBAT2Refined-Sample133.26	Sample65	0	Bacteria	Actinomycetota	Coriobacteriia	Coriobacteriales	Eggerthellaceae	JAEWQO01	NA
MEGAHIT-MetaBAT2Refined-Sample133.26	megahit_metabat2_sample133_26	MEGAHIT-MetaBAT2Refined-Sample133.26	Sample66	0	Bacteria	Actinomycetota	Coriobacteriia	Coriobacteriales	Eggerthellaceae	JAEWQO01	NA
MEGAHIT-MetaBAT2Refined-Sample133.26	megahit_metabat2_sample133_26	MEGAHIT-MetaBAT2Refined-Sample133.26	Sample67	0	Bacteria	Actinomycetota	Coriobacteriia	Coriobacteriales	Eggerthellaceae	JAEWQO01	NA
MEGAHIT-MetaBAT2Refined-Sample133.26	megahit_metabat2_sample133_26	MEGAHIT-MetaBAT2Refined-Sample133.26	Sample70	0	Bacteria	Actinomycetota	Coriobacteriia	Coriobacteriales	Eggerthellaceae	JAEWQO01	NA
MEGAHIT-MetaBAT2Refined-Sample133.26	megahit_metabat2_sample133_26	MEGAHIT-MetaBAT2Refined-Sample133.26	Sample80	0	Bacteria	Actinomycetota	Coriobacteriia	Coriobacteriales	Eggerthellaceae	JAEWQO01	NA
MEGAHIT-MetaBAT2Refined-Sample302.2	megahit_metabat2_sample302_2	MEGAHIT-MetaBAT2Refined-Sample302.2	Sample1	0	Bacteria	Actinomycetota	Coriobacteriia	Coriobacteriales	Eggerthellaceae	Eggerthella	Eggerthella guodeyinii
MEGAHIT-MetaBAT2Refined-Sample302.2	megahit_metabat2_sample302_2	MEGAHIT-MetaBAT2Refined-Sample302.2	Sample115	0	Bacteria	Actinomycetota	Coriobacteriia	Coriobacteriales	Eggerthellaceae	Eggerthella	Eggerthella guodeyinii
MEGAHIT-MetaBAT2Refined-Sample302.2	megahit_metabat2_sample302_2	MEGAHIT-MetaBAT2Refined-Sample302.2	Sample116	0	Bacteria	Actinomycetota	Coriobacteriia	Coriobacteriales	Eggerthellaceae	Eggerthella	Eggerthella guodeyinii
MEGAHIT-MetaBAT2Refined-Sample302.2	megahit_metabat2_sample302_2	MEGAHIT-MetaBAT2Refined-Sample302.2	Sample117	0	Bacteria	Actinomycetota	Coriobacteriia	Coriobacteriales	Eggerthellaceae	Eggerthella	Eggerthella guodeyinii
MEGAHIT-MetaBAT2Refined-Sample302.2	megahit_metabat2_sample302_2	MEGAHIT-MetaBAT2Refined-Sample302.2	Sample118	0	Bacteria	Actinomycetota	Coriobacteriia	Coriobacteriales	Eggerthellaceae	Eggerthella	Eggerthella guodeyinii
MEGAHIT-MetaBAT2Refined-Sample302.2	megahit_metabat2_sample302_2	MEGAHIT-MetaBAT2Refined-Sample302.2	Sample119	0	Bacteria	Actinomycetota	Coriobacteriia	Coriobacteriales	Eggerthellaceae	Eggerthella	Eggerthella guodeyinii
MEGAHIT-MetaBAT2Refined-Sample302.2	megahit_metabat2_sample302_2	MEGAHIT-MetaBAT2Refined-Sample302.2	Sample120	0	Bacteria	Actinomycetota	Coriobacteriia	Coriobacteriales	Eggerthellaceae	Eggerthella	Eggerthella guodeyinii
MEGAHIT-MetaBAT2Refined-Sample302.2	megahit_metabat2_sample302_2	MEGAHIT-MetaBAT2Refined-Sample302.2	Sample121	0	Bacteria	Actinomycetota	Coriobacteriia	Coriobacteriales	Eggerthellaceae	Eggerthella	Eggerthella guodeyinii
MEGAHIT-MetaBAT2Refined-Sample302.2	megahit_metabat2_sample302_2	MEGAHIT-MetaBAT2Refined-Sample302.2	Sample123	0	Bacteria	Actinomycetota	Coriobacteriia	Coriobacteriales	Eggerthellaceae	Eggerthella	Eggerthella guodeyinii
MEGAHIT-MetaBAT2Refined-Sample302.2	megahit_metabat2_sample302_2	MEGAHIT-MetaBAT2Refined-Sample302.2	Sample125	0	Bacteria	Actinomycetota	Coriobacteriia	Coriobacteriales	Eggerthellaceae	Eggerthella	Eggerthella guodeyinii
MEGAHIT-MetaBAT2Refined-Sample302.2	megahit_metabat2_sample302_2	MEGAHIT-MetaBAT2Refined-Sample302.2	Sample128	0	Bacteria	Actinomycetota	Coriobacteriia	Coriobacteriales	Eggerthellaceae	Eggerthella	Eggerthella guodeyinii
MEGAHIT-MetaBAT2Refined-Sample302.2	megahit_metabat2_sample302_2	MEGAHIT-MetaBAT2Refined-Sample302.2	Sample129	0	Bacteria	Actinomycetota	Coriobacteriia	Coriobacteriales	Eggerthellaceae	Eggerthella	Eggerthella guodeyinii
MEGAHIT-MetaBAT2Refined-Sample302.2	megahit_metabat2_sample302_2	MEGAHIT-MetaBAT2Refined-Sample302.2	Sample130	0	Bacteria	Actinomycetota	Coriobacteriia	Coriobacteriales	Eggerthellaceae	Eggerthella	Eggerthella guodeyinii
MEGAHIT-MetaBAT2Refined-Sample302.2	megahit_metabat2_sample302_2	MEGAHIT-MetaBAT2Refined-Sample302.2	Sample131	0	Bacteria	Actinomycetota	Coriobacteriia	Coriobacteriales	Eggerthellaceae	Eggerthella	Eggerthella guodeyinii
MEGAHIT-MetaBAT2Refined-Sample302.2	megahit_metabat2_sample302_2	MEGAHIT-MetaBAT2Refined-Sample302.2	Sample132	0	Bacteria	Actinomycetota	Coriobacteriia	Coriobacteriales	Eggerthellaceae	Eggerthella	Eggerthella guodeyinii
MEGAHIT-MetaBAT2Refined-Sample302.2	megahit_metabat2_sample302_2	MEGAHIT-MetaBAT2Refined-Sample302.2	Sample133	0	Bacteria	Actinomycetota	Coriobacteriia	Coriobacteriales	Eggerthellaceae	Eggerthella	Eggerthella guodeyinii
MEGAHIT-MetaBAT2Refined-Sample302.2	megahit_metabat2_sample302_2	MEGAHIT-MetaBAT2Refined-Sample302.2	Sample134	0	Bacteria	Actinomycetota	Coriobacteriia	Coriobacteriales	Eggerthellaceae	Eggerthella	Eggerthella guodeyinii
MEGAHIT-MetaBAT2Refined-Sample302.2	megahit_metabat2_sample302_2	MEGAHIT-MetaBAT2Refined-Sample302.2	Sample135	0	Bacteria	Actinomycetota	Coriobacteriia	Coriobacteriales	Eggerthellaceae	Eggerthella	Eggerthella guodeyinii
MEGAHIT-MetaBAT2Refined-Sample302.2	megahit_metabat2_sample302_2	MEGAHIT-MetaBAT2Refined-Sample302.2	Sample136	0	Bacteria	Actinomycetota	Coriobacteriia	Coriobacteriales	Eggerthellaceae	Eggerthella	Eggerthella guodeyinii
MEGAHIT-MetaBAT2Refined-Sample302.2	megahit_metabat2_sample302_2	MEGAHIT-MetaBAT2Refined-Sample302.2	Sample137	0	Bacteria	Actinomycetota	Coriobacteriia	Coriobacteriales	Eggerthellaceae	Eggerthella	Eggerthella guodeyinii
MEGAHIT-MetaBAT2Refined-Sample302.2	megahit_metabat2_sample302_2	MEGAHIT-MetaBAT2Refined-Sample302.2	Sample139	0	Bacteria	Actinomycetota	Coriobacteriia	Coriobacteriales	Eggerthellaceae	Eggerthella	Eggerthella guodeyinii
MEGAHIT-MetaBAT2Refined-Sample302.2	megahit_metabat2_sample302_2	MEGAHIT-MetaBAT2Refined-Sample302.2	Sample140	0	Bacteria	Actinomycetota	Coriobacteriia	Coriobacteriales	Eggerthellaceae	Eggerthella	Eggerthella guodeyinii
MEGAHIT-MetaBAT2Refined-Sample302.2	megahit_metabat2_sample302_2	MEGAHIT-MetaBAT2Refined-Sample302.2	Sample141	0	Bacteria	Actinomycetota	Coriobacteriia	Coriobacteriales	Eggerthellaceae	Eggerthella	Eggerthella guodeyinii
MEGAHIT-MetaBAT2Refined-Sample302.2	megahit_metabat2_sample302_2	MEGAHIT-MetaBAT2Refined-Sample302.2	Sample142	0	Bacteria	Actinomycetota	Coriobacteriia	Coriobacteriales	Eggerthellaceae	Eggerthella	Eggerthella guodeyinii
MEGAHIT-MetaBAT2Refined-Sample302.2	megahit_metabat2_sample302_2	MEGAHIT-MetaBAT2Refined-Sample302.2	Sample143	0	Bacteria	Actinomycetota	Coriobacteriia	Coriobacteriales	Eggerthellaceae	Eggerthella	Eggerthella guodeyinii
MEGAHIT-MetaBAT2Refined-Sample302.2	megahit_metabat2_sample302_2	MEGAHIT-MetaBAT2Refined-Sample302.2	Sample144	0	Bacteria	Actinomycetota	Coriobacteriia	Coriobacteriales	Eggerthellaceae	Eggerthella	Eggerthella guodeyinii
MEGAHIT-MetaBAT2Refined-Sample302.2	megahit_metabat2_sample302_2	MEGAHIT-MetaBAT2Refined-Sample302.2	Sample2	0	Bacteria	Actinomycetota	Coriobacteriia	Coriobacteriales	Eggerthellaceae	Eggerthella	Eggerthella guodeyinii
MEGAHIT-MetaBAT2Refined-Sample302.2	megahit_metabat2_sample302_2	MEGAHIT-MetaBAT2Refined-Sample302.2	Sample301	0	Bacteria	Actinomycetota	Coriobacteriia	Coriobacteriales	Eggerthellaceae	Eggerthella	Eggerthella guodeyinii
MEGAHIT-MetaBAT2Refined-Sample302.2	megahit_metabat2_sample302_2	MEGAHIT-MetaBAT2Refined-Sample302.2	Sample302	2.432836457147573	Bacteria	Actinomycetota	Coriobacteriia	Coriobacteriales	Eggerthellaceae	Eggerthella	Eggerthella guodeyinii
MEGAHIT-MetaBAT2Refined-Sample302.2	megahit_metabat2_sample302_2	MEGAHIT-MetaBAT2Refined-Sample302.2	Sample303	0	Bacteria	Actinomycetota	Coriobacteriia	Coriobacteriales	Eggerthellaceae	Eggerthella	Eggerthella guodeyinii
MEGAHIT-MetaBAT2Refined-Sample302.2	megahit_metabat2_sample302_2	MEGAHIT-MetaBAT2Refined-Sample302.2	Sample310	0	Bacteria	Actinomycetota	Coriobacteriia	Coriobacteriales	Eggerthellaceae	Eggerthella	Eggerthella guodeyinii
MEGAHIT-MetaBAT2Refined-Sample302.2	megahit_metabat2_sample302_2	MEGAHIT-MetaBAT2Refined-Sample302.2	Sample311	0	Bacteria	Actinomycetota	Coriobacteriia	Coriobacteriales	Eggerthellaceae	Eggerthella	Eggerthella guodeyinii
MEGAHIT-MetaBAT2Refined-Sample302.2	megahit_metabat2_sample302_2	MEGAHIT-MetaBAT2Refined-Sample302.2	Sample312	0	Bacteria	Actinomycetota	Coriobacteriia	Coriobacteriales	Eggerthellaceae	Eggerthella	Eggerthella guodeyinii
MEGAHIT-MetaBAT2Refined-Sample302.2	megahit_metabat2_sample302_2	MEGAHIT-MetaBAT2Refined-Sample302.2	Sample319	0	Bacteria	Actinomycetota	Coriobacteriia	Coriobacteriales	Eggerthellaceae	Eggerthella	Eggerthella guodeyinii
MEGAHIT-MetaBAT2Refined-Sample302.2	megahit_metabat2_sample302_2	MEGAHIT-MetaBAT2Refined-Sample302.2	Sample321	0	Bacteria	Actinomycetota	Coriobacteriia	Coriobacteriales	Eggerthellaceae	Eggerthella	Eggerthella guodeyinii
MEGAHIT-MetaBAT2Refined-Sample302.2	megahit_metabat2_sample302_2	MEGAHIT-MetaBAT2Refined-Sample302.2	Sample322	0	Bacteria	Actinomycetota	Coriobacteriia	Coriobacteriales	Eggerthellaceae	Eggerthella	Eggerthella guodeyinii
MEGAHIT-MetaBAT2Refined-Sample302.2	megahit_metabat2_sample302_2	MEGAHIT-MetaBAT2Refined-Sample302.2	Sample37	0	Bacteria	Actinomycetota	Coriobacteriia	Coriobacteriales	Eggerthellaceae	Eggerthella	Eggerthella guodeyinii
MEGAHIT-MetaBAT2Refined-Sample302.2	megahit_metabat2_sample302_2	MEGAHIT-MetaBAT2Refined-Sample302.2	Sample53	0	Bacteria	Actinomycetota	Coriobacteriia	Coriobacteriales	Eggerthellaceae	Eggerthella	Eggerthella guodeyinii
MEGAHIT-MetaBAT2Refined-Sample302.2	megahit_metabat2_sample302_2	MEGAHIT-MetaBAT2Refined-Sample302.2	Sample54	0	Bacteria	Actinomycetota	Coriobacteriia	Coriobacteriales	Eggerthellaceae	Eggerthella	Eggerthella guodeyinii
MEGAHIT-MetaBAT2Refined-Sample302.2	megahit_metabat2_sample302_2	MEGAHIT-MetaBAT2Refined-Sample302.2	Sample56	0	Bacteria	Actinomycetota	Coriobacteriia	Coriobacteriales	Eggerthellaceae	Eggerthella	Eggerthella guodeyinii
MEGAHIT-MetaBAT2Refined-Sample302.2	megahit_metabat2_sample302_2	MEGAHIT-MetaBAT2Refined-Sample302.2	Sample57	0	Bacteria	Actinomycetota	Coriobacteriia	Coriobacteriales	Eggerthellaceae	Eggerthella	Eggerthella guodeyinii
MEGAHIT-MetaBAT2Refined-Sample302.2	megahit_metabat2_sample302_2	MEGAHIT-MetaBAT2Refined-Sample302.2	Sample58	0	Bacteria	Actinomycetota	Coriobacteriia	Coriobacteriales	Eggerthellaceae	Eggerthella	Eggerthella guodeyinii
MEGAHIT-MetaBAT2Refined-Sample302.2	megahit_metabat2_sample302_2	MEGAHIT-MetaBAT2Refined-Sample302.2	Sample59	0	Bacteria	Actinomycetota	Coriobacteriia	Coriobacteriales	Eggerthellaceae	Eggerthella	Eggerthella guodeyinii
MEGAHIT-MetaBAT2Refined-Sample302.2	megahit_metabat2_sample302_2	MEGAHIT-MetaBAT2Refined-Sample302.2	Sample6	0	Bacteria	Actinomycetota	Coriobacteriia	Coriobacteriales	Eggerthellaceae	Eggerthella	Eggerthella guodeyinii
MEGAHIT-MetaBAT2Refined-Sample302.2	megahit_metabat2_sample302_2	MEGAHIT-MetaBAT2Refined-Sample302.2	Sample60	0	Bacteria	Actinomycetota	Coriobacteriia	Coriobacteriales	Eggerthellaceae	Eggerthella	Eggerthella guodeyinii
MEGAHIT-MetaBAT2Refined-Sample302.2	megahit_metabat2_sample302_2	MEGAHIT-MetaBAT2Refined-Sample302.2	Sample61	0	Bacteria	Actinomycetota	Coriobacteriia	Coriobacteriales	Eggerthellaceae	Eggerthella	Eggerthella guodeyinii
MEGAHIT-MetaBAT2Refined-Sample302.2	megahit_metabat2_sample302_2	MEGAHIT-MetaBAT2Refined-Sample302.2	Sample62	0	Bacteria	Actinomycetota	Coriobacteriia	Coriobacteriales	Eggerthellaceae	Eggerthella	Eggerthella guodeyinii
MEGAHIT-MetaBAT2Refined-Sample302.2	megahit_metabat2_sample302_2	MEGAHIT-MetaBAT2Refined-Sample302.2	Sample64	0	Bacteria	Actinomycetota	Coriobacteriia	Coriobacteriales	Eggerthellaceae	Eggerthella	Eggerthella guodeyinii
MEGAHIT-MetaBAT2Refined-Sample302.2	megahit_metabat2_sample302_2	MEGAHIT-MetaBAT2Refined-Sample302.2	Sample65	0.3338007781998134	Bacteria	Actinomycetota	Coriobacteriia	Coriobacteriales	Eggerthellaceae	Eggerthella	Eggerthella guodeyinii
MEGAHIT-MetaBAT2Refined-Sample302.2	megahit_metabat2_sample302_2	MEGAHIT-MetaBAT2Refined-Sample302.2	Sample66	0	Bacteria	Actinomycetota	Coriobacteriia	Coriobacteriales	Eggerthellaceae	Eggerthella	Eggerthella guodeyinii
MEGAHIT-MetaBAT2Refined-Sample302.2	megahit_metabat2_sample302_2	MEGAHIT-MetaBAT2Refined-Sample302.2	Sample67	0	Bacteria	Actinomycetota	Coriobacteriia	Coriobacteriales	Eggerthellaceae	Eggerthella	Eggerthella guodeyinii
MEGAHIT-MetaBAT2Refined-Sample302.2	megahit_metabat2_sample302_2	MEGAHIT-MetaBAT2Refined-Sample302.2	Sample70	0	Bacteria	Actinomycetota	Coriobacteriia	Coriobacteriales	Eggerthellaceae	Eggerthella	Eggerthella guodeyinii
MEGAHIT-MetaBAT2Refined-Sample302.2	megahit_metabat2_sample302_2	MEGAHIT-MetaBAT2Refined-Sample302.2	Sample80	0	Bacteria	Actinomycetota	Coriobacteriia	Coriobacteriales	Eggerthellaceae	Eggerthella	Eggerthella guodeyinii
MEGAHIT-MetaBAT2Refined-Sample312.2	megahit_metabat2_sample312_2	MEGAHIT-MetaBAT2Refined-Sample312.2	Sample1	0	Bacteria	Actinomycetota	Coriobacteriia	Coriobacteriales	Eggerthellaceae	Gordonibacter	Gordonibacter pamelaeae
MEGAHIT-MetaBAT2Refined-Sample312.2	megahit_metabat2_sample312_2	MEGAHIT-MetaBAT2Refined-Sample312.2	Sample115	0	Bacteria	Actinomycetota	Coriobacteriia	Coriobacteriales	Eggerthellaceae	Gordonibacter	Gordonibacter pamelaeae
MEGAHIT-MetaBAT2Refined-Sample312.2	megahit_metabat2_sample312_2	MEGAHIT-MetaBAT2Refined-Sample312.2	Sample116	0	Bacteria	Actinomycetota	Coriobacteriia	Coriobacteriales	Eggerthellaceae	Gordonibacter	Gordonibacter pamelaeae
MEGAHIT-MetaBAT2Refined-Sample312.2	megahit_metabat2_sample312_2	MEGAHIT-MetaBAT2Refined-Sample312.2	Sample117	0	Bacteria	Actinomycetota	Coriobacteriia	Coriobacteriales	Eggerthellaceae	Gordonibacter	Gordonibacter pamelaeae
MEGAHIT-MetaBAT2Refined-Sample312.2	megahit_metabat2_sample312_2	MEGAHIT-MetaBAT2Refined-Sample312.2	Sample118	0	Bacteria	Actinomycetota	Coriobacteriia	Coriobacteriales	Eggerthellaceae	Gordonibacter	Gordonibacter pamelaeae
MEGAHIT-MetaBAT2Refined-Sample312.2	megahit_metabat2_sample312_2	MEGAHIT-MetaBAT2Refined-Sample312.2	Sample119	0	Bacteria	Actinomycetota	Coriobacteriia	Coriobacteriales	Eggerthellaceae	Gordonibacter	Gordonibacter pamelaeae
MEGAHIT-MetaBAT2Refined-Sample312.2	megahit_metabat2_sample312_2	MEGAHIT-MetaBAT2Refined-Sample312.2	Sample120	0	Bacteria	Actinomycetota	Coriobacteriia	Coriobacteriales	Eggerthellaceae	Gordonibacter	Gordonibacter pamelaeae
MEGAHIT-MetaBAT2Refined-Sample312.2	megahit_metabat2_sample312_2	MEGAHIT-MetaBAT2Refined-Sample312.2	Sample121	0	Bacteria	Actinomycetota	Coriobacteriia	Coriobacteriales	Eggerthellaceae	Gordonibacter	Gordonibacter pamelaeae
MEGAHIT-MetaBAT2Refined-Sample312.2	megahit_metabat2_sample312_2	MEGAHIT-MetaBAT2Refined-Sample312.2	Sample123	0	Bacteria	Actinomycetota	Coriobacteriia	Coriobacteriales	Eggerthellaceae	Gordonibacter	Gordonibacter pamelaeae
MEGAHIT-MetaBAT2Refined-Sample312.2	megahit_metabat2_sample312_2	MEGAHIT-MetaBAT2Refined-Sample312.2	Sample125	0	Bacteria	Actinomycetota	Coriobacteriia	Coriobacteriales	Eggerthellaceae	Gordonibacter	Gordonibacter pamelaeae
MEGAHIT-MetaBAT2Refined-Sample312.2	megahit_metabat2_sample312_2	MEGAHIT-MetaBAT2Refined-Sample312.2	Sample128	0	Bacteria	Actinomycetota	Coriobacteriia	Coriobacteriales	Eggerthellaceae	Gordonibacter	Gordonibacter pamelaeae
MEGAHIT-MetaBAT2Refined-Sample312.2	megahit_metabat2_sample312_2	MEGAHIT-MetaBAT2Refined-Sample312.2	Sample129	0	Bacteria	Actinomycetota	Coriobacteriia	Coriobacteriales	Eggerthellaceae	Gordonibacter	Gordonibacter pamelaeae
MEGAHIT-MetaBAT2Refined-Sample312.2	megahit_metabat2_sample312_2	MEGAHIT-MetaBAT2Refined-Sample312.2	Sample130	0	Bacteria	Actinomycetota	Coriobacteriia	Coriobacteriales	Eggerthellaceae	Gordonibacter	Gordonibacter pamelaeae
MEGAHIT-MetaBAT2Refined-Sample312.2	megahit_metabat2_sample312_2	MEGAHIT-MetaBAT2Refined-Sample312.2	Sample131	0	Bacteria	Actinomycetota	Coriobacteriia	Coriobacteriales	Eggerthellaceae	Gordonibacter	Gordonibacter pamelaeae
MEGAHIT-MetaBAT2Refined-Sample312.2	megahit_metabat2_sample312_2	MEGAHIT-MetaBAT2Refined-Sample312.2	Sample132	0	Bacteria	Actinomycetota	Coriobacteriia	Coriobacteriales	Eggerthellaceae	Gordonibacter	Gordonibacter pamelaeae
MEGAHIT-MetaBAT2Refined-Sample312.2	megahit_metabat2_sample312_2	MEGAHIT-MetaBAT2Refined-Sample312.2	Sample133	0	Bacteria	Actinomycetota	Coriobacteriia	Coriobacteriales	Eggerthellaceae	Gordonibacter	Gordonibacter pamelaeae
MEGAHIT-MetaBAT2Refined-Sample312.2	megahit_metabat2_sample312_2	MEGAHIT-MetaBAT2Refined-Sample312.2	Sample134	0	Bacteria	Actinomycetota	Coriobacteriia	Coriobacteriales	Eggerthellaceae	Gordonibacter	Gordonibacter pamelaeae
MEGAHIT-MetaBAT2Refined-Sample312.2	megahit_metabat2_sample312_2	MEGAHIT-MetaBAT2Refined-Sample312.2	Sample135	0	Bacteria	Actinomycetota	Coriobacteriia	Coriobacteriales	Eggerthellaceae	Gordonibacter	Gordonibacter pamelaeae
MEGAHIT-MetaBAT2Refined-Sample312.2	megahit_metabat2_sample312_2	MEGAHIT-MetaBAT2Refined-Sample312.2	Sample136	0	Bacteria	Actinomycetota	Coriobacteriia	Coriobacteriales	Eggerthellaceae	Gordonibacter	Gordonibacter pamelaeae
MEGAHIT-MetaBAT2Refined-Sample312.2	megahit_metabat2_sample312_2	MEGAHIT-MetaBAT2Refined-Sample312.2	Sample137	0	Bacteria	Actinomycetota	Coriobacteriia	Coriobacteriales	Eggerthellaceae	Gordonibacter	Gordonibacter pamelaeae
MEGAHIT-MetaBAT2Refined-Sample312.2	megahit_metabat2_sample312_2	MEGAHIT-MetaBAT2Refined-Sample312.2	Sample139	0	Bacteria	Actinomycetota	Coriobacteriia	Coriobacteriales	Eggerthellaceae	Gordonibacter	Gordonibacter pamelaeae
MEGAHIT-MetaBAT2Refined-Sample312.2	megahit_metabat2_sample312_2	MEGAHIT-MetaBAT2Refined-Sample312.2	Sample140	0	Bacteria	Actinomycetota	Coriobacteriia	Coriobacteriales	Eggerthellaceae	Gordonibacter	Gordonibacter pamelaeae
MEGAHIT-MetaBAT2Refined-Sample312.2	megahit_metabat2_sample312_2	MEGAHIT-MetaBAT2Refined-Sample312.2	Sample141	0	Bacteria	Actinomycetota	Coriobacteriia	Coriobacteriales	Eggerthellaceae	Gordonibacter	Gordonibacter pamelaeae
MEGAHIT-MetaBAT2Refined-Sample312.2	megahit_metabat2_sample312_2	MEGAHIT-MetaBAT2Refined-Sample312.2	Sample142	0	Bacteria	Actinomycetota	Coriobacteriia	Coriobacteriales	Eggerthellaceae	Gordonibacter	Gordonibacter pamelaeae
MEGAHIT-MetaBAT2Refined-Sample312.2	megahit_metabat2_sample312_2	MEGAHIT-MetaBAT2Refined-Sample312.2	Sample143	0	Bacteria	Actinomycetota	Coriobacteriia	Coriobacteriales	Eggerthellaceae	Gordonibacter	Gordonibacter pamelaeae
MEGAHIT-MetaBAT2Refined-Sample312.2	megahit_metabat2_sample312_2	MEGAHIT-MetaBAT2Refined-Sample312.2	Sample144	0	Bacteria	Actinomycetota	Coriobacteriia	Coriobacteriales	Eggerthellaceae	Gordonibacter	Gordonibacter pamelaeae
MEGAHIT-MetaBAT2Refined-Sample312.2	megahit_metabat2_sample312_2	MEGAHIT-MetaBAT2Refined-Sample312.2	Sample2	0	Bacteria	Actinomycetota	Coriobacteriia	Coriobacteriales	Eggerthellaceae	Gordonibacter	Gordonibacter pamelaeae
MEGAHIT-MetaBAT2Refined-Sample312.2	megahit_metabat2_sample312_2	MEGAHIT-MetaBAT2Refined-Sample312.2	Sample301	0	Bacteria	Actinomycetota	Coriobacteriia	Coriobacteriales	Eggerthellaceae	Gordonibacter	Gordonibacter pamelaeae
MEGAHIT-MetaBAT2Refined-Sample312.2	megahit_metabat2_sample312_2	MEGAHIT-MetaBAT2Refined-Sample312.2	Sample302	0	Bacteria	Actinomycetota	Coriobacteriia	Coriobacteriales	Eggerthellaceae	Gordonibacter	Gordonibacter pamelaeae
MEGAHIT-MetaBAT2Refined-Sample312.2	megahit_metabat2_sample312_2	MEGAHIT-MetaBAT2Refined-Sample312.2	Sample303	0	Bacteria	Actinomycetota	Coriobacteriia	Coriobacteriales	Eggerthellaceae	Gordonibacter	Gordonibacter pamelaeae
MEGAHIT-MetaBAT2Refined-Sample312.2	megahit_metabat2_sample312_2	MEGAHIT-MetaBAT2Refined-Sample312.2	Sample310	0	Bacteria	Actinomycetota	Coriobacteriia	Coriobacteriales	Eggerthellaceae	Gordonibacter	Gordonibacter pamelaeae
MEGAHIT-MetaBAT2Refined-Sample312.2	megahit_metabat2_sample312_2	MEGAHIT-MetaBAT2Refined-Sample312.2	Sample311	0	Bacteria	Actinomycetota	Coriobacteriia	Coriobacteriales	Eggerthellaceae	Gordonibacter	Gordonibacter pamelaeae
MEGAHIT-MetaBAT2Refined-Sample312.2	megahit_metabat2_sample312_2	MEGAHIT-MetaBAT2Refined-Sample312.2	Sample312	1.2359419939909981	Bacteria	Actinomycetota	Coriobacteriia	Coriobacteriales	Eggerthellaceae	Gordonibacter	Gordonibacter pamelaeae
MEGAHIT-MetaBAT2Refined-Sample312.2	megahit_metabat2_sample312_2	MEGAHIT-MetaBAT2Refined-Sample312.2	Sample319	0	Bacteria	Actinomycetota	Coriobacteriia	Coriobacteriales	Eggerthellaceae	Gordonibacter	Gordonibacter pamelaeae
MEGAHIT-MetaBAT2Refined-Sample312.2	megahit_metabat2_sample312_2	MEGAHIT-MetaBAT2Refined-Sample312.2	Sample321	0	Bacteria	Actinomycetota	Coriobacteriia	Coriobacteriales	Eggerthellaceae	Gordonibacter	Gordonibacter pamelaeae
MEGAHIT-MetaBAT2Refined-Sample312.2	megahit_metabat2_sample312_2	MEGAHIT-MetaBAT2Refined-Sample312.2	Sample322	0	Bacteria	Actinomycetota	Coriobacteriia	Coriobacteriales	Eggerthellaceae	Gordonibacter	Gordonibacter pamelaeae
MEGAHIT-MetaBAT2Refined-Sample312.2	megahit_metabat2_sample312_2	MEGAHIT-MetaBAT2Refined-Sample312.2	Sample37	0	Bacteria	Actinomycetota	Coriobacteriia	Coriobacteriales	Eggerthellaceae	Gordonibacter	Gordonibacter pamelaeae
MEGAHIT-MetaBAT2Refined-Sample312.2	megahit_metabat2_sample312_2	MEGAHIT-MetaBAT2Refined-Sample312.2	Sample53	0	Bacteria	Actinomycetota	Coriobacteriia	Coriobacteriales	Eggerthellaceae	Gordonibacter	Gordonibacter pamelaeae
MEGAHIT-MetaBAT2Refined-Sample312.2	megahit_metabat2_sample312_2	MEGAHIT-MetaBAT2Refined-Sample312.2	Sample54	0	Bacteria	Actinomycetota	Coriobacteriia	Coriobacteriales	Eggerthellaceae	Gordonibacter	Gordonibacter pamelaeae
MEGAHIT-MetaBAT2Refined-Sample312.2	megahit_metabat2_sample312_2	MEGAHIT-MetaBAT2Refined-Sample312.2	Sample56	0	Bacteria	Actinomycetota	Coriobacteriia	Coriobacteriales	Eggerthellaceae	Gordonibacter	Gordonibacter pamelaeae
MEGAHIT-MetaBAT2Refined-Sample312.2	megahit_metabat2_sample312_2	MEGAHIT-MetaBAT2Refined-Sample312.2	Sample57	0	Bacteria	Actinomycetota	Coriobacteriia	Coriobacteriales	Eggerthellaceae	Gordonibacter	Gordonibacter pamelaeae
MEGAHIT-MetaBAT2Refined-Sample312.2	megahit_metabat2_sample312_2	MEGAHIT-MetaBAT2Refined-Sample312.2	Sample58	0	Bacteria	Actinomycetota	Coriobacteriia	Coriobacteriales	Eggerthellaceae	Gordonibacter	Gordonibacter pamelaeae
MEGAHIT-MetaBAT2Refined-Sample312.2	megahit_metabat2_sample312_2	MEGAHIT-MetaBAT2Refined-Sample312.2	Sample59	0	Bacteria	Actinomycetota	Coriobacteriia	Coriobacteriales	Eggerthellaceae	Gordonibacter	Gordonibacter pamelaeae
MEGAHIT-MetaBAT2Refined-Sample312.2	megahit_metabat2_sample312_2	MEGAHIT-MetaBAT2Refined-Sample312.2	Sample6	0	Bacteria	Actinomycetota	Coriobacteriia	Coriobacteriales	Eggerthellaceae	Gordonibacter	Gordonibacter pamelaeae
MEGAHIT-MetaBAT2Refined-Sample312.2	megahit_metabat2_sample312_2	MEGAHIT-MetaBAT2Refined-Sample312.2	Sample60	0	Bacteria	Actinomycetota	Coriobacteriia	Coriobacteriales	Eggerthellaceae	Gordonibacter	Gordonibacter pamelaeae
MEGAHIT-MetaBAT2Refined-Sample312.2	megahit_metabat2_sample312_2	MEGAHIT-MetaBAT2Refined-Sample312.2	Sample61	0	Bacteria	Actinomycetota	Coriobacteriia	Coriobacteriales	Eggerthellaceae	Gordonibacter	Gordonibacter pamelaeae
MEGAHIT-MetaBAT2Refined-Sample312.2	megahit_metabat2_sample312_2	MEGAHIT-MetaBAT2Refined-Sample312.2	Sample62	0	Bacteria	Actinomycetota	Coriobacteriia	Coriobacteriales	Eggerthellaceae	Gordonibacter	Gordonibacter pamelaeae
MEGAHIT-MetaBAT2Refined-Sample312.2	megahit_metabat2_sample312_2	MEGAHIT-MetaBAT2Refined-Sample312.2	Sample64	0	Bacteria	Actinomycetota	Coriobacteriia	Coriobacteriales	Eggerthellaceae	Gordonibacter	Gordonibacter pamelaeae
MEGAHIT-MetaBAT2Refined-Sample312.2	megahit_metabat2_sample312_2	MEGAHIT-MetaBAT2Refined-Sample312.2	Sample65	0	Bacteria	Actinomycetota	Coriobacteriia	Coriobacteriales	Eggerthellaceae	Gordonibacter	Gordonibacter pamelaeae
MEGAHIT-MetaBAT2Refined-Sample312.2	megahit_metabat2_sample312_2	MEGAHIT-MetaBAT2Refined-Sample312.2	Sample66	0	Bacteria	Actinomycetota	Coriobacteriia	Coriobacteriales	Eggerthellaceae	Gordonibacter	Gordonibacter pamelaeae
MEGAHIT-MetaBAT2Refined-Sample312.2	megahit_metabat2_sample312_2	MEGAHIT-MetaBAT2Refined-Sample312.2	Sample67	0	Bacteria	Actinomycetota	Coriobacteriia	Coriobacteriales	Eggerthellaceae	Gordonibacter	Gordonibacter pamelaeae
MEGAHIT-MetaBAT2Refined-Sample312.2	megahit_metabat2_sample312_2	MEGAHIT-MetaBAT2Refined-Sample312.2	Sample70	0	Bacteria	Actinomycetota	Coriobacteriia	Coriobacteriales	Eggerthellaceae	Gordonibacter	Gordonibacter pamelaeae
MEGAHIT-MetaBAT2Refined-Sample312.2	megahit_metabat2_sample312_2	MEGAHIT-MetaBAT2Refined-Sample312.2	Sample80	0	Bacteria	Actinomycetota	Coriobacteriia	Coriobacteriales	Eggerthellaceae	Gordonibacter	Gordonibacter pamelaeae
MEGAHIT-MetaBAT2Refined-Sample310.33	megahit_metabat2_sample310_33	MEGAHIT-MetaBAT2Refined-Sample310.33	Sample1	0	Bacteria	Actinomycetota	Coriobacteriia	Coriobacteriales	UMGS124	CAIFEU01	CAIFEU01 sp902783515
MEGAHIT-MetaBAT2Refined-Sample310.33	megahit_metabat2_sample310_33	MEGAHIT-MetaBAT2Refined-Sample310.33	Sample115	0	Bacteria	Actinomycetota	Coriobacteriia	Coriobacteriales	UMGS124	CAIFEU01	CAIFEU01 sp902783515
MEGAHIT-MetaBAT2Refined-Sample310.33	megahit_metabat2_sample310_33	MEGAHIT-MetaBAT2Refined-Sample310.33	Sample116	0	Bacteria	Actinomycetota	Coriobacteriia	Coriobacteriales	UMGS124	CAIFEU01	CAIFEU01 sp902783515
MEGAHIT-MetaBAT2Refined-Sample310.33	megahit_metabat2_sample310_33	MEGAHIT-MetaBAT2Refined-Sample310.33	Sample117	0	Bacteria	Actinomycetota	Coriobacteriia	Coriobacteriales	UMGS124	CAIFEU01	CAIFEU01 sp902783515
MEGAHIT-MetaBAT2Refined-Sample310.33	megahit_metabat2_sample310_33	MEGAHIT-MetaBAT2Refined-Sample310.33	Sample118	0	Bacteria	Actinomycetota	Coriobacteriia	Coriobacteriales	UMGS124	CAIFEU01	CAIFEU01 sp902783515
MEGAHIT-MetaBAT2Refined-Sample310.33	megahit_metabat2_sample310_33	MEGAHIT-MetaBAT2Refined-Sample310.33	Sample119	0	Bacteria	Actinomycetota	Coriobacteriia	Coriobacteriales	UMGS124	CAIFEU01	CAIFEU01 sp902783515
MEGAHIT-MetaBAT2Refined-Sample310.33	megahit_metabat2_sample310_33	MEGAHIT-MetaBAT2Refined-Sample310.33	Sample120	0	Bacteria	Actinomycetota	Coriobacteriia	Coriobacteriales	UMGS124	CAIFEU01	CAIFEU01 sp902783515
MEGAHIT-MetaBAT2Refined-Sample310.33	megahit_metabat2_sample310_33	MEGAHIT-MetaBAT2Refined-Sample310.33	Sample121	0	Bacteria	Actinomycetota	Coriobacteriia	Coriobacteriales	UMGS124	CAIFEU01	CAIFEU01 sp902783515
MEGAHIT-MetaBAT2Refined-Sample310.33	megahit_metabat2_sample310_33	MEGAHIT-MetaBAT2Refined-Sample310.33	Sample123	0	Bacteria	Actinomycetota	Coriobacteriia	Coriobacteriales	UMGS124	CAIFEU01	CAIFEU01 sp902783515
MEGAHIT-MetaBAT2Refined-Sample310.33	megahit_metabat2_sample310_33	MEGAHIT-MetaBAT2Refined-Sample310.33	Sample125	0	Bacteria	Actinomycetota	Coriobacteriia	Coriobacteriales	UMGS124	CAIFEU01	CAIFEU01 sp902783515
MEGAHIT-MetaBAT2Refined-Sample310.33	megahit_metabat2_sample310_33	MEGAHIT-MetaBAT2Refined-Sample310.33	Sample128	0	Bacteria	Actinomycetota	Coriobacteriia	Coriobacteriales	UMGS124	CAIFEU01	CAIFEU01 sp902783515
MEGAHIT-MetaBAT2Refined-Sample310.33	megahit_metabat2_sample310_33	MEGAHIT-MetaBAT2Refined-Sample310.33	Sample129	0	Bacteria	Actinomycetota	Coriobacteriia	Coriobacteriales	UMGS124	CAIFEU01	CAIFEU01 sp902783515
MEGAHIT-MetaBAT2Refined-Sample310.33	megahit_metabat2_sample310_33	MEGAHIT-MetaBAT2Refined-Sample310.33	Sample130	0	Bacteria	Actinomycetota	Coriobacteriia	Coriobacteriales	UMGS124	CAIFEU01	CAIFEU01 sp902783515
MEGAHIT-MetaBAT2Refined-Sample310.33	megahit_metabat2_sample310_33	MEGAHIT-MetaBAT2Refined-Sample310.33	Sample131	0	Bacteria	Actinomycetota	Coriobacteriia	Coriobacteriales	UMGS124	CAIFEU01	CAIFEU01 sp902783515
MEGAHIT-MetaBAT2Refined-Sample310.33	megahit_metabat2_sample310_33	MEGAHIT-MetaBAT2Refined-Sample310.33	Sample132	0	Bacteria	Actinomycetota	Coriobacteriia	Coriobacteriales	UMGS124	CAIFEU01	CAIFEU01 sp902783515
MEGAHIT-MetaBAT2Refined-Sample310.33	megahit_metabat2_sample310_33	MEGAHIT-MetaBAT2Refined-Sample310.33	Sample133	0	Bacteria	Actinomycetota	Coriobacteriia	Coriobacteriales	UMGS124	CAIFEU01	CAIFEU01 sp902783515
MEGAHIT-MetaBAT2Refined-Sample310.33	megahit_metabat2_sample310_33	MEGAHIT-MetaBAT2Refined-Sample310.33	Sample134	0	Bacteria	Actinomycetota	Coriobacteriia	Coriobacteriales	UMGS124	CAIFEU01	CAIFEU01 sp902783515
MEGAHIT-MetaBAT2Refined-Sample310.33	megahit_metabat2_sample310_33	MEGAHIT-MetaBAT2Refined-Sample310.33	Sample135	0	Bacteria	Actinomycetota	Coriobacteriia	Coriobacteriales	UMGS124	CAIFEU01	CAIFEU01 sp902783515
MEGAHIT-MetaBAT2Refined-Sample310.33	megahit_metabat2_sample310_33	MEGAHIT-MetaBAT2Refined-Sample310.33	Sample136	0	Bacteria	Actinomycetota	Coriobacteriia	Coriobacteriales	UMGS124	CAIFEU01	CAIFEU01 sp902783515
MEGAHIT-MetaBAT2Refined-Sample310.33	megahit_metabat2_sample310_33	MEGAHIT-MetaBAT2Refined-Sample310.33	Sample137	0	Bacteria	Actinomycetota	Coriobacteriia	Coriobacteriales	UMGS124	CAIFEU01	CAIFEU01 sp902783515
MEGAHIT-MetaBAT2Refined-Sample310.33	megahit_metabat2_sample310_33	MEGAHIT-MetaBAT2Refined-Sample310.33	Sample139	0	Bacteria	Actinomycetota	Coriobacteriia	Coriobacteriales	UMGS124	CAIFEU01	CAIFEU01 sp902783515
MEGAHIT-MetaBAT2Refined-Sample310.33	megahit_metabat2_sample310_33	MEGAHIT-MetaBAT2Refined-Sample310.33	Sample140	0	Bacteria	Actinomycetota	Coriobacteriia	Coriobacteriales	UMGS124	CAIFEU01	CAIFEU01 sp902783515
MEGAHIT-MetaBAT2Refined-Sample310.33	megahit_metabat2_sample310_33	MEGAHIT-MetaBAT2Refined-Sample310.33	Sample141	0	Bacteria	Actinomycetota	Coriobacteriia	Coriobacteriales	UMGS124	CAIFEU01	CAIFEU01 sp902783515
MEGAHIT-MetaBAT2Refined-Sample310.33	megahit_metabat2_sample310_33	MEGAHIT-MetaBAT2Refined-Sample310.33	Sample142	0	Bacteria	Actinomycetota	Coriobacteriia	Coriobacteriales	UMGS124	CAIFEU01	CAIFEU01 sp902783515
MEGAHIT-MetaBAT2Refined-Sample310.33	megahit_metabat2_sample310_33	MEGAHIT-MetaBAT2Refined-Sample310.33	Sample143	0	Bacteria	Actinomycetota	Coriobacteriia	Coriobacteriales	UMGS124	CAIFEU01	CAIFEU01 sp902783515
MEGAHIT-MetaBAT2Refined-Sample310.33	megahit_metabat2_sample310_33	MEGAHIT-MetaBAT2Refined-Sample310.33	Sample144	0	Bacteria	Actinomycetota	Coriobacteriia	Coriobacteriales	UMGS124	CAIFEU01	CAIFEU01 sp902783515
MEGAHIT-MetaBAT2Refined-Sample310.33	megahit_metabat2_sample310_33	MEGAHIT-MetaBAT2Refined-Sample310.33	Sample2	0	Bacteria	Actinomycetota	Coriobacteriia	Coriobacteriales	UMGS124	CAIFEU01	CAIFEU01 sp902783515
MEGAHIT-MetaBAT2Refined-Sample310.33	megahit_metabat2_sample310_33	MEGAHIT-MetaBAT2Refined-Sample310.33	Sample301	0	Bacteria	Actinomycetota	Coriobacteriia	Coriobacteriales	UMGS124	CAIFEU01	CAIFEU01 sp902783515
MEGAHIT-MetaBAT2Refined-Sample310.33	megahit_metabat2_sample310_33	MEGAHIT-MetaBAT2Refined-Sample310.33	Sample302	0	Bacteria	Actinomycetota	Coriobacteriia	Coriobacteriales	UMGS124	CAIFEU01	CAIFEU01 sp902783515
MEGAHIT-MetaBAT2Refined-Sample310.33	megahit_metabat2_sample310_33	MEGAHIT-MetaBAT2Refined-Sample310.33	Sample303	5.4057065062088885	Bacteria	Actinomycetota	Coriobacteriia	Coriobacteriales	UMGS124	CAIFEU01	CAIFEU01 sp902783515
MEGAHIT-MetaBAT2Refined-Sample310.33	megahit_metabat2_sample310_33	MEGAHIT-MetaBAT2Refined-Sample310.33	Sample310	6.9693490366068795	Bacteria	Actinomycetota	Coriobacteriia	Coriobacteriales	UMGS124	CAIFEU01	CAIFEU01 sp902783515
MEGAHIT-MetaBAT2Refined-Sample310.33	megahit_metabat2_sample310_33	MEGAHIT-MetaBAT2Refined-Sample310.33	Sample311	6.74442866539202	Bacteria	Actinomycetota	Coriobacteriia	Coriobacteriales	UMGS124	CAIFEU01	CAIFEU01 sp902783515
MEGAHIT-MetaBAT2Refined-Sample310.33	megahit_metabat2_sample310_33	MEGAHIT-MetaBAT2Refined-Sample310.33	Sample312	0	Bacteria	Actinomycetota	Coriobacteriia	Coriobacteriales	UMGS124	CAIFEU01	CAIFEU01 sp902783515
MEGAHIT-MetaBAT2Refined-Sample310.33	megahit_metabat2_sample310_33	MEGAHIT-MetaBAT2Refined-Sample310.33	Sample319	0	Bacteria	Actinomycetota	Coriobacteriia	Coriobacteriales	UMGS124	CAIFEU01	CAIFEU01 sp902783515
MEGAHIT-MetaBAT2Refined-Sample310.33	megahit_metabat2_sample310_33	MEGAHIT-MetaBAT2Refined-Sample310.33	Sample321	0	Bacteria	Actinomycetota	Coriobacteriia	Coriobacteriales	UMGS124	CAIFEU01	CAIFEU01 sp902783515
MEGAHIT-MetaBAT2Refined-Sample310.33	megahit_metabat2_sample310_33	MEGAHIT-MetaBAT2Refined-Sample310.33	Sample322	0	Bacteria	Actinomycetota	Coriobacteriia	Coriobacteriales	UMGS124	CAIFEU01	CAIFEU01 sp902783515
MEGAHIT-MetaBAT2Refined-Sample310.33	megahit_metabat2_sample310_33	MEGAHIT-MetaBAT2Refined-Sample310.33	Sample37	0	Bacteria	Actinomycetota	Coriobacteriia	Coriobacteriales	UMGS124	CAIFEU01	CAIFEU01 sp902783515
MEGAHIT-MetaBAT2Refined-Sample310.33	megahit_metabat2_sample310_33	MEGAHIT-MetaBAT2Refined-Sample310.33	Sample53	0	Bacteria	Actinomycetota	Coriobacteriia	Coriobacteriales	UMGS124	CAIFEU01	CAIFEU01 sp902783515
MEGAHIT-MetaBAT2Refined-Sample310.33	megahit_metabat2_sample310_33	MEGAHIT-MetaBAT2Refined-Sample310.33	Sample54	0	Bacteria	Actinomycetota	Coriobacteriia	Coriobacteriales	UMGS124	CAIFEU01	CAIFEU01 sp902783515
MEGAHIT-MetaBAT2Refined-Sample310.33	megahit_metabat2_sample310_33	MEGAHIT-MetaBAT2Refined-Sample310.33	Sample56	0	Bacteria	Actinomycetota	Coriobacteriia	Coriobacteriales	UMGS124	CAIFEU01	CAIFEU01 sp902783515
MEGAHIT-MetaBAT2Refined-Sample310.33	megahit_metabat2_sample310_33	MEGAHIT-MetaBAT2Refined-Sample310.33	Sample57	0	Bacteria	Actinomycetota	Coriobacteriia	Coriobacteriales	UMGS124	CAIFEU01	CAIFEU01 sp902783515
MEGAHIT-MetaBAT2Refined-Sample310.33	megahit_metabat2_sample310_33	MEGAHIT-MetaBAT2Refined-Sample310.33	Sample58	0	Bacteria	Actinomycetota	Coriobacteriia	Coriobacteriales	UMGS124	CAIFEU01	CAIFEU01 sp902783515
MEGAHIT-MetaBAT2Refined-Sample310.33	megahit_metabat2_sample310_33	MEGAHIT-MetaBAT2Refined-Sample310.33	Sample59	0	Bacteria	Actinomycetota	Coriobacteriia	Coriobacteriales	UMGS124	CAIFEU01	CAIFEU01 sp902783515
MEGAHIT-MetaBAT2Refined-Sample310.33	megahit_metabat2_sample310_33	MEGAHIT-MetaBAT2Refined-Sample310.33	Sample6	0	Bacteria	Actinomycetota	Coriobacteriia	Coriobacteriales	UMGS124	CAIFEU01	CAIFEU01 sp902783515
MEGAHIT-MetaBAT2Refined-Sample310.33	megahit_metabat2_sample310_33	MEGAHIT-MetaBAT2Refined-Sample310.33	Sample60	0	Bacteria	Actinomycetota	Coriobacteriia	Coriobacteriales	UMGS124	CAIFEU01	CAIFEU01 sp902783515
MEGAHIT-MetaBAT2Refined-Sample310.33	megahit_metabat2_sample310_33	MEGAHIT-MetaBAT2Refined-Sample310.33	Sample61	0	Bacteria	Actinomycetota	Coriobacteriia	Coriobacteriales	UMGS124	CAIFEU01	CAIFEU01 sp902783515
MEGAHIT-MetaBAT2Refined-Sample310.33	megahit_metabat2_sample310_33	MEGAHIT-MetaBAT2Refined-Sample310.33	Sample62	0	Bacteria	Actinomycetota	Coriobacteriia	Coriobacteriales	UMGS124	CAIFEU01	CAIFEU01 sp902783515
MEGAHIT-MetaBAT2Refined-Sample310.33	megahit_metabat2_sample310_33	MEGAHIT-MetaBAT2Refined-Sample310.33	Sample64	0	Bacteria	Actinomycetota	Coriobacteriia	Coriobacteriales	UMGS124	CAIFEU01	CAIFEU01 sp902783515
MEGAHIT-MetaBAT2Refined-Sample310.33	megahit_metabat2_sample310_33	MEGAHIT-MetaBAT2Refined-Sample310.33	Sample65	0	Bacteria	Actinomycetota	Coriobacteriia	Coriobacteriales	UMGS124	CAIFEU01	CAIFEU01 sp902783515
MEGAHIT-MetaBAT2Refined-Sample310.33	megahit_metabat2_sample310_33	MEGAHIT-MetaBAT2Refined-Sample310.33	Sample66	0	Bacteria	Actinomycetota	Coriobacteriia	Coriobacteriales	UMGS124	CAIFEU01	CAIFEU01 sp902783515
MEGAHIT-MetaBAT2Refined-Sample310.33	megahit_metabat2_sample310_33	MEGAHIT-MetaBAT2Refined-Sample310.33	Sample67	0	Bacteria	Actinomycetota	Coriobacteriia	Coriobacteriales	UMGS124	CAIFEU01	CAIFEU01 sp902783515
MEGAHIT-MetaBAT2Refined-Sample310.33	megahit_metabat2_sample310_33	MEGAHIT-MetaBAT2Refined-Sample310.33	Sample70	0	Bacteria	Actinomycetota	Coriobacteriia	Coriobacteriales	UMGS124	CAIFEU01	CAIFEU01 sp902783515
MEGAHIT-MetaBAT2Refined-Sample310.33	megahit_metabat2_sample310_33	MEGAHIT-MetaBAT2Refined-Sample310.33	Sample80	0	Bacteria	Actinomycetota	Coriobacteriia	Coriobacteriales	UMGS124	CAIFEU01	CAIFEU01 sp902783515
MEGAHIT-MetaBAT2Refined-Sample301.30	megahit_metabat2_sample301_30	MEGAHIT-MetaBAT2Refined-Sample301.30	Sample1	0	Bacteria	Actinomycetota	Coriobacteriia	Coriobacteriales	Eggerthellaceae	JAEXAI01	NA
MEGAHIT-MetaBAT2Refined-Sample301.30	megahit_metabat2_sample301_30	MEGAHIT-MetaBAT2Refined-Sample301.30	Sample115	0	Bacteria	Actinomycetota	Coriobacteriia	Coriobacteriales	Eggerthellaceae	JAEXAI01	NA
MEGAHIT-MetaBAT2Refined-Sample301.30	megahit_metabat2_sample301_30	MEGAHIT-MetaBAT2Refined-Sample301.30	Sample116	0	Bacteria	Actinomycetota	Coriobacteriia	Coriobacteriales	Eggerthellaceae	JAEXAI01	NA
MEGAHIT-MetaBAT2Refined-Sample301.30	megahit_metabat2_sample301_30	MEGAHIT-MetaBAT2Refined-Sample301.30	Sample117	0	Bacteria	Actinomycetota	Coriobacteriia	Coriobacteriales	Eggerthellaceae	JAEXAI01	NA
MEGAHIT-MetaBAT2Refined-Sample301.30	megahit_metabat2_sample301_30	MEGAHIT-MetaBAT2Refined-Sample301.30	Sample118	0	Bacteria	Actinomycetota	Coriobacteriia	Coriobacteriales	Eggerthellaceae	JAEXAI01	NA
MEGAHIT-MetaBAT2Refined-Sample301.30	megahit_metabat2_sample301_30	MEGAHIT-MetaBAT2Refined-Sample301.30	Sample119	0	Bacteria	Actinomycetota	Coriobacteriia	Coriobacteriales	Eggerthellaceae	JAEXAI01	NA
MEGAHIT-MetaBAT2Refined-Sample301.30	megahit_metabat2_sample301_30	MEGAHIT-MetaBAT2Refined-Sample301.30	Sample120	0	Bacteria	Actinomycetota	Coriobacteriia	Coriobacteriales	Eggerthellaceae	JAEXAI01	NA
MEGAHIT-MetaBAT2Refined-Sample301.30	megahit_metabat2_sample301_30	MEGAHIT-MetaBAT2Refined-Sample301.30	Sample121	0	Bacteria	Actinomycetota	Coriobacteriia	Coriobacteriales	Eggerthellaceae	JAEXAI01	NA
MEGAHIT-MetaBAT2Refined-Sample301.30	megahit_metabat2_sample301_30	MEGAHIT-MetaBAT2Refined-Sample301.30	Sample123	0	Bacteria	Actinomycetota	Coriobacteriia	Coriobacteriales	Eggerthellaceae	JAEXAI01	NA
MEGAHIT-MetaBAT2Refined-Sample301.30	megahit_metabat2_sample301_30	MEGAHIT-MetaBAT2Refined-Sample301.30	Sample125	0	Bacteria	Actinomycetota	Coriobacteriia	Coriobacteriales	Eggerthellaceae	JAEXAI01	NA
MEGAHIT-MetaBAT2Refined-Sample301.30	megahit_metabat2_sample301_30	MEGAHIT-MetaBAT2Refined-Sample301.30	Sample128	0	Bacteria	Actinomycetota	Coriobacteriia	Coriobacteriales	Eggerthellaceae	JAEXAI01	NA
MEGAHIT-MetaBAT2Refined-Sample301.30	megahit_metabat2_sample301_30	MEGAHIT-MetaBAT2Refined-Sample301.30	Sample129	0	Bacteria	Actinomycetota	Coriobacteriia	Coriobacteriales	Eggerthellaceae	JAEXAI01	NA
MEGAHIT-MetaBAT2Refined-Sample301.30	megahit_metabat2_sample301_30	MEGAHIT-MetaBAT2Refined-Sample301.30	Sample130	0	Bacteria	Actinomycetota	Coriobacteriia	Coriobacteriales	Eggerthellaceae	JAEXAI01	NA
MEGAHIT-MetaBAT2Refined-Sample301.30	megahit_metabat2_sample301_30	MEGAHIT-MetaBAT2Refined-Sample301.30	Sample131	0	Bacteria	Actinomycetota	Coriobacteriia	Coriobacteriales	Eggerthellaceae	JAEXAI01	NA
MEGAHIT-MetaBAT2Refined-Sample301.30	megahit_metabat2_sample301_30	MEGAHIT-MetaBAT2Refined-Sample301.30	Sample132	0	Bacteria	Actinomycetota	Coriobacteriia	Coriobacteriales	Eggerthellaceae	JAEXAI01	NA
MEGAHIT-MetaBAT2Refined-Sample301.30	megahit_metabat2_sample301_30	MEGAHIT-MetaBAT2Refined-Sample301.30	Sample133	0	Bacteria	Actinomycetota	Coriobacteriia	Coriobacteriales	Eggerthellaceae	JAEXAI01	NA
MEGAHIT-MetaBAT2Refined-Sample301.30	megahit_metabat2_sample301_30	MEGAHIT-MetaBAT2Refined-Sample301.30	Sample134	0	Bacteria	Actinomycetota	Coriobacteriia	Coriobacteriales	Eggerthellaceae	JAEXAI01	NA
MEGAHIT-MetaBAT2Refined-Sample301.30	megahit_metabat2_sample301_30	MEGAHIT-MetaBAT2Refined-Sample301.30	Sample135	0	Bacteria	Actinomycetota	Coriobacteriia	Coriobacteriales	Eggerthellaceae	JAEXAI01	NA
MEGAHIT-MetaBAT2Refined-Sample301.30	megahit_metabat2_sample301_30	MEGAHIT-MetaBAT2Refined-Sample301.30	Sample136	0	Bacteria	Actinomycetota	Coriobacteriia	Coriobacteriales	Eggerthellaceae	JAEXAI01	NA
MEGAHIT-MetaBAT2Refined-Sample301.30	megahit_metabat2_sample301_30	MEGAHIT-MetaBAT2Refined-Sample301.30	Sample137	0	Bacteria	Actinomycetota	Coriobacteriia	Coriobacteriales	Eggerthellaceae	JAEXAI01	NA
MEGAHIT-MetaBAT2Refined-Sample301.30	megahit_metabat2_sample301_30	MEGAHIT-MetaBAT2Refined-Sample301.30	Sample139	0	Bacteria	Actinomycetota	Coriobacteriia	Coriobacteriales	Eggerthellaceae	JAEXAI01	NA
MEGAHIT-MetaBAT2Refined-Sample301.30	megahit_metabat2_sample301_30	MEGAHIT-MetaBAT2Refined-Sample301.30	Sample140	0	Bacteria	Actinomycetota	Coriobacteriia	Coriobacteriales	Eggerthellaceae	JAEXAI01	NA
MEGAHIT-MetaBAT2Refined-Sample301.30	megahit_metabat2_sample301_30	MEGAHIT-MetaBAT2Refined-Sample301.30	Sample141	0	Bacteria	Actinomycetota	Coriobacteriia	Coriobacteriales	Eggerthellaceae	JAEXAI01	NA
MEGAHIT-MetaBAT2Refined-Sample301.30	megahit_metabat2_sample301_30	MEGAHIT-MetaBAT2Refined-Sample301.30	Sample142	0	Bacteria	Actinomycetota	Coriobacteriia	Coriobacteriales	Eggerthellaceae	JAEXAI01	NA
MEGAHIT-MetaBAT2Refined-Sample301.30	megahit_metabat2_sample301_30	MEGAHIT-MetaBAT2Refined-Sample301.30	Sample143	0	Bacteria	Actinomycetota	Coriobacteriia	Coriobacteriales	Eggerthellaceae	JAEXAI01	NA
MEGAHIT-MetaBAT2Refined-Sample301.30	megahit_metabat2_sample301_30	MEGAHIT-MetaBAT2Refined-Sample301.30	Sample144	0	Bacteria	Actinomycetota	Coriobacteriia	Coriobacteriales	Eggerthellaceae	JAEXAI01	NA
MEGAHIT-MetaBAT2Refined-Sample301.30	megahit_metabat2_sample301_30	MEGAHIT-MetaBAT2Refined-Sample301.30	Sample2	0	Bacteria	Actinomycetota	Coriobacteriia	Coriobacteriales	Eggerthellaceae	JAEXAI01	NA
MEGAHIT-MetaBAT2Refined-Sample301.30	megahit_metabat2_sample301_30	MEGAHIT-MetaBAT2Refined-Sample301.30	Sample301	4.734422424352368	Bacteria	Actinomycetota	Coriobacteriia	Coriobacteriales	Eggerthellaceae	JAEXAI01	NA
MEGAHIT-MetaBAT2Refined-Sample301.30	megahit_metabat2_sample301_30	MEGAHIT-MetaBAT2Refined-Sample301.30	Sample302	0	Bacteria	Actinomycetota	Coriobacteriia	Coriobacteriales	Eggerthellaceae	JAEXAI01	NA
MEGAHIT-MetaBAT2Refined-Sample301.30	megahit_metabat2_sample301_30	MEGAHIT-MetaBAT2Refined-Sample301.30	Sample303	0	Bacteria	Actinomycetota	Coriobacteriia	Coriobacteriales	Eggerthellaceae	JAEXAI01	NA
MEGAHIT-MetaBAT2Refined-Sample301.30	megahit_metabat2_sample301_30	MEGAHIT-MetaBAT2Refined-Sample301.30	Sample310	0	Bacteria	Actinomycetota	Coriobacteriia	Coriobacteriales	Eggerthellaceae	JAEXAI01	NA
MEGAHIT-MetaBAT2Refined-Sample301.30	megahit_metabat2_sample301_30	MEGAHIT-MetaBAT2Refined-Sample301.30	Sample311	0	Bacteria	Actinomycetota	Coriobacteriia	Coriobacteriales	Eggerthellaceae	JAEXAI01	NA
MEGAHIT-MetaBAT2Refined-Sample301.30	megahit_metabat2_sample301_30	MEGAHIT-MetaBAT2Refined-Sample301.30	Sample312	0	Bacteria	Actinomycetota	Coriobacteriia	Coriobacteriales	Eggerthellaceae	JAEXAI01	NA
MEGAHIT-MetaBAT2Refined-Sample301.30	megahit_metabat2_sample301_30	MEGAHIT-MetaBAT2Refined-Sample301.30	Sample319	0	Bacteria	Actinomycetota	Coriobacteriia	Coriobacteriales	Eggerthellaceae	JAEXAI01	NA
MEGAHIT-MetaBAT2Refined-Sample301.30	megahit_metabat2_sample301_30	MEGAHIT-MetaBAT2Refined-Sample301.30	Sample321	0	Bacteria	Actinomycetota	Coriobacteriia	Coriobacteriales	Eggerthellaceae	JAEXAI01	NA
MEGAHIT-MetaBAT2Refined-Sample301.30	megahit_metabat2_sample301_30	MEGAHIT-MetaBAT2Refined-Sample301.30	Sample322	0	Bacteria	Actinomycetota	Coriobacteriia	Coriobacteriales	Eggerthellaceae	JAEXAI01	NA
MEGAHIT-MetaBAT2Refined-Sample301.30	megahit_metabat2_sample301_30	MEGAHIT-MetaBAT2Refined-Sample301.30	Sample37	0	Bacteria	Actinomycetota	Coriobacteriia	Coriobacteriales	Eggerthellaceae	JAEXAI01	NA
MEGAHIT-MetaBAT2Refined-Sample301.30	megahit_metabat2_sample301_30	MEGAHIT-MetaBAT2Refined-Sample301.30	Sample53	0	Bacteria	Actinomycetota	Coriobacteriia	Coriobacteriales	Eggerthellaceae	JAEXAI01	NA
MEGAHIT-MetaBAT2Refined-Sample301.30	megahit_metabat2_sample301_30	MEGAHIT-MetaBAT2Refined-Sample301.30	Sample54	0	Bacteria	Actinomycetota	Coriobacteriia	Coriobacteriales	Eggerthellaceae	JAEXAI01	NA
MEGAHIT-MetaBAT2Refined-Sample301.30	megahit_metabat2_sample301_30	MEGAHIT-MetaBAT2Refined-Sample301.30	Sample56	0	Bacteria	Actinomycetota	Coriobacteriia	Coriobacteriales	Eggerthellaceae	JAEXAI01	NA
MEGAHIT-MetaBAT2Refined-Sample301.30	megahit_metabat2_sample301_30	MEGAHIT-MetaBAT2Refined-Sample301.30	Sample57	0	Bacteria	Actinomycetota	Coriobacteriia	Coriobacteriales	Eggerthellaceae	JAEXAI01	NA
MEGAHIT-MetaBAT2Refined-Sample301.30	megahit_metabat2_sample301_30	MEGAHIT-MetaBAT2Refined-Sample301.30	Sample58	0	Bacteria	Actinomycetota	Coriobacteriia	Coriobacteriales	Eggerthellaceae	JAEXAI01	NA
MEGAHIT-MetaBAT2Refined-Sample301.30	megahit_metabat2_sample301_30	MEGAHIT-MetaBAT2Refined-Sample301.30	Sample59	0	Bacteria	Actinomycetota	Coriobacteriia	Coriobacteriales	Eggerthellaceae	JAEXAI01	NA
MEGAHIT-MetaBAT2Refined-Sample301.30	megahit_metabat2_sample301_30	MEGAHIT-MetaBAT2Refined-Sample301.30	Sample6	0	Bacteria	Actinomycetota	Coriobacteriia	Coriobacteriales	Eggerthellaceae	JAEXAI01	NA
MEGAHIT-MetaBAT2Refined-Sample301.30	megahit_metabat2_sample301_30	MEGAHIT-MetaBAT2Refined-Sample301.30	Sample60	0	Bacteria	Actinomycetota	Coriobacteriia	Coriobacteriales	Eggerthellaceae	JAEXAI01	NA
MEGAHIT-MetaBAT2Refined-Sample301.30	megahit_metabat2_sample301_30	MEGAHIT-MetaBAT2Refined-Sample301.30	Sample61	0	Bacteria	Actinomycetota	Coriobacteriia	Coriobacteriales	Eggerthellaceae	JAEXAI01	NA
MEGAHIT-MetaBAT2Refined-Sample301.30	megahit_metabat2_sample301_30	MEGAHIT-MetaBAT2Refined-Sample301.30	Sample62	0	Bacteria	Actinomycetota	Coriobacteriia	Coriobacteriales	Eggerthellaceae	JAEXAI01	NA
MEGAHIT-MetaBAT2Refined-Sample301.30	megahit_metabat2_sample301_30	MEGAHIT-MetaBAT2Refined-Sample301.30	Sample64	0	Bacteria	Actinomycetota	Coriobacteriia	Coriobacteriales	Eggerthellaceae	JAEXAI01	NA
MEGAHIT-MetaBAT2Refined-Sample301.30	megahit_metabat2_sample301_30	MEGAHIT-MetaBAT2Refined-Sample301.30	Sample65	0	Bacteria	Actinomycetota	Coriobacteriia	Coriobacteriales	Eggerthellaceae	JAEXAI01	NA
MEGAHIT-MetaBAT2Refined-Sample301.30	megahit_metabat2_sample301_30	MEGAHIT-MetaBAT2Refined-Sample301.30	Sample66	0	Bacteria	Actinomycetota	Coriobacteriia	Coriobacteriales	Eggerthellaceae	JAEXAI01	NA
MEGAHIT-MetaBAT2Refined-Sample301.30	megahit_metabat2_sample301_30	MEGAHIT-MetaBAT2Refined-Sample301.30	Sample67	0	Bacteria	Actinomycetota	Coriobacteriia	Coriobacteriales	Eggerthellaceae	JAEXAI01	NA
MEGAHIT-MetaBAT2Refined-Sample301.30	megahit_metabat2_sample301_30	MEGAHIT-MetaBAT2Refined-Sample301.30	Sample70	0	Bacteria	Actinomycetota	Coriobacteriia	Coriobacteriales	Eggerthellaceae	JAEXAI01	NA
MEGAHIT-MetaBAT2Refined-Sample301.30	megahit_metabat2_sample301_30	MEGAHIT-MetaBAT2Refined-Sample301.30	Sample80	0	Bacteria	Actinomycetota	Coriobacteriia	Coriobacteriales	Eggerthellaceae	JAEXAI01	NA
MEGAHIT-MetaBAT2Refined-Sample66.23	megahit_metabat2_sample66_23	MEGAHIT-MetaBAT2Refined-Sample66.23	Sample1	0	Bacteria	Bacillota	Bacilli	Lactobacillales	Lactobacillaceae	Lacticaseibacillus	Lacticaseibacillus nasuensis
MEGAHIT-MetaBAT2Refined-Sample66.23	megahit_metabat2_sample66_23	MEGAHIT-MetaBAT2Refined-Sample66.23	Sample115	0	Bacteria	Bacillota	Bacilli	Lactobacillales	Lactobacillaceae	Lacticaseibacillus	Lacticaseibacillus nasuensis
MEGAHIT-MetaBAT2Refined-Sample66.23	megahit_metabat2_sample66_23	MEGAHIT-MetaBAT2Refined-Sample66.23	Sample116	0	Bacteria	Bacillota	Bacilli	Lactobacillales	Lactobacillaceae	Lacticaseibacillus	Lacticaseibacillus nasuensis
MEGAHIT-MetaBAT2Refined-Sample66.23	megahit_metabat2_sample66_23	MEGAHIT-MetaBAT2Refined-Sample66.23	Sample117	0	Bacteria	Bacillota	Bacilli	Lactobacillales	Lactobacillaceae	Lacticaseibacillus	Lacticaseibacillus nasuensis
MEGAHIT-MetaBAT2Refined-Sample66.23	megahit_metabat2_sample66_23	MEGAHIT-MetaBAT2Refined-Sample66.23	Sample118	0	Bacteria	Bacillota	Bacilli	Lactobacillales	Lactobacillaceae	Lacticaseibacillus	Lacticaseibacillus nasuensis
MEGAHIT-MetaBAT2Refined-Sample66.23	megahit_metabat2_sample66_23	MEGAHIT-MetaBAT2Refined-Sample66.23	Sample119	0	Bacteria	Bacillota	Bacilli	Lactobacillales	Lactobacillaceae	Lacticaseibacillus	Lacticaseibacillus nasuensis
MEGAHIT-MetaBAT2Refined-Sample66.23	megahit_metabat2_sample66_23	MEGAHIT-MetaBAT2Refined-Sample66.23	Sample120	0	Bacteria	Bacillota	Bacilli	Lactobacillales	Lactobacillaceae	Lacticaseibacillus	Lacticaseibacillus nasuensis
MEGAHIT-MetaBAT2Refined-Sample66.23	megahit_metabat2_sample66_23	MEGAHIT-MetaBAT2Refined-Sample66.23	Sample121	0	Bacteria	Bacillota	Bacilli	Lactobacillales	Lactobacillaceae	Lacticaseibacillus	Lacticaseibacillus nasuensis
MEGAHIT-MetaBAT2Refined-Sample66.23	megahit_metabat2_sample66_23	MEGAHIT-MetaBAT2Refined-Sample66.23	Sample123	0	Bacteria	Bacillota	Bacilli	Lactobacillales	Lactobacillaceae	Lacticaseibacillus	Lacticaseibacillus nasuensis
MEGAHIT-MetaBAT2Refined-Sample66.23	megahit_metabat2_sample66_23	MEGAHIT-MetaBAT2Refined-Sample66.23	Sample125	0	Bacteria	Bacillota	Bacilli	Lactobacillales	Lactobacillaceae	Lacticaseibacillus	Lacticaseibacillus nasuensis
MEGAHIT-MetaBAT2Refined-Sample66.23	megahit_metabat2_sample66_23	MEGAHIT-MetaBAT2Refined-Sample66.23	Sample128	0	Bacteria	Bacillota	Bacilli	Lactobacillales	Lactobacillaceae	Lacticaseibacillus	Lacticaseibacillus nasuensis
MEGAHIT-MetaBAT2Refined-Sample66.23	megahit_metabat2_sample66_23	MEGAHIT-MetaBAT2Refined-Sample66.23	Sample129	0	Bacteria	Bacillota	Bacilli	Lactobacillales	Lactobacillaceae	Lacticaseibacillus	Lacticaseibacillus nasuensis
MEGAHIT-MetaBAT2Refined-Sample66.23	megahit_metabat2_sample66_23	MEGAHIT-MetaBAT2Refined-Sample66.23	Sample130	0	Bacteria	Bacillota	Bacilli	Lactobacillales	Lactobacillaceae	Lacticaseibacillus	Lacticaseibacillus nasuensis
MEGAHIT-MetaBAT2Refined-Sample66.23	megahit_metabat2_sample66_23	MEGAHIT-MetaBAT2Refined-Sample66.23	Sample131	0	Bacteria	Bacillota	Bacilli	Lactobacillales	Lactobacillaceae	Lacticaseibacillus	Lacticaseibacillus nasuensis
MEGAHIT-MetaBAT2Refined-Sample66.23	megahit_metabat2_sample66_23	MEGAHIT-MetaBAT2Refined-Sample66.23	Sample132	0	Bacteria	Bacillota	Bacilli	Lactobacillales	Lactobacillaceae	Lacticaseibacillus	Lacticaseibacillus nasuensis
MEGAHIT-MetaBAT2Refined-Sample66.23	megahit_metabat2_sample66_23	MEGAHIT-MetaBAT2Refined-Sample66.23	Sample133	0	Bacteria	Bacillota	Bacilli	Lactobacillales	Lactobacillaceae	Lacticaseibacillus	Lacticaseibacillus nasuensis
MEGAHIT-MetaBAT2Refined-Sample66.23	megahit_metabat2_sample66_23	MEGAHIT-MetaBAT2Refined-Sample66.23	Sample134	0	Bacteria	Bacillota	Bacilli	Lactobacillales	Lactobacillaceae	Lacticaseibacillus	Lacticaseibacillus nasuensis
MEGAHIT-MetaBAT2Refined-Sample66.23	megahit_metabat2_sample66_23	MEGAHIT-MetaBAT2Refined-Sample66.23	Sample135	0	Bacteria	Bacillota	Bacilli	Lactobacillales	Lactobacillaceae	Lacticaseibacillus	Lacticaseibacillus nasuensis
MEGAHIT-MetaBAT2Refined-Sample66.23	megahit_metabat2_sample66_23	MEGAHIT-MetaBAT2Refined-Sample66.23	Sample136	0	Bacteria	Bacillota	Bacilli	Lactobacillales	Lactobacillaceae	Lacticaseibacillus	Lacticaseibacillus nasuensis
MEGAHIT-MetaBAT2Refined-Sample66.23	megahit_metabat2_sample66_23	MEGAHIT-MetaBAT2Refined-Sample66.23	Sample137	0	Bacteria	Bacillota	Bacilli	Lactobacillales	Lactobacillaceae	Lacticaseibacillus	Lacticaseibacillus nasuensis
MEGAHIT-MetaBAT2Refined-Sample66.23	megahit_metabat2_sample66_23	MEGAHIT-MetaBAT2Refined-Sample66.23	Sample139	0	Bacteria	Bacillota	Bacilli	Lactobacillales	Lactobacillaceae	Lacticaseibacillus	Lacticaseibacillus nasuensis
MEGAHIT-MetaBAT2Refined-Sample66.23	megahit_metabat2_sample66_23	MEGAHIT-MetaBAT2Refined-Sample66.23	Sample140	0	Bacteria	Bacillota	Bacilli	Lactobacillales	Lactobacillaceae	Lacticaseibacillus	Lacticaseibacillus nasuensis
MEGAHIT-MetaBAT2Refined-Sample66.23	megahit_metabat2_sample66_23	MEGAHIT-MetaBAT2Refined-Sample66.23	Sample141	0	Bacteria	Bacillota	Bacilli	Lactobacillales	Lactobacillaceae	Lacticaseibacillus	Lacticaseibacillus nasuensis
MEGAHIT-MetaBAT2Refined-Sample66.23	megahit_metabat2_sample66_23	MEGAHIT-MetaBAT2Refined-Sample66.23	Sample142	0	Bacteria	Bacillota	Bacilli	Lactobacillales	Lactobacillaceae	Lacticaseibacillus	Lacticaseibacillus nasuensis
MEGAHIT-MetaBAT2Refined-Sample66.23	megahit_metabat2_sample66_23	MEGAHIT-MetaBAT2Refined-Sample66.23	Sample143	0	Bacteria	Bacillota	Bacilli	Lactobacillales	Lactobacillaceae	Lacticaseibacillus	Lacticaseibacillus nasuensis
MEGAHIT-MetaBAT2Refined-Sample66.23	megahit_metabat2_sample66_23	MEGAHIT-MetaBAT2Refined-Sample66.23	Sample144	0	Bacteria	Bacillota	Bacilli	Lactobacillales	Lactobacillaceae	Lacticaseibacillus	Lacticaseibacillus nasuensis
MEGAHIT-MetaBAT2Refined-Sample66.23	megahit_metabat2_sample66_23	MEGAHIT-MetaBAT2Refined-Sample66.23	Sample2	0	Bacteria	Bacillota	Bacilli	Lactobacillales	Lactobacillaceae	Lacticaseibacillus	Lacticaseibacillus nasuensis
MEGAHIT-MetaBAT2Refined-Sample66.23	megahit_metabat2_sample66_23	MEGAHIT-MetaBAT2Refined-Sample66.23	Sample301	0	Bacteria	Bacillota	Bacilli	Lactobacillales	Lactobacillaceae	Lacticaseibacillus	Lacticaseibacillus nasuensis
MEGAHIT-MetaBAT2Refined-Sample66.23	megahit_metabat2_sample66_23	MEGAHIT-MetaBAT2Refined-Sample66.23	Sample302	0	Bacteria	Bacillota	Bacilli	Lactobacillales	Lactobacillaceae	Lacticaseibacillus	Lacticaseibacillus nasuensis
MEGAHIT-MetaBAT2Refined-Sample66.23	megahit_metabat2_sample66_23	MEGAHIT-MetaBAT2Refined-Sample66.23	Sample303	0	Bacteria	Bacillota	Bacilli	Lactobacillales	Lactobacillaceae	Lacticaseibacillus	Lacticaseibacillus nasuensis
MEGAHIT-MetaBAT2Refined-Sample66.23	megahit_metabat2_sample66_23	MEGAHIT-MetaBAT2Refined-Sample66.23	Sample310	0	Bacteria	Bacillota	Bacilli	Lactobacillales	Lactobacillaceae	Lacticaseibacillus	Lacticaseibacillus nasuensis
MEGAHIT-MetaBAT2Refined-Sample66.23	megahit_metabat2_sample66_23	MEGAHIT-MetaBAT2Refined-Sample66.23	Sample311	0	Bacteria	Bacillota	Bacilli	Lactobacillales	Lactobacillaceae	Lacticaseibacillus	Lacticaseibacillus nasuensis
MEGAHIT-MetaBAT2Refined-Sample66.23	megahit_metabat2_sample66_23	MEGAHIT-MetaBAT2Refined-Sample66.23	Sample312	0	Bacteria	Bacillota	Bacilli	Lactobacillales	Lactobacillaceae	Lacticaseibacillus	Lacticaseibacillus nasuensis
MEGAHIT-MetaBAT2Refined-Sample66.23	megahit_metabat2_sample66_23	MEGAHIT-MetaBAT2Refined-Sample66.23	Sample319	0	Bacteria	Bacillota	Bacilli	Lactobacillales	Lactobacillaceae	Lacticaseibacillus	Lacticaseibacillus nasuensis
MEGAHIT-MetaBAT2Refined-Sample66.23	megahit_metabat2_sample66_23	MEGAHIT-MetaBAT2Refined-Sample66.23	Sample321	0	Bacteria	Bacillota	Bacilli	Lactobacillales	Lactobacillaceae	Lacticaseibacillus	Lacticaseibacillus nasuensis
MEGAHIT-MetaBAT2Refined-Sample66.23	megahit_metabat2_sample66_23	MEGAHIT-MetaBAT2Refined-Sample66.23	Sample322	0	Bacteria	Bacillota	Bacilli	Lactobacillales	Lactobacillaceae	Lacticaseibacillus	Lacticaseibacillus nasuensis
MEGAHIT-MetaBAT2Refined-Sample66.23	megahit_metabat2_sample66_23	MEGAHIT-MetaBAT2Refined-Sample66.23	Sample37	0	Bacteria	Bacillota	Bacilli	Lactobacillales	Lactobacillaceae	Lacticaseibacillus	Lacticaseibacillus nasuensis
MEGAHIT-MetaBAT2Refined-Sample66.23	megahit_metabat2_sample66_23	MEGAHIT-MetaBAT2Refined-Sample66.23	Sample53	0	Bacteria	Bacillota	Bacilli	Lactobacillales	Lactobacillaceae	Lacticaseibacillus	Lacticaseibacillus nasuensis
MEGAHIT-MetaBAT2Refined-Sample66.23	megahit_metabat2_sample66_23	MEGAHIT-MetaBAT2Refined-Sample66.23	Sample54	0	Bacteria	Bacillota	Bacilli	Lactobacillales	Lactobacillaceae	Lacticaseibacillus	Lacticaseibacillus nasuensis
MEGAHIT-MetaBAT2Refined-Sample66.23	megahit_metabat2_sample66_23	MEGAHIT-MetaBAT2Refined-Sample66.23	Sample56	0	Bacteria	Bacillota	Bacilli	Lactobacillales	Lactobacillaceae	Lacticaseibacillus	Lacticaseibacillus nasuensis
MEGAHIT-MetaBAT2Refined-Sample66.23	megahit_metabat2_sample66_23	MEGAHIT-MetaBAT2Refined-Sample66.23	Sample57	0	Bacteria	Bacillota	Bacilli	Lactobacillales	Lactobacillaceae	Lacticaseibacillus	Lacticaseibacillus nasuensis
MEGAHIT-MetaBAT2Refined-Sample66.23	megahit_metabat2_sample66_23	MEGAHIT-MetaBAT2Refined-Sample66.23	Sample58	0	Bacteria	Bacillota	Bacilli	Lactobacillales	Lactobacillaceae	Lacticaseibacillus	Lacticaseibacillus nasuensis
MEGAHIT-MetaBAT2Refined-Sample66.23	megahit_metabat2_sample66_23	MEGAHIT-MetaBAT2Refined-Sample66.23	Sample59	0	Bacteria	Bacillota	Bacilli	Lactobacillales	Lactobacillaceae	Lacticaseibacillus	Lacticaseibacillus nasuensis
MEGAHIT-MetaBAT2Refined-Sample66.23	megahit_metabat2_sample66_23	MEGAHIT-MetaBAT2Refined-Sample66.23	Sample6	0	Bacteria	Bacillota	Bacilli	Lactobacillales	Lactobacillaceae	Lacticaseibacillus	Lacticaseibacillus nasuensis
MEGAHIT-MetaBAT2Refined-Sample66.23	megahit_metabat2_sample66_23	MEGAHIT-MetaBAT2Refined-Sample66.23	Sample60	0	Bacteria	Bacillota	Bacilli	Lactobacillales	Lactobacillaceae	Lacticaseibacillus	Lacticaseibacillus nasuensis
MEGAHIT-MetaBAT2Refined-Sample66.23	megahit_metabat2_sample66_23	MEGAHIT-MetaBAT2Refined-Sample66.23	Sample61	0	Bacteria	Bacillota	Bacilli	Lactobacillales	Lactobacillaceae	Lacticaseibacillus	Lacticaseibacillus nasuensis
MEGAHIT-MetaBAT2Refined-Sample66.23	megahit_metabat2_sample66_23	MEGAHIT-MetaBAT2Refined-Sample66.23	Sample62	0	Bacteria	Bacillota	Bacilli	Lactobacillales	Lactobacillaceae	Lacticaseibacillus	Lacticaseibacillus nasuensis
MEGAHIT-MetaBAT2Refined-Sample66.23	megahit_metabat2_sample66_23	MEGAHIT-MetaBAT2Refined-Sample66.23	Sample64	0	Bacteria	Bacillota	Bacilli	Lactobacillales	Lactobacillaceae	Lacticaseibacillus	Lacticaseibacillus nasuensis
MEGAHIT-MetaBAT2Refined-Sample66.23	megahit_metabat2_sample66_23	MEGAHIT-MetaBAT2Refined-Sample66.23	Sample65	0	Bacteria	Bacillota	Bacilli	Lactobacillales	Lactobacillaceae	Lacticaseibacillus	Lacticaseibacillus nasuensis
MEGAHIT-MetaBAT2Refined-Sample66.23	megahit_metabat2_sample66_23	MEGAHIT-MetaBAT2Refined-Sample66.23	Sample66	0.10318836520215799	Bacteria	Bacillota	Bacilli	Lactobacillales	Lactobacillaceae	Lacticaseibacillus	Lacticaseibacillus nasuensis
MEGAHIT-MetaBAT2Refined-Sample66.23	megahit_metabat2_sample66_23	MEGAHIT-MetaBAT2Refined-Sample66.23	Sample67	0	Bacteria	Bacillota	Bacilli	Lactobacillales	Lactobacillaceae	Lacticaseibacillus	Lacticaseibacillus nasuensis
MEGAHIT-MetaBAT2Refined-Sample66.23	megahit_metabat2_sample66_23	MEGAHIT-MetaBAT2Refined-Sample66.23	Sample70	0	Bacteria	Bacillota	Bacilli	Lactobacillales	Lactobacillaceae	Lacticaseibacillus	Lacticaseibacillus nasuensis
MEGAHIT-MetaBAT2Refined-Sample66.23	megahit_metabat2_sample66_23	MEGAHIT-MetaBAT2Refined-Sample66.23	Sample80	0	Bacteria	Bacillota	Bacilli	Lactobacillales	Lactobacillaceae	Lacticaseibacillus	Lacticaseibacillus nasuensis
MEGAHIT-MetaBAT2Refined-Sample322.47	megahit_metabat2_sample322_47	MEGAHIT-MetaBAT2Refined-Sample322.47	Sample1	0	Bacteria	Chloroflexota	Anaerolineae	JAAYZQ01	JAAYZQ01	JAAYZQ01	NA
MEGAHIT-MetaBAT2Refined-Sample322.47	megahit_metabat2_sample322_47	MEGAHIT-MetaBAT2Refined-Sample322.47	Sample115	0	Bacteria	Chloroflexota	Anaerolineae	JAAYZQ01	JAAYZQ01	JAAYZQ01	NA
MEGAHIT-MetaBAT2Refined-Sample322.47	megahit_metabat2_sample322_47	MEGAHIT-MetaBAT2Refined-Sample322.47	Sample116	0	Bacteria	Chloroflexota	Anaerolineae	JAAYZQ01	JAAYZQ01	JAAYZQ01	NA
MEGAHIT-MetaBAT2Refined-Sample322.47	megahit_metabat2_sample322_47	MEGAHIT-MetaBAT2Refined-Sample322.47	Sample117	0	Bacteria	Chloroflexota	Anaerolineae	JAAYZQ01	JAAYZQ01	JAAYZQ01	NA
MEGAHIT-MetaBAT2Refined-Sample322.47	megahit_metabat2_sample322_47	MEGAHIT-MetaBAT2Refined-Sample322.47	Sample118	0	Bacteria	Chloroflexota	Anaerolineae	JAAYZQ01	JAAYZQ01	JAAYZQ01	NA
MEGAHIT-MetaBAT2Refined-Sample322.47	megahit_metabat2_sample322_47	MEGAHIT-MetaBAT2Refined-Sample322.47	Sample119	0	Bacteria	Chloroflexota	Anaerolineae	JAAYZQ01	JAAYZQ01	JAAYZQ01	NA
MEGAHIT-MetaBAT2Refined-Sample322.47	megahit_metabat2_sample322_47	MEGAHIT-MetaBAT2Refined-Sample322.47	Sample120	0	Bacteria	Chloroflexota	Anaerolineae	JAAYZQ01	JAAYZQ01	JAAYZQ01	NA
MEGAHIT-MetaBAT2Refined-Sample322.47	megahit_metabat2_sample322_47	MEGAHIT-MetaBAT2Refined-Sample322.47	Sample121	0	Bacteria	Chloroflexota	Anaerolineae	JAAYZQ01	JAAYZQ01	JAAYZQ01	NA
MEGAHIT-MetaBAT2Refined-Sample322.47	megahit_metabat2_sample322_47	MEGAHIT-MetaBAT2Refined-Sample322.47	Sample123	0	Bacteria	Chloroflexota	Anaerolineae	JAAYZQ01	JAAYZQ01	JAAYZQ01	NA
MEGAHIT-MetaBAT2Refined-Sample322.47	megahit_metabat2_sample322_47	MEGAHIT-MetaBAT2Refined-Sample322.47	Sample125	0	Bacteria	Chloroflexota	Anaerolineae	JAAYZQ01	JAAYZQ01	JAAYZQ01	NA
MEGAHIT-MetaBAT2Refined-Sample322.47	megahit_metabat2_sample322_47	MEGAHIT-MetaBAT2Refined-Sample322.47	Sample128	0	Bacteria	Chloroflexota	Anaerolineae	JAAYZQ01	JAAYZQ01	JAAYZQ01	NA
MEGAHIT-MetaBAT2Refined-Sample322.47	megahit_metabat2_sample322_47	MEGAHIT-MetaBAT2Refined-Sample322.47	Sample129	0	Bacteria	Chloroflexota	Anaerolineae	JAAYZQ01	JAAYZQ01	JAAYZQ01	NA
MEGAHIT-MetaBAT2Refined-Sample322.47	megahit_metabat2_sample322_47	MEGAHIT-MetaBAT2Refined-Sample322.47	Sample130	0	Bacteria	Chloroflexota	Anaerolineae	JAAYZQ01	JAAYZQ01	JAAYZQ01	NA
MEGAHIT-MetaBAT2Refined-Sample322.47	megahit_metabat2_sample322_47	MEGAHIT-MetaBAT2Refined-Sample322.47	Sample131	0	Bacteria	Chloroflexota	Anaerolineae	JAAYZQ01	JAAYZQ01	JAAYZQ01	NA
MEGAHIT-MetaBAT2Refined-Sample322.47	megahit_metabat2_sample322_47	MEGAHIT-MetaBAT2Refined-Sample322.47	Sample132	0	Bacteria	Chloroflexota	Anaerolineae	JAAYZQ01	JAAYZQ01	JAAYZQ01	NA
MEGAHIT-MetaBAT2Refined-Sample322.47	megahit_metabat2_sample322_47	MEGAHIT-MetaBAT2Refined-Sample322.47	Sample133	0	Bacteria	Chloroflexota	Anaerolineae	JAAYZQ01	JAAYZQ01	JAAYZQ01	NA
MEGAHIT-MetaBAT2Refined-Sample322.47	megahit_metabat2_sample322_47	MEGAHIT-MetaBAT2Refined-Sample322.47	Sample134	0	Bacteria	Chloroflexota	Anaerolineae	JAAYZQ01	JAAYZQ01	JAAYZQ01	NA
MEGAHIT-MetaBAT2Refined-Sample322.47	megahit_metabat2_sample322_47	MEGAHIT-MetaBAT2Refined-Sample322.47	Sample135	0	Bacteria	Chloroflexota	Anaerolineae	JAAYZQ01	JAAYZQ01	JAAYZQ01	NA
MEGAHIT-MetaBAT2Refined-Sample322.47	megahit_metabat2_sample322_47	MEGAHIT-MetaBAT2Refined-Sample322.47	Sample136	0	Bacteria	Chloroflexota	Anaerolineae	JAAYZQ01	JAAYZQ01	JAAYZQ01	NA
MEGAHIT-MetaBAT2Refined-Sample322.47	megahit_metabat2_sample322_47	MEGAHIT-MetaBAT2Refined-Sample322.47	Sample137	0	Bacteria	Chloroflexota	Anaerolineae	JAAYZQ01	JAAYZQ01	JAAYZQ01	NA
MEGAHIT-MetaBAT2Refined-Sample322.47	megahit_metabat2_sample322_47	MEGAHIT-MetaBAT2Refined-Sample322.47	Sample139	0	Bacteria	Chloroflexota	Anaerolineae	JAAYZQ01	JAAYZQ01	JAAYZQ01	NA
MEGAHIT-MetaBAT2Refined-Sample322.47	megahit_metabat2_sample322_47	MEGAHIT-MetaBAT2Refined-Sample322.47	Sample140	0	Bacteria	Chloroflexota	Anaerolineae	JAAYZQ01	JAAYZQ01	JAAYZQ01	NA
MEGAHIT-MetaBAT2Refined-Sample322.47	megahit_metabat2_sample322_47	MEGAHIT-MetaBAT2Refined-Sample322.47	Sample141	0	Bacteria	Chloroflexota	Anaerolineae	JAAYZQ01	JAAYZQ01	JAAYZQ01	NA
MEGAHIT-MetaBAT2Refined-Sample322.47	megahit_metabat2_sample322_47	MEGAHIT-MetaBAT2Refined-Sample322.47	Sample142	0	Bacteria	Chloroflexota	Anaerolineae	JAAYZQ01	JAAYZQ01	JAAYZQ01	NA
MEGAHIT-MetaBAT2Refined-Sample322.47	megahit_metabat2_sample322_47	MEGAHIT-MetaBAT2Refined-Sample322.47	Sample143	0	Bacteria	Chloroflexota	Anaerolineae	JAAYZQ01	JAAYZQ01	JAAYZQ01	NA
MEGAHIT-MetaBAT2Refined-Sample322.47	megahit_metabat2_sample322_47	MEGAHIT-MetaBAT2Refined-Sample322.47	Sample144	0	Bacteria	Chloroflexota	Anaerolineae	JAAYZQ01	JAAYZQ01	JAAYZQ01	NA
MEGAHIT-MetaBAT2Refined-Sample322.47	megahit_metabat2_sample322_47	MEGAHIT-MetaBAT2Refined-Sample322.47	Sample2	0	Bacteria	Chloroflexota	Anaerolineae	JAAYZQ01	JAAYZQ01	JAAYZQ01	NA
MEGAHIT-MetaBAT2Refined-Sample322.47	megahit_metabat2_sample322_47	MEGAHIT-MetaBAT2Refined-Sample322.47	Sample301	0	Bacteria	Chloroflexota	Anaerolineae	JAAYZQ01	JAAYZQ01	JAAYZQ01	NA
MEGAHIT-MetaBAT2Refined-Sample322.47	megahit_metabat2_sample322_47	MEGAHIT-MetaBAT2Refined-Sample322.47	Sample302	0	Bacteria	Chloroflexota	Anaerolineae	JAAYZQ01	JAAYZQ01	JAAYZQ01	NA
MEGAHIT-MetaBAT2Refined-Sample322.47	megahit_metabat2_sample322_47	MEGAHIT-MetaBAT2Refined-Sample322.47	Sample303	0	Bacteria	Chloroflexota	Anaerolineae	JAAYZQ01	JAAYZQ01	JAAYZQ01	NA
MEGAHIT-MetaBAT2Refined-Sample322.47	megahit_metabat2_sample322_47	MEGAHIT-MetaBAT2Refined-Sample322.47	Sample310	0	Bacteria	Chloroflexota	Anaerolineae	JAAYZQ01	JAAYZQ01	JAAYZQ01	NA
MEGAHIT-MetaBAT2Refined-Sample322.47	megahit_metabat2_sample322_47	MEGAHIT-MetaBAT2Refined-Sample322.47	Sample311	0	Bacteria	Chloroflexota	Anaerolineae	JAAYZQ01	JAAYZQ01	JAAYZQ01	NA
MEGAHIT-MetaBAT2Refined-Sample322.47	megahit_metabat2_sample322_47	MEGAHIT-MetaBAT2Refined-Sample322.47	Sample312	0	Bacteria	Chloroflexota	Anaerolineae	JAAYZQ01	JAAYZQ01	JAAYZQ01	NA
MEGAHIT-MetaBAT2Refined-Sample322.47	megahit_metabat2_sample322_47	MEGAHIT-MetaBAT2Refined-Sample322.47	Sample319	0	Bacteria	Chloroflexota	Anaerolineae	JAAYZQ01	JAAYZQ01	JAAYZQ01	NA
MEGAHIT-MetaBAT2Refined-Sample322.47	megahit_metabat2_sample322_47	MEGAHIT-MetaBAT2Refined-Sample322.47	Sample321	0	Bacteria	Chloroflexota	Anaerolineae	JAAYZQ01	JAAYZQ01	JAAYZQ01	NA
MEGAHIT-MetaBAT2Refined-Sample322.47	megahit_metabat2_sample322_47	MEGAHIT-MetaBAT2Refined-Sample322.47	Sample322	1.7289594591983357	Bacteria	Chloroflexota	Anaerolineae	JAAYZQ01	JAAYZQ01	JAAYZQ01	NA
MEGAHIT-MetaBAT2Refined-Sample322.47	megahit_metabat2_sample322_47	MEGAHIT-MetaBAT2Refined-Sample322.47	Sample37	0	Bacteria	Chloroflexota	Anaerolineae	JAAYZQ01	JAAYZQ01	JAAYZQ01	NA
MEGAHIT-MetaBAT2Refined-Sample322.47	megahit_metabat2_sample322_47	MEGAHIT-MetaBAT2Refined-Sample322.47	Sample53	0	Bacteria	Chloroflexota	Anaerolineae	JAAYZQ01	JAAYZQ01	JAAYZQ01	NA
MEGAHIT-MetaBAT2Refined-Sample322.47	megahit_metabat2_sample322_47	MEGAHIT-MetaBAT2Refined-Sample322.47	Sample54	0	Bacteria	Chloroflexota	Anaerolineae	JAAYZQ01	JAAYZQ01	JAAYZQ01	NA
MEGAHIT-MetaBAT2Refined-Sample322.47	megahit_metabat2_sample322_47	MEGAHIT-MetaBAT2Refined-Sample322.47	Sample56	0	Bacteria	Chloroflexota	Anaerolineae	JAAYZQ01	JAAYZQ01	JAAYZQ01	NA
MEGAHIT-MetaBAT2Refined-Sample322.47	megahit_metabat2_sample322_47	MEGAHIT-MetaBAT2Refined-Sample322.47	Sample57	0	Bacteria	Chloroflexota	Anaerolineae	JAAYZQ01	JAAYZQ01	JAAYZQ01	NA
MEGAHIT-MetaBAT2Refined-Sample322.47	megahit_metabat2_sample322_47	MEGAHIT-MetaBAT2Refined-Sample322.47	Sample58	0	Bacteria	Chloroflexota	Anaerolineae	JAAYZQ01	JAAYZQ01	JAAYZQ01	NA
MEGAHIT-MetaBAT2Refined-Sample322.47	megahit_metabat2_sample322_47	MEGAHIT-MetaBAT2Refined-Sample322.47	Sample59	0	Bacteria	Chloroflexota	Anaerolineae	JAAYZQ01	JAAYZQ01	JAAYZQ01	NA
MEGAHIT-MetaBAT2Refined-Sample322.47	megahit_metabat2_sample322_47	MEGAHIT-MetaBAT2Refined-Sample322.47	Sample6	0	Bacteria	Chloroflexota	Anaerolineae	JAAYZQ01	JAAYZQ01	JAAYZQ01	NA
MEGAHIT-MetaBAT2Refined-Sample322.47	megahit_metabat2_sample322_47	MEGAHIT-MetaBAT2Refined-Sample322.47	Sample60	0	Bacteria	Chloroflexota	Anaerolineae	JAAYZQ01	JAAYZQ01	JAAYZQ01	NA
MEGAHIT-MetaBAT2Refined-Sample322.47	megahit_metabat2_sample322_47	MEGAHIT-MetaBAT2Refined-Sample322.47	Sample61	0	Bacteria	Chloroflexota	Anaerolineae	JAAYZQ01	JAAYZQ01	JAAYZQ01	NA
MEGAHIT-MetaBAT2Refined-Sample322.47	megahit_metabat2_sample322_47	MEGAHIT-MetaBAT2Refined-Sample322.47	Sample62	0	Bacteria	Chloroflexota	Anaerolineae	JAAYZQ01	JAAYZQ01	JAAYZQ01	NA
MEGAHIT-MetaBAT2Refined-Sample322.47	megahit_metabat2_sample322_47	MEGAHIT-MetaBAT2Refined-Sample322.47	Sample64	0	Bacteria	Chloroflexota	Anaerolineae	JAAYZQ01	JAAYZQ01	JAAYZQ01	NA
MEGAHIT-MetaBAT2Refined-Sample322.47	megahit_metabat2_sample322_47	MEGAHIT-MetaBAT2Refined-Sample322.47	Sample65	0	Bacteria	Chloroflexota	Anaerolineae	JAAYZQ01	JAAYZQ01	JAAYZQ01	NA
MEGAHIT-MetaBAT2Refined-Sample322.47	megahit_metabat2_sample322_47	MEGAHIT-MetaBAT2Refined-Sample322.47	Sample66	0	Bacteria	Chloroflexota	Anaerolineae	JAAYZQ01	JAAYZQ01	JAAYZQ01	NA
MEGAHIT-MetaBAT2Refined-Sample322.47	megahit_metabat2_sample322_47	MEGAHIT-MetaBAT2Refined-Sample322.47	Sample67	0	Bacteria	Chloroflexota	Anaerolineae	JAAYZQ01	JAAYZQ01	JAAYZQ01	NA
MEGAHIT-MetaBAT2Refined-Sample322.47	megahit_metabat2_sample322_47	MEGAHIT-MetaBAT2Refined-Sample322.47	Sample70	0	Bacteria	Chloroflexota	Anaerolineae	JAAYZQ01	JAAYZQ01	JAAYZQ01	NA
MEGAHIT-MetaBAT2Refined-Sample322.47	megahit_metabat2_sample322_47	MEGAHIT-MetaBAT2Refined-Sample322.47	Sample80	0	Bacteria	Chloroflexota	Anaerolineae	JAAYZQ01	JAAYZQ01	JAAYZQ01	NA
MEGAHIT-MetaBAT2Refined-Sample54.56	megahit_metabat2_sample54_56	MEGAHIT-MetaBAT2Refined-Sample54.56	Sample1	0	Bacteria	Bacteroidota	Bacteroidia	Bacteroidales	F082	Limimorpha	NA
MEGAHIT-MetaBAT2Refined-Sample54.56	megahit_metabat2_sample54_56	MEGAHIT-MetaBAT2Refined-Sample54.56	Sample115	0	Bacteria	Bacteroidota	Bacteroidia	Bacteroidales	F082	Limimorpha	NA
MEGAHIT-MetaBAT2Refined-Sample54.56	megahit_metabat2_sample54_56	MEGAHIT-MetaBAT2Refined-Sample54.56	Sample116	0	Bacteria	Bacteroidota	Bacteroidia	Bacteroidales	F082	Limimorpha	NA
MEGAHIT-MetaBAT2Refined-Sample54.56	megahit_metabat2_sample54_56	MEGAHIT-MetaBAT2Refined-Sample54.56	Sample117	0	Bacteria	Bacteroidota	Bacteroidia	Bacteroidales	F082	Limimorpha	NA
MEGAHIT-MetaBAT2Refined-Sample54.56	megahit_metabat2_sample54_56	MEGAHIT-MetaBAT2Refined-Sample54.56	Sample118	0	Bacteria	Bacteroidota	Bacteroidia	Bacteroidales	F082	Limimorpha	NA
MEGAHIT-MetaBAT2Refined-Sample54.56	megahit_metabat2_sample54_56	MEGAHIT-MetaBAT2Refined-Sample54.56	Sample119	0	Bacteria	Bacteroidota	Bacteroidia	Bacteroidales	F082	Limimorpha	NA
MEGAHIT-MetaBAT2Refined-Sample54.56	megahit_metabat2_sample54_56	MEGAHIT-MetaBAT2Refined-Sample54.56	Sample120	0	Bacteria	Bacteroidota	Bacteroidia	Bacteroidales	F082	Limimorpha	NA
MEGAHIT-MetaBAT2Refined-Sample54.56	megahit_metabat2_sample54_56	MEGAHIT-MetaBAT2Refined-Sample54.56	Sample121	0	Bacteria	Bacteroidota	Bacteroidia	Bacteroidales	F082	Limimorpha	NA
MEGAHIT-MetaBAT2Refined-Sample54.56	megahit_metabat2_sample54_56	MEGAHIT-MetaBAT2Refined-Sample54.56	Sample123	0	Bacteria	Bacteroidota	Bacteroidia	Bacteroidales	F082	Limimorpha	NA
MEGAHIT-MetaBAT2Refined-Sample54.56	megahit_metabat2_sample54_56	MEGAHIT-MetaBAT2Refined-Sample54.56	Sample125	0	Bacteria	Bacteroidota	Bacteroidia	Bacteroidales	F082	Limimorpha	NA
MEGAHIT-MetaBAT2Refined-Sample54.56	megahit_metabat2_sample54_56	MEGAHIT-MetaBAT2Refined-Sample54.56	Sample128	0	Bacteria	Bacteroidota	Bacteroidia	Bacteroidales	F082	Limimorpha	NA
MEGAHIT-MetaBAT2Refined-Sample54.56	megahit_metabat2_sample54_56	MEGAHIT-MetaBAT2Refined-Sample54.56	Sample129	0	Bacteria	Bacteroidota	Bacteroidia	Bacteroidales	F082	Limimorpha	NA
MEGAHIT-MetaBAT2Refined-Sample54.56	megahit_metabat2_sample54_56	MEGAHIT-MetaBAT2Refined-Sample54.56	Sample130	0	Bacteria	Bacteroidota	Bacteroidia	Bacteroidales	F082	Limimorpha	NA
MEGAHIT-MetaBAT2Refined-Sample54.56	megahit_metabat2_sample54_56	MEGAHIT-MetaBAT2Refined-Sample54.56	Sample131	0	Bacteria	Bacteroidota	Bacteroidia	Bacteroidales	F082	Limimorpha	NA
MEGAHIT-MetaBAT2Refined-Sample54.56	megahit_metabat2_sample54_56	MEGAHIT-MetaBAT2Refined-Sample54.56	Sample132	0	Bacteria	Bacteroidota	Bacteroidia	Bacteroidales	F082	Limimorpha	NA
MEGAHIT-MetaBAT2Refined-Sample54.56	megahit_metabat2_sample54_56	MEGAHIT-MetaBAT2Refined-Sample54.56	Sample133	0	Bacteria	Bacteroidota	Bacteroidia	Bacteroidales	F082	Limimorpha	NA
MEGAHIT-MetaBAT2Refined-Sample54.56	megahit_metabat2_sample54_56	MEGAHIT-MetaBAT2Refined-Sample54.56	Sample134	0	Bacteria	Bacteroidota	Bacteroidia	Bacteroidales	F082	Limimorpha	NA
MEGAHIT-MetaBAT2Refined-Sample54.56	megahit_metabat2_sample54_56	MEGAHIT-MetaBAT2Refined-Sample54.56	Sample135	0	Bacteria	Bacteroidota	Bacteroidia	Bacteroidales	F082	Limimorpha	NA
MEGAHIT-MetaBAT2Refined-Sample54.56	megahit_metabat2_sample54_56	MEGAHIT-MetaBAT2Refined-Sample54.56	Sample136	0	Bacteria	Bacteroidota	Bacteroidia	Bacteroidales	F082	Limimorpha	NA
MEGAHIT-MetaBAT2Refined-Sample54.56	megahit_metabat2_sample54_56	MEGAHIT-MetaBAT2Refined-Sample54.56	Sample137	0	Bacteria	Bacteroidota	Bacteroidia	Bacteroidales	F082	Limimorpha	NA
MEGAHIT-MetaBAT2Refined-Sample54.56	megahit_metabat2_sample54_56	MEGAHIT-MetaBAT2Refined-Sample54.56	Sample139	0	Bacteria	Bacteroidota	Bacteroidia	Bacteroidales	F082	Limimorpha	NA
MEGAHIT-MetaBAT2Refined-Sample54.56	megahit_metabat2_sample54_56	MEGAHIT-MetaBAT2Refined-Sample54.56	Sample140	0	Bacteria	Bacteroidota	Bacteroidia	Bacteroidales	F082	Limimorpha	NA
MEGAHIT-MetaBAT2Refined-Sample54.56	megahit_metabat2_sample54_56	MEGAHIT-MetaBAT2Refined-Sample54.56	Sample141	0	Bacteria	Bacteroidota	Bacteroidia	Bacteroidales	F082	Limimorpha	NA
MEGAHIT-MetaBAT2Refined-Sample54.56	megahit_metabat2_sample54_56	MEGAHIT-MetaBAT2Refined-Sample54.56	Sample142	0	Bacteria	Bacteroidota	Bacteroidia	Bacteroidales	F082	Limimorpha	NA
MEGAHIT-MetaBAT2Refined-Sample54.56	megahit_metabat2_sample54_56	MEGAHIT-MetaBAT2Refined-Sample54.56	Sample143	0	Bacteria	Bacteroidota	Bacteroidia	Bacteroidales	F082	Limimorpha	NA
MEGAHIT-MetaBAT2Refined-Sample54.56	megahit_metabat2_sample54_56	MEGAHIT-MetaBAT2Refined-Sample54.56	Sample144	0	Bacteria	Bacteroidota	Bacteroidia	Bacteroidales	F082	Limimorpha	NA
MEGAHIT-MetaBAT2Refined-Sample54.56	megahit_metabat2_sample54_56	MEGAHIT-MetaBAT2Refined-Sample54.56	Sample2	0	Bacteria	Bacteroidota	Bacteroidia	Bacteroidales	F082	Limimorpha	NA
MEGAHIT-MetaBAT2Refined-Sample54.56	megahit_metabat2_sample54_56	MEGAHIT-MetaBAT2Refined-Sample54.56	Sample301	0	Bacteria	Bacteroidota	Bacteroidia	Bacteroidales	F082	Limimorpha	NA
MEGAHIT-MetaBAT2Refined-Sample54.56	megahit_metabat2_sample54_56	MEGAHIT-MetaBAT2Refined-Sample54.56	Sample302	0	Bacteria	Bacteroidota	Bacteroidia	Bacteroidales	F082	Limimorpha	NA
MEGAHIT-MetaBAT2Refined-Sample54.56	megahit_metabat2_sample54_56	MEGAHIT-MetaBAT2Refined-Sample54.56	Sample303	0	Bacteria	Bacteroidota	Bacteroidia	Bacteroidales	F082	Limimorpha	NA
MEGAHIT-MetaBAT2Refined-Sample54.56	megahit_metabat2_sample54_56	MEGAHIT-MetaBAT2Refined-Sample54.56	Sample310	0	Bacteria	Bacteroidota	Bacteroidia	Bacteroidales	F082	Limimorpha	NA
MEGAHIT-MetaBAT2Refined-Sample54.56	megahit_metabat2_sample54_56	MEGAHIT-MetaBAT2Refined-Sample54.56	Sample311	0	Bacteria	Bacteroidota	Bacteroidia	Bacteroidales	F082	Limimorpha	NA
MEGAHIT-MetaBAT2Refined-Sample54.56	megahit_metabat2_sample54_56	MEGAHIT-MetaBAT2Refined-Sample54.56	Sample312	0	Bacteria	Bacteroidota	Bacteroidia	Bacteroidales	F082	Limimorpha	NA
MEGAHIT-MetaBAT2Refined-Sample54.56	megahit_metabat2_sample54_56	MEGAHIT-MetaBAT2Refined-Sample54.56	Sample319	0	Bacteria	Bacteroidota	Bacteroidia	Bacteroidales	F082	Limimorpha	NA
MEGAHIT-MetaBAT2Refined-Sample54.56	megahit_metabat2_sample54_56	MEGAHIT-MetaBAT2Refined-Sample54.56	Sample321	0	Bacteria	Bacteroidota	Bacteroidia	Bacteroidales	F082	Limimorpha	NA
MEGAHIT-MetaBAT2Refined-Sample54.56	megahit_metabat2_sample54_56	MEGAHIT-MetaBAT2Refined-Sample54.56	Sample322	0	Bacteria	Bacteroidota	Bacteroidia	Bacteroidales	F082	Limimorpha	NA
MEGAHIT-MetaBAT2Refined-Sample54.56	megahit_metabat2_sample54_56	MEGAHIT-MetaBAT2Refined-Sample54.56	Sample37	0	Bacteria	Bacteroidota	Bacteroidia	Bacteroidales	F082	Limimorpha	NA
MEGAHIT-MetaBAT2Refined-Sample54.56	megahit_metabat2_sample54_56	MEGAHIT-MetaBAT2Refined-Sample54.56	Sample53	0	Bacteria	Bacteroidota	Bacteroidia	Bacteroidales	F082	Limimorpha	NA
MEGAHIT-MetaBAT2Refined-Sample54.56	megahit_metabat2_sample54_56	MEGAHIT-MetaBAT2Refined-Sample54.56	Sample54	0.8186913364208404	Bacteria	Bacteroidota	Bacteroidia	Bacteroidales	F082	Limimorpha	NA
MEGAHIT-MetaBAT2Refined-Sample54.56	megahit_metabat2_sample54_56	MEGAHIT-MetaBAT2Refined-Sample54.56	Sample56	0	Bacteria	Bacteroidota	Bacteroidia	Bacteroidales	F082	Limimorpha	NA
MEGAHIT-MetaBAT2Refined-Sample54.56	megahit_metabat2_sample54_56	MEGAHIT-MetaBAT2Refined-Sample54.56	Sample57	0	Bacteria	Bacteroidota	Bacteroidia	Bacteroidales	F082	Limimorpha	NA
MEGAHIT-MetaBAT2Refined-Sample54.56	megahit_metabat2_sample54_56	MEGAHIT-MetaBAT2Refined-Sample54.56	Sample58	0	Bacteria	Bacteroidota	Bacteroidia	Bacteroidales	F082	Limimorpha	NA
MEGAHIT-MetaBAT2Refined-Sample54.56	megahit_metabat2_sample54_56	MEGAHIT-MetaBAT2Refined-Sample54.56	Sample59	0	Bacteria	Bacteroidota	Bacteroidia	Bacteroidales	F082	Limimorpha	NA
MEGAHIT-MetaBAT2Refined-Sample54.56	megahit_metabat2_sample54_56	MEGAHIT-MetaBAT2Refined-Sample54.56	Sample6	0	Bacteria	Bacteroidota	Bacteroidia	Bacteroidales	F082	Limimorpha	NA
MEGAHIT-MetaBAT2Refined-Sample54.56	megahit_metabat2_sample54_56	MEGAHIT-MetaBAT2Refined-Sample54.56	Sample60	0	Bacteria	Bacteroidota	Bacteroidia	Bacteroidales	F082	Limimorpha	NA
MEGAHIT-MetaBAT2Refined-Sample54.56	megahit_metabat2_sample54_56	MEGAHIT-MetaBAT2Refined-Sample54.56	Sample61	0	Bacteria	Bacteroidota	Bacteroidia	Bacteroidales	F082	Limimorpha	NA
MEGAHIT-MetaBAT2Refined-Sample54.56	megahit_metabat2_sample54_56	MEGAHIT-MetaBAT2Refined-Sample54.56	Sample62	0	Bacteria	Bacteroidota	Bacteroidia	Bacteroidales	F082	Limimorpha	NA
MEGAHIT-MetaBAT2Refined-Sample54.56	megahit_metabat2_sample54_56	MEGAHIT-MetaBAT2Refined-Sample54.56	Sample64	0	Bacteria	Bacteroidota	Bacteroidia	Bacteroidales	F082	Limimorpha	NA
MEGAHIT-MetaBAT2Refined-Sample54.56	megahit_metabat2_sample54_56	MEGAHIT-MetaBAT2Refined-Sample54.56	Sample65	0	Bacteria	Bacteroidota	Bacteroidia	Bacteroidales	F082	Limimorpha	NA
MEGAHIT-MetaBAT2Refined-Sample54.56	megahit_metabat2_sample54_56	MEGAHIT-MetaBAT2Refined-Sample54.56	Sample66	0	Bacteria	Bacteroidota	Bacteroidia	Bacteroidales	F082	Limimorpha	NA
MEGAHIT-MetaBAT2Refined-Sample54.56	megahit_metabat2_sample54_56	MEGAHIT-MetaBAT2Refined-Sample54.56	Sample67	0	Bacteria	Bacteroidota	Bacteroidia	Bacteroidales	F082	Limimorpha	NA
MEGAHIT-MetaBAT2Refined-Sample54.56	megahit_metabat2_sample54_56	MEGAHIT-MetaBAT2Refined-Sample54.56	Sample70	0	Bacteria	Bacteroidota	Bacteroidia	Bacteroidales	F082	Limimorpha	NA
MEGAHIT-MetaBAT2Refined-Sample54.56	megahit_metabat2_sample54_56	MEGAHIT-MetaBAT2Refined-Sample54.56	Sample80	0	Bacteria	Bacteroidota	Bacteroidia	Bacteroidales	F082	Limimorpha	NA
MEGAHIT-MaxBin2Refined-Sample322.101	megahit_maxbin2_sample322_101	MEGAHIT-MaxBin2Refined-Sample322.101	Sample1	0	Bacteria	Planctomycetota	Phycisphaerae	UBA1845	PWPN01	JAAXZI01	NA
MEGAHIT-MaxBin2Refined-Sample322.101	megahit_maxbin2_sample322_101	MEGAHIT-MaxBin2Refined-Sample322.101	Sample115	0	Bacteria	Planctomycetota	Phycisphaerae	UBA1845	PWPN01	JAAXZI01	NA
MEGAHIT-MaxBin2Refined-Sample322.101	megahit_maxbin2_sample322_101	MEGAHIT-MaxBin2Refined-Sample322.101	Sample116	0	Bacteria	Planctomycetota	Phycisphaerae	UBA1845	PWPN01	JAAXZI01	NA
MEGAHIT-MaxBin2Refined-Sample322.101	megahit_maxbin2_sample322_101	MEGAHIT-MaxBin2Refined-Sample322.101	Sample117	0	Bacteria	Planctomycetota	Phycisphaerae	UBA1845	PWPN01	JAAXZI01	NA
MEGAHIT-MaxBin2Refined-Sample322.101	megahit_maxbin2_sample322_101	MEGAHIT-MaxBin2Refined-Sample322.101	Sample118	0	Bacteria	Planctomycetota	Phycisphaerae	UBA1845	PWPN01	JAAXZI01	NA
MEGAHIT-MaxBin2Refined-Sample322.101	megahit_maxbin2_sample322_101	MEGAHIT-MaxBin2Refined-Sample322.101	Sample119	0	Bacteria	Planctomycetota	Phycisphaerae	UBA1845	PWPN01	JAAXZI01	NA
MEGAHIT-MaxBin2Refined-Sample322.101	megahit_maxbin2_sample322_101	MEGAHIT-MaxBin2Refined-Sample322.101	Sample120	0	Bacteria	Planctomycetota	Phycisphaerae	UBA1845	PWPN01	JAAXZI01	NA
MEGAHIT-MaxBin2Refined-Sample322.101	megahit_maxbin2_sample322_101	MEGAHIT-MaxBin2Refined-Sample322.101	Sample121	0	Bacteria	Planctomycetota	Phycisphaerae	UBA1845	PWPN01	JAAXZI01	NA
MEGAHIT-MaxBin2Refined-Sample322.101	megahit_maxbin2_sample322_101	MEGAHIT-MaxBin2Refined-Sample322.101	Sample123	0	Bacteria	Planctomycetota	Phycisphaerae	UBA1845	PWPN01	JAAXZI01	NA
MEGAHIT-MaxBin2Refined-Sample322.101	megahit_maxbin2_sample322_101	MEGAHIT-MaxBin2Refined-Sample322.101	Sample125	0	Bacteria	Planctomycetota	Phycisphaerae	UBA1845	PWPN01	JAAXZI01	NA
MEGAHIT-MaxBin2Refined-Sample322.101	megahit_maxbin2_sample322_101	MEGAHIT-MaxBin2Refined-Sample322.101	Sample128	0	Bacteria	Planctomycetota	Phycisphaerae	UBA1845	PWPN01	JAAXZI01	NA
MEGAHIT-MaxBin2Refined-Sample322.101	megahit_maxbin2_sample322_101	MEGAHIT-MaxBin2Refined-Sample322.101	Sample129	0	Bacteria	Planctomycetota	Phycisphaerae	UBA1845	PWPN01	JAAXZI01	NA
MEGAHIT-MaxBin2Refined-Sample322.101	megahit_maxbin2_sample322_101	MEGAHIT-MaxBin2Refined-Sample322.101	Sample130	0	Bacteria	Planctomycetota	Phycisphaerae	UBA1845	PWPN01	JAAXZI01	NA
MEGAHIT-MaxBin2Refined-Sample322.101	megahit_maxbin2_sample322_101	MEGAHIT-MaxBin2Refined-Sample322.101	Sample131	0	Bacteria	Planctomycetota	Phycisphaerae	UBA1845	PWPN01	JAAXZI01	NA
MEGAHIT-MaxBin2Refined-Sample322.101	megahit_maxbin2_sample322_101	MEGAHIT-MaxBin2Refined-Sample322.101	Sample132	0	Bacteria	Planctomycetota	Phycisphaerae	UBA1845	PWPN01	JAAXZI01	NA
MEGAHIT-MaxBin2Refined-Sample322.101	megahit_maxbin2_sample322_101	MEGAHIT-MaxBin2Refined-Sample322.101	Sample133	0	Bacteria	Planctomycetota	Phycisphaerae	UBA1845	PWPN01	JAAXZI01	NA
MEGAHIT-MaxBin2Refined-Sample322.101	megahit_maxbin2_sample322_101	MEGAHIT-MaxBin2Refined-Sample322.101	Sample134	0	Bacteria	Planctomycetota	Phycisphaerae	UBA1845	PWPN01	JAAXZI01	NA
MEGAHIT-MaxBin2Refined-Sample322.101	megahit_maxbin2_sample322_101	MEGAHIT-MaxBin2Refined-Sample322.101	Sample135	0	Bacteria	Planctomycetota	Phycisphaerae	UBA1845	PWPN01	JAAXZI01	NA
MEGAHIT-MaxBin2Refined-Sample322.101	megahit_maxbin2_sample322_101	MEGAHIT-MaxBin2Refined-Sample322.101	Sample136	0	Bacteria	Planctomycetota	Phycisphaerae	UBA1845	PWPN01	JAAXZI01	NA
MEGAHIT-MaxBin2Refined-Sample322.101	megahit_maxbin2_sample322_101	MEGAHIT-MaxBin2Refined-Sample322.101	Sample137	0	Bacteria	Planctomycetota	Phycisphaerae	UBA1845	PWPN01	JAAXZI01	NA
MEGAHIT-MaxBin2Refined-Sample322.101	megahit_maxbin2_sample322_101	MEGAHIT-MaxBin2Refined-Sample322.101	Sample139	0	Bacteria	Planctomycetota	Phycisphaerae	UBA1845	PWPN01	JAAXZI01	NA
MEGAHIT-MaxBin2Refined-Sample322.101	megahit_maxbin2_sample322_101	MEGAHIT-MaxBin2Refined-Sample322.101	Sample140	0	Bacteria	Planctomycetota	Phycisphaerae	UBA1845	PWPN01	JAAXZI01	NA
MEGAHIT-MaxBin2Refined-Sample322.101	megahit_maxbin2_sample322_101	MEGAHIT-MaxBin2Refined-Sample322.101	Sample141	0	Bacteria	Planctomycetota	Phycisphaerae	UBA1845	PWPN01	JAAXZI01	NA
MEGAHIT-MaxBin2Refined-Sample322.101	megahit_maxbin2_sample322_101	MEGAHIT-MaxBin2Refined-Sample322.101	Sample142	0	Bacteria	Planctomycetota	Phycisphaerae	UBA1845	PWPN01	JAAXZI01	NA
MEGAHIT-MaxBin2Refined-Sample322.101	megahit_maxbin2_sample322_101	MEGAHIT-MaxBin2Refined-Sample322.101	Sample143	0	Bacteria	Planctomycetota	Phycisphaerae	UBA1845	PWPN01	JAAXZI01	NA
MEGAHIT-MaxBin2Refined-Sample322.101	megahit_maxbin2_sample322_101	MEGAHIT-MaxBin2Refined-Sample322.101	Sample144	0	Bacteria	Planctomycetota	Phycisphaerae	UBA1845	PWPN01	JAAXZI01	NA
MEGAHIT-MaxBin2Refined-Sample322.101	megahit_maxbin2_sample322_101	MEGAHIT-MaxBin2Refined-Sample322.101	Sample2	0	Bacteria	Planctomycetota	Phycisphaerae	UBA1845	PWPN01	JAAXZI01	NA
MEGAHIT-MaxBin2Refined-Sample322.101	megahit_maxbin2_sample322_101	MEGAHIT-MaxBin2Refined-Sample322.101	Sample301	0	Bacteria	Planctomycetota	Phycisphaerae	UBA1845	PWPN01	JAAXZI01	NA
MEGAHIT-MaxBin2Refined-Sample322.101	megahit_maxbin2_sample322_101	MEGAHIT-MaxBin2Refined-Sample322.101	Sample302	0	Bacteria	Planctomycetota	Phycisphaerae	UBA1845	PWPN01	JAAXZI01	NA
MEGAHIT-MaxBin2Refined-Sample322.101	megahit_maxbin2_sample322_101	MEGAHIT-MaxBin2Refined-Sample322.101	Sample303	0	Bacteria	Planctomycetota	Phycisphaerae	UBA1845	PWPN01	JAAXZI01	NA
MEGAHIT-MaxBin2Refined-Sample322.101	megahit_maxbin2_sample322_101	MEGAHIT-MaxBin2Refined-Sample322.101	Sample310	0	Bacteria	Planctomycetota	Phycisphaerae	UBA1845	PWPN01	JAAXZI01	NA
MEGAHIT-MaxBin2Refined-Sample322.101	megahit_maxbin2_sample322_101	MEGAHIT-MaxBin2Refined-Sample322.101	Sample311	0	Bacteria	Planctomycetota	Phycisphaerae	UBA1845	PWPN01	JAAXZI01	NA
MEGAHIT-MaxBin2Refined-Sample322.101	megahit_maxbin2_sample322_101	MEGAHIT-MaxBin2Refined-Sample322.101	Sample312	0	Bacteria	Planctomycetota	Phycisphaerae	UBA1845	PWPN01	JAAXZI01	NA
MEGAHIT-MaxBin2Refined-Sample322.101	megahit_maxbin2_sample322_101	MEGAHIT-MaxBin2Refined-Sample322.101	Sample319	0	Bacteria	Planctomycetota	Phycisphaerae	UBA1845	PWPN01	JAAXZI01	NA
MEGAHIT-MaxBin2Refined-Sample322.101	megahit_maxbin2_sample322_101	MEGAHIT-MaxBin2Refined-Sample322.101	Sample321	0	Bacteria	Planctomycetota	Phycisphaerae	UBA1845	PWPN01	JAAXZI01	NA
MEGAHIT-MaxBin2Refined-Sample322.101	megahit_maxbin2_sample322_101	MEGAHIT-MaxBin2Refined-Sample322.101	Sample322	0.4699717928995533	Bacteria	Planctomycetota	Phycisphaerae	UBA1845	PWPN01	JAAXZI01	NA
MEGAHIT-MaxBin2Refined-Sample322.101	megahit_maxbin2_sample322_101	MEGAHIT-MaxBin2Refined-Sample322.101	Sample37	0	Bacteria	Planctomycetota	Phycisphaerae	UBA1845	PWPN01	JAAXZI01	NA
MEGAHIT-MaxBin2Refined-Sample322.101	megahit_maxbin2_sample322_101	MEGAHIT-MaxBin2Refined-Sample322.101	Sample53	0	Bacteria	Planctomycetota	Phycisphaerae	UBA1845	PWPN01	JAAXZI01	NA
MEGAHIT-MaxBin2Refined-Sample322.101	megahit_maxbin2_sample322_101	MEGAHIT-MaxBin2Refined-Sample322.101	Sample54	0	Bacteria	Planctomycetota	Phycisphaerae	UBA1845	PWPN01	JAAXZI01	NA
MEGAHIT-MaxBin2Refined-Sample322.101	megahit_maxbin2_sample322_101	MEGAHIT-MaxBin2Refined-Sample322.101	Sample56	0	Bacteria	Planctomycetota	Phycisphaerae	UBA1845	PWPN01	JAAXZI01	NA
MEGAHIT-MaxBin2Refined-Sample322.101	megahit_maxbin2_sample322_101	MEGAHIT-MaxBin2Refined-Sample322.101	Sample57	0	Bacteria	Planctomycetota	Phycisphaerae	UBA1845	PWPN01	JAAXZI01	NA
MEGAHIT-MaxBin2Refined-Sample322.101	megahit_maxbin2_sample322_101	MEGAHIT-MaxBin2Refined-Sample322.101	Sample58	0	Bacteria	Planctomycetota	Phycisphaerae	UBA1845	PWPN01	JAAXZI01	NA
MEGAHIT-MaxBin2Refined-Sample322.101	megahit_maxbin2_sample322_101	MEGAHIT-MaxBin2Refined-Sample322.101	Sample59	0	Bacteria	Planctomycetota	Phycisphaerae	UBA1845	PWPN01	JAAXZI01	NA
MEGAHIT-MaxBin2Refined-Sample322.101	megahit_maxbin2_sample322_101	MEGAHIT-MaxBin2Refined-Sample322.101	Sample6	0	Bacteria	Planctomycetota	Phycisphaerae	UBA1845	PWPN01	JAAXZI01	NA
MEGAHIT-MaxBin2Refined-Sample322.101	megahit_maxbin2_sample322_101	MEGAHIT-MaxBin2Refined-Sample322.101	Sample60	0	Bacteria	Planctomycetota	Phycisphaerae	UBA1845	PWPN01	JAAXZI01	NA
MEGAHIT-MaxBin2Refined-Sample322.101	megahit_maxbin2_sample322_101	MEGAHIT-MaxBin2Refined-Sample322.101	Sample61	0	Bacteria	Planctomycetota	Phycisphaerae	UBA1845	PWPN01	JAAXZI01	NA
MEGAHIT-MaxBin2Refined-Sample322.101	megahit_maxbin2_sample322_101	MEGAHIT-MaxBin2Refined-Sample322.101	Sample62	0	Bacteria	Planctomycetota	Phycisphaerae	UBA1845	PWPN01	JAAXZI01	NA
MEGAHIT-MaxBin2Refined-Sample322.101	megahit_maxbin2_sample322_101	MEGAHIT-MaxBin2Refined-Sample322.101	Sample64	0	Bacteria	Planctomycetota	Phycisphaerae	UBA1845	PWPN01	JAAXZI01	NA
MEGAHIT-MaxBin2Refined-Sample322.101	megahit_maxbin2_sample322_101	MEGAHIT-MaxBin2Refined-Sample322.101	Sample65	0	Bacteria	Planctomycetota	Phycisphaerae	UBA1845	PWPN01	JAAXZI01	NA
MEGAHIT-MaxBin2Refined-Sample322.101	megahit_maxbin2_sample322_101	MEGAHIT-MaxBin2Refined-Sample322.101	Sample66	0	Bacteria	Planctomycetota	Phycisphaerae	UBA1845	PWPN01	JAAXZI01	NA
MEGAHIT-MaxBin2Refined-Sample322.101	megahit_maxbin2_sample322_101	MEGAHIT-MaxBin2Refined-Sample322.101	Sample67	0	Bacteria	Planctomycetota	Phycisphaerae	UBA1845	PWPN01	JAAXZI01	NA
MEGAHIT-MaxBin2Refined-Sample322.101	megahit_maxbin2_sample322_101	MEGAHIT-MaxBin2Refined-Sample322.101	Sample70	0	Bacteria	Planctomycetota	Phycisphaerae	UBA1845	PWPN01	JAAXZI01	NA
MEGAHIT-MaxBin2Refined-Sample322.101	megahit_maxbin2_sample322_101	MEGAHIT-MaxBin2Refined-Sample322.101	Sample80	0	Bacteria	Planctomycetota	Phycisphaerae	UBA1845	PWPN01	JAAXZI01	NA
MEGAHIT-MetaBAT2Refined-Sample115.147	megahit_metabat2_sample115_147	MEGAHIT-MetaBAT2Refined-Sample115.147	Sample1	0	Bacteria	Bacillota	Clostridia	Oscillospirales	Acutalibacteraceae	Avimonas	Avimonas sp001513365
MEGAHIT-MetaBAT2Refined-Sample115.147	megahit_metabat2_sample115_147	MEGAHIT-MetaBAT2Refined-Sample115.147	Sample115	0.45014768148696993	Bacteria	Bacillota	Clostridia	Oscillospirales	Acutalibacteraceae	Avimonas	Avimonas sp001513365
MEGAHIT-MetaBAT2Refined-Sample115.147	megahit_metabat2_sample115_147	MEGAHIT-MetaBAT2Refined-Sample115.147	Sample116	0	Bacteria	Bacillota	Clostridia	Oscillospirales	Acutalibacteraceae	Avimonas	Avimonas sp001513365
MEGAHIT-MetaBAT2Refined-Sample115.147	megahit_metabat2_sample115_147	MEGAHIT-MetaBAT2Refined-Sample115.147	Sample117	0	Bacteria	Bacillota	Clostridia	Oscillospirales	Acutalibacteraceae	Avimonas	Avimonas sp001513365
MEGAHIT-MetaBAT2Refined-Sample115.147	megahit_metabat2_sample115_147	MEGAHIT-MetaBAT2Refined-Sample115.147	Sample118	0	Bacteria	Bacillota	Clostridia	Oscillospirales	Acutalibacteraceae	Avimonas	Avimonas sp001513365
MEGAHIT-MetaBAT2Refined-Sample115.147	megahit_metabat2_sample115_147	MEGAHIT-MetaBAT2Refined-Sample115.147	Sample119	0	Bacteria	Bacillota	Clostridia	Oscillospirales	Acutalibacteraceae	Avimonas	Avimonas sp001513365
MEGAHIT-MetaBAT2Refined-Sample115.147	megahit_metabat2_sample115_147	MEGAHIT-MetaBAT2Refined-Sample115.147	Sample120	0	Bacteria	Bacillota	Clostridia	Oscillospirales	Acutalibacteraceae	Avimonas	Avimonas sp001513365
MEGAHIT-MetaBAT2Refined-Sample115.147	megahit_metabat2_sample115_147	MEGAHIT-MetaBAT2Refined-Sample115.147	Sample121	0	Bacteria	Bacillota	Clostridia	Oscillospirales	Acutalibacteraceae	Avimonas	Avimonas sp001513365
MEGAHIT-MetaBAT2Refined-Sample115.147	megahit_metabat2_sample115_147	MEGAHIT-MetaBAT2Refined-Sample115.147	Sample123	0	Bacteria	Bacillota	Clostridia	Oscillospirales	Acutalibacteraceae	Avimonas	Avimonas sp001513365
MEGAHIT-MetaBAT2Refined-Sample115.147	megahit_metabat2_sample115_147	MEGAHIT-MetaBAT2Refined-Sample115.147	Sample125	0	Bacteria	Bacillota	Clostridia	Oscillospirales	Acutalibacteraceae	Avimonas	Avimonas sp001513365
MEGAHIT-MetaBAT2Refined-Sample115.147	megahit_metabat2_sample115_147	MEGAHIT-MetaBAT2Refined-Sample115.147	Sample128	0	Bacteria	Bacillota	Clostridia	Oscillospirales	Acutalibacteraceae	Avimonas	Avimonas sp001513365
MEGAHIT-MetaBAT2Refined-Sample115.147	megahit_metabat2_sample115_147	MEGAHIT-MetaBAT2Refined-Sample115.147	Sample129	0	Bacteria	Bacillota	Clostridia	Oscillospirales	Acutalibacteraceae	Avimonas	Avimonas sp001513365
MEGAHIT-MetaBAT2Refined-Sample115.147	megahit_metabat2_sample115_147	MEGAHIT-MetaBAT2Refined-Sample115.147	Sample130	0	Bacteria	Bacillota	Clostridia	Oscillospirales	Acutalibacteraceae	Avimonas	Avimonas sp001513365
MEGAHIT-MetaBAT2Refined-Sample115.147	megahit_metabat2_sample115_147	MEGAHIT-MetaBAT2Refined-Sample115.147	Sample131	0	Bacteria	Bacillota	Clostridia	Oscillospirales	Acutalibacteraceae	Avimonas	Avimonas sp001513365
MEGAHIT-MetaBAT2Refined-Sample115.147	megahit_metabat2_sample115_147	MEGAHIT-MetaBAT2Refined-Sample115.147	Sample132	0	Bacteria	Bacillota	Clostridia	Oscillospirales	Acutalibacteraceae	Avimonas	Avimonas sp001513365
MEGAHIT-MetaBAT2Refined-Sample115.147	megahit_metabat2_sample115_147	MEGAHIT-MetaBAT2Refined-Sample115.147	Sample133	0	Bacteria	Bacillota	Clostridia	Oscillospirales	Acutalibacteraceae	Avimonas	Avimonas sp001513365
MEGAHIT-MetaBAT2Refined-Sample115.147	megahit_metabat2_sample115_147	MEGAHIT-MetaBAT2Refined-Sample115.147	Sample134	0	Bacteria	Bacillota	Clostridia	Oscillospirales	Acutalibacteraceae	Avimonas	Avimonas sp001513365
MEGAHIT-MetaBAT2Refined-Sample115.147	megahit_metabat2_sample115_147	MEGAHIT-MetaBAT2Refined-Sample115.147	Sample135	0	Bacteria	Bacillota	Clostridia	Oscillospirales	Acutalibacteraceae	Avimonas	Avimonas sp001513365
MEGAHIT-MetaBAT2Refined-Sample115.147	megahit_metabat2_sample115_147	MEGAHIT-MetaBAT2Refined-Sample115.147	Sample136	0	Bacteria	Bacillota	Clostridia	Oscillospirales	Acutalibacteraceae	Avimonas	Avimonas sp001513365
MEGAHIT-MetaBAT2Refined-Sample115.147	megahit_metabat2_sample115_147	MEGAHIT-MetaBAT2Refined-Sample115.147	Sample137	0	Bacteria	Bacillota	Clostridia	Oscillospirales	Acutalibacteraceae	Avimonas	Avimonas sp001513365
MEGAHIT-MetaBAT2Refined-Sample115.147	megahit_metabat2_sample115_147	MEGAHIT-MetaBAT2Refined-Sample115.147	Sample139	0	Bacteria	Bacillota	Clostridia	Oscillospirales	Acutalibacteraceae	Avimonas	Avimonas sp001513365
MEGAHIT-MetaBAT2Refined-Sample115.147	megahit_metabat2_sample115_147	MEGAHIT-MetaBAT2Refined-Sample115.147	Sample140	0	Bacteria	Bacillota	Clostridia	Oscillospirales	Acutalibacteraceae	Avimonas	Avimonas sp001513365
MEGAHIT-MetaBAT2Refined-Sample115.147	megahit_metabat2_sample115_147	MEGAHIT-MetaBAT2Refined-Sample115.147	Sample141	0	Bacteria	Bacillota	Clostridia	Oscillospirales	Acutalibacteraceae	Avimonas	Avimonas sp001513365
MEGAHIT-MetaBAT2Refined-Sample115.147	megahit_metabat2_sample115_147	MEGAHIT-MetaBAT2Refined-Sample115.147	Sample142	0	Bacteria	Bacillota	Clostridia	Oscillospirales	Acutalibacteraceae	Avimonas	Avimonas sp001513365
MEGAHIT-MetaBAT2Refined-Sample115.147	megahit_metabat2_sample115_147	MEGAHIT-MetaBAT2Refined-Sample115.147	Sample143	0	Bacteria	Bacillota	Clostridia	Oscillospirales	Acutalibacteraceae	Avimonas	Avimonas sp001513365
MEGAHIT-MetaBAT2Refined-Sample115.147	megahit_metabat2_sample115_147	MEGAHIT-MetaBAT2Refined-Sample115.147	Sample144	0	Bacteria	Bacillota	Clostridia	Oscillospirales	Acutalibacteraceae	Avimonas	Avimonas sp001513365
MEGAHIT-MetaBAT2Refined-Sample115.147	megahit_metabat2_sample115_147	MEGAHIT-MetaBAT2Refined-Sample115.147	Sample2	0	Bacteria	Bacillota	Clostridia	Oscillospirales	Acutalibacteraceae	Avimonas	Avimonas sp001513365
MEGAHIT-MetaBAT2Refined-Sample115.147	megahit_metabat2_sample115_147	MEGAHIT-MetaBAT2Refined-Sample115.147	Sample301	0	Bacteria	Bacillota	Clostridia	Oscillospirales	Acutalibacteraceae	Avimonas	Avimonas sp001513365
MEGAHIT-MetaBAT2Refined-Sample115.147	megahit_metabat2_sample115_147	MEGAHIT-MetaBAT2Refined-Sample115.147	Sample302	0	Bacteria	Bacillota	Clostridia	Oscillospirales	Acutalibacteraceae	Avimonas	Avimonas sp001513365
MEGAHIT-MetaBAT2Refined-Sample115.147	megahit_metabat2_sample115_147	MEGAHIT-MetaBAT2Refined-Sample115.147	Sample303	0	Bacteria	Bacillota	Clostridia	Oscillospirales	Acutalibacteraceae	Avimonas	Avimonas sp001513365
MEGAHIT-MetaBAT2Refined-Sample115.147	megahit_metabat2_sample115_147	MEGAHIT-MetaBAT2Refined-Sample115.147	Sample310	0	Bacteria	Bacillota	Clostridia	Oscillospirales	Acutalibacteraceae	Avimonas	Avimonas sp001513365
MEGAHIT-MetaBAT2Refined-Sample115.147	megahit_metabat2_sample115_147	MEGAHIT-MetaBAT2Refined-Sample115.147	Sample311	0	Bacteria	Bacillota	Clostridia	Oscillospirales	Acutalibacteraceae	Avimonas	Avimonas sp001513365
MEGAHIT-MetaBAT2Refined-Sample115.147	megahit_metabat2_sample115_147	MEGAHIT-MetaBAT2Refined-Sample115.147	Sample312	0	Bacteria	Bacillota	Clostridia	Oscillospirales	Acutalibacteraceae	Avimonas	Avimonas sp001513365
MEGAHIT-MetaBAT2Refined-Sample115.147	megahit_metabat2_sample115_147	MEGAHIT-MetaBAT2Refined-Sample115.147	Sample319	0	Bacteria	Bacillota	Clostridia	Oscillospirales	Acutalibacteraceae	Avimonas	Avimonas sp001513365
MEGAHIT-MetaBAT2Refined-Sample115.147	megahit_metabat2_sample115_147	MEGAHIT-MetaBAT2Refined-Sample115.147	Sample321	0	Bacteria	Bacillota	Clostridia	Oscillospirales	Acutalibacteraceae	Avimonas	Avimonas sp001513365
MEGAHIT-MetaBAT2Refined-Sample115.147	megahit_metabat2_sample115_147	MEGAHIT-MetaBAT2Refined-Sample115.147	Sample322	0	Bacteria	Bacillota	Clostridia	Oscillospirales	Acutalibacteraceae	Avimonas	Avimonas sp001513365
MEGAHIT-MetaBAT2Refined-Sample115.147	megahit_metabat2_sample115_147	MEGAHIT-MetaBAT2Refined-Sample115.147	Sample37	0	Bacteria	Bacillota	Clostridia	Oscillospirales	Acutalibacteraceae	Avimonas	Avimonas sp001513365
MEGAHIT-MetaBAT2Refined-Sample115.147	megahit_metabat2_sample115_147	MEGAHIT-MetaBAT2Refined-Sample115.147	Sample53	0	Bacteria	Bacillota	Clostridia	Oscillospirales	Acutalibacteraceae	Avimonas	Avimonas sp001513365
MEGAHIT-MetaBAT2Refined-Sample115.147	megahit_metabat2_sample115_147	MEGAHIT-MetaBAT2Refined-Sample115.147	Sample54	0	Bacteria	Bacillota	Clostridia	Oscillospirales	Acutalibacteraceae	Avimonas	Avimonas sp001513365
MEGAHIT-MetaBAT2Refined-Sample115.147	megahit_metabat2_sample115_147	MEGAHIT-MetaBAT2Refined-Sample115.147	Sample56	0	Bacteria	Bacillota	Clostridia	Oscillospirales	Acutalibacteraceae	Avimonas	Avimonas sp001513365
MEGAHIT-MetaBAT2Refined-Sample115.147	megahit_metabat2_sample115_147	MEGAHIT-MetaBAT2Refined-Sample115.147	Sample57	0	Bacteria	Bacillota	Clostridia	Oscillospirales	Acutalibacteraceae	Avimonas	Avimonas sp001513365
MEGAHIT-MetaBAT2Refined-Sample115.147	megahit_metabat2_sample115_147	MEGAHIT-MetaBAT2Refined-Sample115.147	Sample58	0	Bacteria	Bacillota	Clostridia	Oscillospirales	Acutalibacteraceae	Avimonas	Avimonas sp001513365
MEGAHIT-MetaBAT2Refined-Sample115.147	megahit_metabat2_sample115_147	MEGAHIT-MetaBAT2Refined-Sample115.147	Sample59	0	Bacteria	Bacillota	Clostridia	Oscillospirales	Acutalibacteraceae	Avimonas	Avimonas sp001513365
MEGAHIT-MetaBAT2Refined-Sample115.147	megahit_metabat2_sample115_147	MEGAHIT-MetaBAT2Refined-Sample115.147	Sample6	0	Bacteria	Bacillota	Clostridia	Oscillospirales	Acutalibacteraceae	Avimonas	Avimonas sp001513365
MEGAHIT-MetaBAT2Refined-Sample115.147	megahit_metabat2_sample115_147	MEGAHIT-MetaBAT2Refined-Sample115.147	Sample60	0	Bacteria	Bacillota	Clostridia	Oscillospirales	Acutalibacteraceae	Avimonas	Avimonas sp001513365
MEGAHIT-MetaBAT2Refined-Sample115.147	megahit_metabat2_sample115_147	MEGAHIT-MetaBAT2Refined-Sample115.147	Sample61	0	Bacteria	Bacillota	Clostridia	Oscillospirales	Acutalibacteraceae	Avimonas	Avimonas sp001513365
MEGAHIT-MetaBAT2Refined-Sample115.147	megahit_metabat2_sample115_147	MEGAHIT-MetaBAT2Refined-Sample115.147	Sample62	0	Bacteria	Bacillota	Clostridia	Oscillospirales	Acutalibacteraceae	Avimonas	Avimonas sp001513365
MEGAHIT-MetaBAT2Refined-Sample115.147	megahit_metabat2_sample115_147	MEGAHIT-MetaBAT2Refined-Sample115.147	Sample64	0	Bacteria	Bacillota	Clostridia	Oscillospirales	Acutalibacteraceae	Avimonas	Avimonas sp001513365
MEGAHIT-MetaBAT2Refined-Sample115.147	megahit_metabat2_sample115_147	MEGAHIT-MetaBAT2Refined-Sample115.147	Sample65	0	Bacteria	Bacillota	Clostridia	Oscillospirales	Acutalibacteraceae	Avimonas	Avimonas sp001513365
MEGAHIT-MetaBAT2Refined-Sample115.147	megahit_metabat2_sample115_147	MEGAHIT-MetaBAT2Refined-Sample115.147	Sample66	0	Bacteria	Bacillota	Clostridia	Oscillospirales	Acutalibacteraceae	Avimonas	Avimonas sp001513365
MEGAHIT-MetaBAT2Refined-Sample115.147	megahit_metabat2_sample115_147	MEGAHIT-MetaBAT2Refined-Sample115.147	Sample67	0	Bacteria	Bacillota	Clostridia	Oscillospirales	Acutalibacteraceae	Avimonas	Avimonas sp001513365
MEGAHIT-MetaBAT2Refined-Sample115.147	megahit_metabat2_sample115_147	MEGAHIT-MetaBAT2Refined-Sample115.147	Sample70	0	Bacteria	Bacillota	Clostridia	Oscillospirales	Acutalibacteraceae	Avimonas	Avimonas sp001513365
MEGAHIT-MetaBAT2Refined-Sample115.147	megahit_metabat2_sample115_147	MEGAHIT-MetaBAT2Refined-Sample115.147	Sample80	0	Bacteria	Bacillota	Clostridia	Oscillospirales	Acutalibacteraceae	Avimonas	Avimonas sp001513365
MEGAHIT-MetaBAT2Refined-Sample117.20	megahit_metabat2_sample117_20	MEGAHIT-MetaBAT2Refined-Sample117.20	Sample1	0	Bacteria	Bacteroidota	Bacteroidia	Bacteroidales	Paludibacteraceae	RGIG10190	RGIG10190 sp023227695
MEGAHIT-MetaBAT2Refined-Sample117.20	megahit_metabat2_sample117_20	MEGAHIT-MetaBAT2Refined-Sample117.20	Sample115	0	Bacteria	Bacteroidota	Bacteroidia	Bacteroidales	Paludibacteraceae	RGIG10190	RGIG10190 sp023227695
MEGAHIT-MetaBAT2Refined-Sample117.20	megahit_metabat2_sample117_20	MEGAHIT-MetaBAT2Refined-Sample117.20	Sample116	0	Bacteria	Bacteroidota	Bacteroidia	Bacteroidales	Paludibacteraceae	RGIG10190	RGIG10190 sp023227695
MEGAHIT-MetaBAT2Refined-Sample117.20	megahit_metabat2_sample117_20	MEGAHIT-MetaBAT2Refined-Sample117.20	Sample117	0.37484064557033986	Bacteria	Bacteroidota	Bacteroidia	Bacteroidales	Paludibacteraceae	RGIG10190	RGIG10190 sp023227695
MEGAHIT-MetaBAT2Refined-Sample117.20	megahit_metabat2_sample117_20	MEGAHIT-MetaBAT2Refined-Sample117.20	Sample118	0	Bacteria	Bacteroidota	Bacteroidia	Bacteroidales	Paludibacteraceae	RGIG10190	RGIG10190 sp023227695
MEGAHIT-MetaBAT2Refined-Sample117.20	megahit_metabat2_sample117_20	MEGAHIT-MetaBAT2Refined-Sample117.20	Sample119	0	Bacteria	Bacteroidota	Bacteroidia	Bacteroidales	Paludibacteraceae	RGIG10190	RGIG10190 sp023227695
MEGAHIT-MetaBAT2Refined-Sample117.20	megahit_metabat2_sample117_20	MEGAHIT-MetaBAT2Refined-Sample117.20	Sample120	0	Bacteria	Bacteroidota	Bacteroidia	Bacteroidales	Paludibacteraceae	RGIG10190	RGIG10190 sp023227695
MEGAHIT-MetaBAT2Refined-Sample117.20	megahit_metabat2_sample117_20	MEGAHIT-MetaBAT2Refined-Sample117.20	Sample121	0	Bacteria	Bacteroidota	Bacteroidia	Bacteroidales	Paludibacteraceae	RGIG10190	RGIG10190 sp023227695
MEGAHIT-MetaBAT2Refined-Sample117.20	megahit_metabat2_sample117_20	MEGAHIT-MetaBAT2Refined-Sample117.20	Sample123	0	Bacteria	Bacteroidota	Bacteroidia	Bacteroidales	Paludibacteraceae	RGIG10190	RGIG10190 sp023227695
MEGAHIT-MetaBAT2Refined-Sample117.20	megahit_metabat2_sample117_20	MEGAHIT-MetaBAT2Refined-Sample117.20	Sample125	0	Bacteria	Bacteroidota	Bacteroidia	Bacteroidales	Paludibacteraceae	RGIG10190	RGIG10190 sp023227695
MEGAHIT-MetaBAT2Refined-Sample117.20	megahit_metabat2_sample117_20	MEGAHIT-MetaBAT2Refined-Sample117.20	Sample128	0	Bacteria	Bacteroidota	Bacteroidia	Bacteroidales	Paludibacteraceae	RGIG10190	RGIG10190 sp023227695
MEGAHIT-MetaBAT2Refined-Sample117.20	megahit_metabat2_sample117_20	MEGAHIT-MetaBAT2Refined-Sample117.20	Sample129	0	Bacteria	Bacteroidota	Bacteroidia	Bacteroidales	Paludibacteraceae	RGIG10190	RGIG10190 sp023227695
MEGAHIT-MetaBAT2Refined-Sample117.20	megahit_metabat2_sample117_20	MEGAHIT-MetaBAT2Refined-Sample117.20	Sample130	0	Bacteria	Bacteroidota	Bacteroidia	Bacteroidales	Paludibacteraceae	RGIG10190	RGIG10190 sp023227695
MEGAHIT-MetaBAT2Refined-Sample117.20	megahit_metabat2_sample117_20	MEGAHIT-MetaBAT2Refined-Sample117.20	Sample131	0	Bacteria	Bacteroidota	Bacteroidia	Bacteroidales	Paludibacteraceae	RGIG10190	RGIG10190 sp023227695
MEGAHIT-MetaBAT2Refined-Sample117.20	megahit_metabat2_sample117_20	MEGAHIT-MetaBAT2Refined-Sample117.20	Sample132	0	Bacteria	Bacteroidota	Bacteroidia	Bacteroidales	Paludibacteraceae	RGIG10190	RGIG10190 sp023227695
MEGAHIT-MetaBAT2Refined-Sample117.20	megahit_metabat2_sample117_20	MEGAHIT-MetaBAT2Refined-Sample117.20	Sample133	0	Bacteria	Bacteroidota	Bacteroidia	Bacteroidales	Paludibacteraceae	RGIG10190	RGIG10190 sp023227695
MEGAHIT-MetaBAT2Refined-Sample117.20	megahit_metabat2_sample117_20	MEGAHIT-MetaBAT2Refined-Sample117.20	Sample134	0	Bacteria	Bacteroidota	Bacteroidia	Bacteroidales	Paludibacteraceae	RGIG10190	RGIG10190 sp023227695
MEGAHIT-MetaBAT2Refined-Sample117.20	megahit_metabat2_sample117_20	MEGAHIT-MetaBAT2Refined-Sample117.20	Sample135	0	Bacteria	Bacteroidota	Bacteroidia	Bacteroidales	Paludibacteraceae	RGIG10190	RGIG10190 sp023227695
MEGAHIT-MetaBAT2Refined-Sample117.20	megahit_metabat2_sample117_20	MEGAHIT-MetaBAT2Refined-Sample117.20	Sample136	0	Bacteria	Bacteroidota	Bacteroidia	Bacteroidales	Paludibacteraceae	RGIG10190	RGIG10190 sp023227695
MEGAHIT-MetaBAT2Refined-Sample117.20	megahit_metabat2_sample117_20	MEGAHIT-MetaBAT2Refined-Sample117.20	Sample137	0	Bacteria	Bacteroidota	Bacteroidia	Bacteroidales	Paludibacteraceae	RGIG10190	RGIG10190 sp023227695
MEGAHIT-MetaBAT2Refined-Sample117.20	megahit_metabat2_sample117_20	MEGAHIT-MetaBAT2Refined-Sample117.20	Sample139	0	Bacteria	Bacteroidota	Bacteroidia	Bacteroidales	Paludibacteraceae	RGIG10190	RGIG10190 sp023227695
MEGAHIT-MetaBAT2Refined-Sample117.20	megahit_metabat2_sample117_20	MEGAHIT-MetaBAT2Refined-Sample117.20	Sample140	0	Bacteria	Bacteroidota	Bacteroidia	Bacteroidales	Paludibacteraceae	RGIG10190	RGIG10190 sp023227695
MEGAHIT-MetaBAT2Refined-Sample117.20	megahit_metabat2_sample117_20	MEGAHIT-MetaBAT2Refined-Sample117.20	Sample141	0	Bacteria	Bacteroidota	Bacteroidia	Bacteroidales	Paludibacteraceae	RGIG10190	RGIG10190 sp023227695
MEGAHIT-MetaBAT2Refined-Sample117.20	megahit_metabat2_sample117_20	MEGAHIT-MetaBAT2Refined-Sample117.20	Sample142	0	Bacteria	Bacteroidota	Bacteroidia	Bacteroidales	Paludibacteraceae	RGIG10190	RGIG10190 sp023227695
MEGAHIT-MetaBAT2Refined-Sample117.20	megahit_metabat2_sample117_20	MEGAHIT-MetaBAT2Refined-Sample117.20	Sample143	0	Bacteria	Bacteroidota	Bacteroidia	Bacteroidales	Paludibacteraceae	RGIG10190	RGIG10190 sp023227695
MEGAHIT-MetaBAT2Refined-Sample117.20	megahit_metabat2_sample117_20	MEGAHIT-MetaBAT2Refined-Sample117.20	Sample144	0	Bacteria	Bacteroidota	Bacteroidia	Bacteroidales	Paludibacteraceae	RGIG10190	RGIG10190 sp023227695
MEGAHIT-MetaBAT2Refined-Sample117.20	megahit_metabat2_sample117_20	MEGAHIT-MetaBAT2Refined-Sample117.20	Sample2	0	Bacteria	Bacteroidota	Bacteroidia	Bacteroidales	Paludibacteraceae	RGIG10190	RGIG10190 sp023227695
MEGAHIT-MetaBAT2Refined-Sample117.20	megahit_metabat2_sample117_20	MEGAHIT-MetaBAT2Refined-Sample117.20	Sample301	0	Bacteria	Bacteroidota	Bacteroidia	Bacteroidales	Paludibacteraceae	RGIG10190	RGIG10190 sp023227695
MEGAHIT-MetaBAT2Refined-Sample117.20	megahit_metabat2_sample117_20	MEGAHIT-MetaBAT2Refined-Sample117.20	Sample302	0	Bacteria	Bacteroidota	Bacteroidia	Bacteroidales	Paludibacteraceae	RGIG10190	RGIG10190 sp023227695
MEGAHIT-MetaBAT2Refined-Sample117.20	megahit_metabat2_sample117_20	MEGAHIT-MetaBAT2Refined-Sample117.20	Sample303	0	Bacteria	Bacteroidota	Bacteroidia	Bacteroidales	Paludibacteraceae	RGIG10190	RGIG10190 sp023227695
MEGAHIT-MetaBAT2Refined-Sample117.20	megahit_metabat2_sample117_20	MEGAHIT-MetaBAT2Refined-Sample117.20	Sample310	0	Bacteria	Bacteroidota	Bacteroidia	Bacteroidales	Paludibacteraceae	RGIG10190	RGIG10190 sp023227695
MEGAHIT-MetaBAT2Refined-Sample117.20	megahit_metabat2_sample117_20	MEGAHIT-MetaBAT2Refined-Sample117.20	Sample311	0	Bacteria	Bacteroidota	Bacteroidia	Bacteroidales	Paludibacteraceae	RGIG10190	RGIG10190 sp023227695
MEGAHIT-MetaBAT2Refined-Sample117.20	megahit_metabat2_sample117_20	MEGAHIT-MetaBAT2Refined-Sample117.20	Sample312	0	Bacteria	Bacteroidota	Bacteroidia	Bacteroidales	Paludibacteraceae	RGIG10190	RGIG10190 sp023227695
MEGAHIT-MetaBAT2Refined-Sample117.20	megahit_metabat2_sample117_20	MEGAHIT-MetaBAT2Refined-Sample117.20	Sample319	0	Bacteria	Bacteroidota	Bacteroidia	Bacteroidales	Paludibacteraceae	RGIG10190	RGIG10190 sp023227695
MEGAHIT-MetaBAT2Refined-Sample117.20	megahit_metabat2_sample117_20	MEGAHIT-MetaBAT2Refined-Sample117.20	Sample321	0	Bacteria	Bacteroidota	Bacteroidia	Bacteroidales	Paludibacteraceae	RGIG10190	RGIG10190 sp023227695
MEGAHIT-MetaBAT2Refined-Sample117.20	megahit_metabat2_sample117_20	MEGAHIT-MetaBAT2Refined-Sample117.20	Sample322	0	Bacteria	Bacteroidota	Bacteroidia	Bacteroidales	Paludibacteraceae	RGIG10190	RGIG10190 sp023227695
MEGAHIT-MetaBAT2Refined-Sample117.20	megahit_metabat2_sample117_20	MEGAHIT-MetaBAT2Refined-Sample117.20	Sample37	0	Bacteria	Bacteroidota	Bacteroidia	Bacteroidales	Paludibacteraceae	RGIG10190	RGIG10190 sp023227695
MEGAHIT-MetaBAT2Refined-Sample117.20	megahit_metabat2_sample117_20	MEGAHIT-MetaBAT2Refined-Sample117.20	Sample53	0	Bacteria	Bacteroidota	Bacteroidia	Bacteroidales	Paludibacteraceae	RGIG10190	RGIG10190 sp023227695
MEGAHIT-MetaBAT2Refined-Sample117.20	megahit_metabat2_sample117_20	MEGAHIT-MetaBAT2Refined-Sample117.20	Sample54	0	Bacteria	Bacteroidota	Bacteroidia	Bacteroidales	Paludibacteraceae	RGIG10190	RGIG10190 sp023227695
MEGAHIT-MetaBAT2Refined-Sample117.20	megahit_metabat2_sample117_20	MEGAHIT-MetaBAT2Refined-Sample117.20	Sample56	0	Bacteria	Bacteroidota	Bacteroidia	Bacteroidales	Paludibacteraceae	RGIG10190	RGIG10190 sp023227695
MEGAHIT-MetaBAT2Refined-Sample117.20	megahit_metabat2_sample117_20	MEGAHIT-MetaBAT2Refined-Sample117.20	Sample57	0	Bacteria	Bacteroidota	Bacteroidia	Bacteroidales	Paludibacteraceae	RGIG10190	RGIG10190 sp023227695
MEGAHIT-MetaBAT2Refined-Sample117.20	megahit_metabat2_sample117_20	MEGAHIT-MetaBAT2Refined-Sample117.20	Sample58	0	Bacteria	Bacteroidota	Bacteroidia	Bacteroidales	Paludibacteraceae	RGIG10190	RGIG10190 sp023227695
MEGAHIT-MetaBAT2Refined-Sample117.20	megahit_metabat2_sample117_20	MEGAHIT-MetaBAT2Refined-Sample117.20	Sample59	0	Bacteria	Bacteroidota	Bacteroidia	Bacteroidales	Paludibacteraceae	RGIG10190	RGIG10190 sp023227695
MEGAHIT-MetaBAT2Refined-Sample117.20	megahit_metabat2_sample117_20	MEGAHIT-MetaBAT2Refined-Sample117.20	Sample6	0	Bacteria	Bacteroidota	Bacteroidia	Bacteroidales	Paludibacteraceae	RGIG10190	RGIG10190 sp023227695
MEGAHIT-MetaBAT2Refined-Sample117.20	megahit_metabat2_sample117_20	MEGAHIT-MetaBAT2Refined-Sample117.20	Sample60	0	Bacteria	Bacteroidota	Bacteroidia	Bacteroidales	Paludibacteraceae	RGIG10190	RGIG10190 sp023227695
MEGAHIT-MetaBAT2Refined-Sample117.20	megahit_metabat2_sample117_20	MEGAHIT-MetaBAT2Refined-Sample117.20	Sample61	0	Bacteria	Bacteroidota	Bacteroidia	Bacteroidales	Paludibacteraceae	RGIG10190	RGIG10190 sp023227695
MEGAHIT-MetaBAT2Refined-Sample117.20	megahit_metabat2_sample117_20	MEGAHIT-MetaBAT2Refined-Sample117.20	Sample62	0	Bacteria	Bacteroidota	Bacteroidia	Bacteroidales	Paludibacteraceae	RGIG10190	RGIG10190 sp023227695
MEGAHIT-MetaBAT2Refined-Sample117.20	megahit_metabat2_sample117_20	MEGAHIT-MetaBAT2Refined-Sample117.20	Sample64	0	Bacteria	Bacteroidota	Bacteroidia	Bacteroidales	Paludibacteraceae	RGIG10190	RGIG10190 sp023227695
MEGAHIT-MetaBAT2Refined-Sample117.20	megahit_metabat2_sample117_20	MEGAHIT-MetaBAT2Refined-Sample117.20	Sample65	0	Bacteria	Bacteroidota	Bacteroidia	Bacteroidales	Paludibacteraceae	RGIG10190	RGIG10190 sp023227695
MEGAHIT-MetaBAT2Refined-Sample117.20	megahit_metabat2_sample117_20	MEGAHIT-MetaBAT2Refined-Sample117.20	Sample66	0	Bacteria	Bacteroidota	Bacteroidia	Bacteroidales	Paludibacteraceae	RGIG10190	RGIG10190 sp023227695
MEGAHIT-MetaBAT2Refined-Sample117.20	megahit_metabat2_sample117_20	MEGAHIT-MetaBAT2Refined-Sample117.20	Sample67	0	Bacteria	Bacteroidota	Bacteroidia	Bacteroidales	Paludibacteraceae	RGIG10190	RGIG10190 sp023227695
MEGAHIT-MetaBAT2Refined-Sample117.20	megahit_metabat2_sample117_20	MEGAHIT-MetaBAT2Refined-Sample117.20	Sample70	0	Bacteria	Bacteroidota	Bacteroidia	Bacteroidales	Paludibacteraceae	RGIG10190	RGIG10190 sp023227695
MEGAHIT-MetaBAT2Refined-Sample117.20	megahit_metabat2_sample117_20	MEGAHIT-MetaBAT2Refined-Sample117.20	Sample80	0	Bacteria	Bacteroidota	Bacteroidia	Bacteroidales	Paludibacteraceae	RGIG10190	RGIG10190 sp023227695
MEGAHIT-MetaBAT2Refined-Sample116.69	megahit_metabat2_sample116_69	MEGAHIT-MetaBAT2Refined-Sample116.69	Sample1	0	Bacteria	Actinomycetota	Thermoleophilia	RBG-16-64-13	RBG-16-64-13	RBG-16-64-13	NA
MEGAHIT-MetaBAT2Refined-Sample116.69	megahit_metabat2_sample116_69	MEGAHIT-MetaBAT2Refined-Sample116.69	Sample115	0	Bacteria	Actinomycetota	Thermoleophilia	RBG-16-64-13	RBG-16-64-13	RBG-16-64-13	NA
MEGAHIT-MetaBAT2Refined-Sample116.69	megahit_metabat2_sample116_69	MEGAHIT-MetaBAT2Refined-Sample116.69	Sample116	0.17904664145990218	Bacteria	Actinomycetota	Thermoleophilia	RBG-16-64-13	RBG-16-64-13	RBG-16-64-13	NA
MEGAHIT-MetaBAT2Refined-Sample116.69	megahit_metabat2_sample116_69	MEGAHIT-MetaBAT2Refined-Sample116.69	Sample117	0	Bacteria	Actinomycetota	Thermoleophilia	RBG-16-64-13	RBG-16-64-13	RBG-16-64-13	NA
MEGAHIT-MetaBAT2Refined-Sample116.69	megahit_metabat2_sample116_69	MEGAHIT-MetaBAT2Refined-Sample116.69	Sample118	0	Bacteria	Actinomycetota	Thermoleophilia	RBG-16-64-13	RBG-16-64-13	RBG-16-64-13	NA
MEGAHIT-MetaBAT2Refined-Sample116.69	megahit_metabat2_sample116_69	MEGAHIT-MetaBAT2Refined-Sample116.69	Sample119	0	Bacteria	Actinomycetota	Thermoleophilia	RBG-16-64-13	RBG-16-64-13	RBG-16-64-13	NA
MEGAHIT-MetaBAT2Refined-Sample116.69	megahit_metabat2_sample116_69	MEGAHIT-MetaBAT2Refined-Sample116.69	Sample120	0	Bacteria	Actinomycetota	Thermoleophilia	RBG-16-64-13	RBG-16-64-13	RBG-16-64-13	NA
MEGAHIT-MetaBAT2Refined-Sample116.69	megahit_metabat2_sample116_69	MEGAHIT-MetaBAT2Refined-Sample116.69	Sample121	0	Bacteria	Actinomycetota	Thermoleophilia	RBG-16-64-13	RBG-16-64-13	RBG-16-64-13	NA
MEGAHIT-MetaBAT2Refined-Sample116.69	megahit_metabat2_sample116_69	MEGAHIT-MetaBAT2Refined-Sample116.69	Sample123	0	Bacteria	Actinomycetota	Thermoleophilia	RBG-16-64-13	RBG-16-64-13	RBG-16-64-13	NA
MEGAHIT-MetaBAT2Refined-Sample116.69	megahit_metabat2_sample116_69	MEGAHIT-MetaBAT2Refined-Sample116.69	Sample125	0	Bacteria	Actinomycetota	Thermoleophilia	RBG-16-64-13	RBG-16-64-13	RBG-16-64-13	NA
MEGAHIT-MetaBAT2Refined-Sample116.69	megahit_metabat2_sample116_69	MEGAHIT-MetaBAT2Refined-Sample116.69	Sample128	0	Bacteria	Actinomycetota	Thermoleophilia	RBG-16-64-13	RBG-16-64-13	RBG-16-64-13	NA
MEGAHIT-MetaBAT2Refined-Sample116.69	megahit_metabat2_sample116_69	MEGAHIT-MetaBAT2Refined-Sample116.69	Sample129	0	Bacteria	Actinomycetota	Thermoleophilia	RBG-16-64-13	RBG-16-64-13	RBG-16-64-13	NA
MEGAHIT-MetaBAT2Refined-Sample116.69	megahit_metabat2_sample116_69	MEGAHIT-MetaBAT2Refined-Sample116.69	Sample130	0	Bacteria	Actinomycetota	Thermoleophilia	RBG-16-64-13	RBG-16-64-13	RBG-16-64-13	NA
MEGAHIT-MetaBAT2Refined-Sample116.69	megahit_metabat2_sample116_69	MEGAHIT-MetaBAT2Refined-Sample116.69	Sample131	0	Bacteria	Actinomycetota	Thermoleophilia	RBG-16-64-13	RBG-16-64-13	RBG-16-64-13	NA
MEGAHIT-MetaBAT2Refined-Sample116.69	megahit_metabat2_sample116_69	MEGAHIT-MetaBAT2Refined-Sample116.69	Sample132	0	Bacteria	Actinomycetota	Thermoleophilia	RBG-16-64-13	RBG-16-64-13	RBG-16-64-13	NA
MEGAHIT-MetaBAT2Refined-Sample116.69	megahit_metabat2_sample116_69	MEGAHIT-MetaBAT2Refined-Sample116.69	Sample133	0	Bacteria	Actinomycetota	Thermoleophilia	RBG-16-64-13	RBG-16-64-13	RBG-16-64-13	NA
MEGAHIT-MetaBAT2Refined-Sample116.69	megahit_metabat2_sample116_69	MEGAHIT-MetaBAT2Refined-Sample116.69	Sample134	0	Bacteria	Actinomycetota	Thermoleophilia	RBG-16-64-13	RBG-16-64-13	RBG-16-64-13	NA
MEGAHIT-MetaBAT2Refined-Sample116.69	megahit_metabat2_sample116_69	MEGAHIT-MetaBAT2Refined-Sample116.69	Sample135	0	Bacteria	Actinomycetota	Thermoleophilia	RBG-16-64-13	RBG-16-64-13	RBG-16-64-13	NA
MEGAHIT-MetaBAT2Refined-Sample116.69	megahit_metabat2_sample116_69	MEGAHIT-MetaBAT2Refined-Sample116.69	Sample136	0	Bacteria	Actinomycetota	Thermoleophilia	RBG-16-64-13	RBG-16-64-13	RBG-16-64-13	NA
MEGAHIT-MetaBAT2Refined-Sample116.69	megahit_metabat2_sample116_69	MEGAHIT-MetaBAT2Refined-Sample116.69	Sample137	0	Bacteria	Actinomycetota	Thermoleophilia	RBG-16-64-13	RBG-16-64-13	RBG-16-64-13	NA
MEGAHIT-MetaBAT2Refined-Sample116.69	megahit_metabat2_sample116_69	MEGAHIT-MetaBAT2Refined-Sample116.69	Sample139	0	Bacteria	Actinomycetota	Thermoleophilia	RBG-16-64-13	RBG-16-64-13	RBG-16-64-13	NA
MEGAHIT-MetaBAT2Refined-Sample116.69	megahit_metabat2_sample116_69	MEGAHIT-MetaBAT2Refined-Sample116.69	Sample140	0	Bacteria	Actinomycetota	Thermoleophilia	RBG-16-64-13	RBG-16-64-13	RBG-16-64-13	NA
MEGAHIT-MetaBAT2Refined-Sample116.69	megahit_metabat2_sample116_69	MEGAHIT-MetaBAT2Refined-Sample116.69	Sample141	0	Bacteria	Actinomycetota	Thermoleophilia	RBG-16-64-13	RBG-16-64-13	RBG-16-64-13	NA
MEGAHIT-MetaBAT2Refined-Sample116.69	megahit_metabat2_sample116_69	MEGAHIT-MetaBAT2Refined-Sample116.69	Sample142	0	Bacteria	Actinomycetota	Thermoleophilia	RBG-16-64-13	RBG-16-64-13	RBG-16-64-13	NA
MEGAHIT-MetaBAT2Refined-Sample116.69	megahit_metabat2_sample116_69	MEGAHIT-MetaBAT2Refined-Sample116.69	Sample143	0	Bacteria	Actinomycetota	Thermoleophilia	RBG-16-64-13	RBG-16-64-13	RBG-16-64-13	NA
MEGAHIT-MetaBAT2Refined-Sample116.69	megahit_metabat2_sample116_69	MEGAHIT-MetaBAT2Refined-Sample116.69	Sample144	0	Bacteria	Actinomycetota	Thermoleophilia	RBG-16-64-13	RBG-16-64-13	RBG-16-64-13	NA
MEGAHIT-MetaBAT2Refined-Sample116.69	megahit_metabat2_sample116_69	MEGAHIT-MetaBAT2Refined-Sample116.69	Sample2	0	Bacteria	Actinomycetota	Thermoleophilia	RBG-16-64-13	RBG-16-64-13	RBG-16-64-13	NA
MEGAHIT-MetaBAT2Refined-Sample116.69	megahit_metabat2_sample116_69	MEGAHIT-MetaBAT2Refined-Sample116.69	Sample301	0	Bacteria	Actinomycetota	Thermoleophilia	RBG-16-64-13	RBG-16-64-13	RBG-16-64-13	NA
MEGAHIT-MetaBAT2Refined-Sample116.69	megahit_metabat2_sample116_69	MEGAHIT-MetaBAT2Refined-Sample116.69	Sample302	0	Bacteria	Actinomycetota	Thermoleophilia	RBG-16-64-13	RBG-16-64-13	RBG-16-64-13	NA
MEGAHIT-MetaBAT2Refined-Sample116.69	megahit_metabat2_sample116_69	MEGAHIT-MetaBAT2Refined-Sample116.69	Sample303	0	Bacteria	Actinomycetota	Thermoleophilia	RBG-16-64-13	RBG-16-64-13	RBG-16-64-13	NA
MEGAHIT-MetaBAT2Refined-Sample116.69	megahit_metabat2_sample116_69	MEGAHIT-MetaBAT2Refined-Sample116.69	Sample310	0	Bacteria	Actinomycetota	Thermoleophilia	RBG-16-64-13	RBG-16-64-13	RBG-16-64-13	NA
MEGAHIT-MetaBAT2Refined-Sample116.69	megahit_metabat2_sample116_69	MEGAHIT-MetaBAT2Refined-Sample116.69	Sample311	0	Bacteria	Actinomycetota	Thermoleophilia	RBG-16-64-13	RBG-16-64-13	RBG-16-64-13	NA
MEGAHIT-MetaBAT2Refined-Sample116.69	megahit_metabat2_sample116_69	MEGAHIT-MetaBAT2Refined-Sample116.69	Sample312	0	Bacteria	Actinomycetota	Thermoleophilia	RBG-16-64-13	RBG-16-64-13	RBG-16-64-13	NA
MEGAHIT-MetaBAT2Refined-Sample116.69	megahit_metabat2_sample116_69	MEGAHIT-MetaBAT2Refined-Sample116.69	Sample319	0	Bacteria	Actinomycetota	Thermoleophilia	RBG-16-64-13	RBG-16-64-13	RBG-16-64-13	NA
MEGAHIT-MetaBAT2Refined-Sample116.69	megahit_metabat2_sample116_69	MEGAHIT-MetaBAT2Refined-Sample116.69	Sample321	0	Bacteria	Actinomycetota	Thermoleophilia	RBG-16-64-13	RBG-16-64-13	RBG-16-64-13	NA
MEGAHIT-MetaBAT2Refined-Sample116.69	megahit_metabat2_sample116_69	MEGAHIT-MetaBAT2Refined-Sample116.69	Sample322	0	Bacteria	Actinomycetota	Thermoleophilia	RBG-16-64-13	RBG-16-64-13	RBG-16-64-13	NA
MEGAHIT-MetaBAT2Refined-Sample116.69	megahit_metabat2_sample116_69	MEGAHIT-MetaBAT2Refined-Sample116.69	Sample37	0	Bacteria	Actinomycetota	Thermoleophilia	RBG-16-64-13	RBG-16-64-13	RBG-16-64-13	NA
MEGAHIT-MetaBAT2Refined-Sample116.69	megahit_metabat2_sample116_69	MEGAHIT-MetaBAT2Refined-Sample116.69	Sample53	0	Bacteria	Actinomycetota	Thermoleophilia	RBG-16-64-13	RBG-16-64-13	RBG-16-64-13	NA
MEGAHIT-MetaBAT2Refined-Sample116.69	megahit_metabat2_sample116_69	MEGAHIT-MetaBAT2Refined-Sample116.69	Sample54	0	Bacteria	Actinomycetota	Thermoleophilia	RBG-16-64-13	RBG-16-64-13	RBG-16-64-13	NA
MEGAHIT-MetaBAT2Refined-Sample116.69	megahit_metabat2_sample116_69	MEGAHIT-MetaBAT2Refined-Sample116.69	Sample56	0	Bacteria	Actinomycetota	Thermoleophilia	RBG-16-64-13	RBG-16-64-13	RBG-16-64-13	NA
MEGAHIT-MetaBAT2Refined-Sample116.69	megahit_metabat2_sample116_69	MEGAHIT-MetaBAT2Refined-Sample116.69	Sample57	0	Bacteria	Actinomycetota	Thermoleophilia	RBG-16-64-13	RBG-16-64-13	RBG-16-64-13	NA
MEGAHIT-MetaBAT2Refined-Sample116.69	megahit_metabat2_sample116_69	MEGAHIT-MetaBAT2Refined-Sample116.69	Sample58	0	Bacteria	Actinomycetota	Thermoleophilia	RBG-16-64-13	RBG-16-64-13	RBG-16-64-13	NA
MEGAHIT-MetaBAT2Refined-Sample116.69	megahit_metabat2_sample116_69	MEGAHIT-MetaBAT2Refined-Sample116.69	Sample59	0	Bacteria	Actinomycetota	Thermoleophilia	RBG-16-64-13	RBG-16-64-13	RBG-16-64-13	NA
MEGAHIT-MetaBAT2Refined-Sample116.69	megahit_metabat2_sample116_69	MEGAHIT-MetaBAT2Refined-Sample116.69	Sample6	0	Bacteria	Actinomycetota	Thermoleophilia	RBG-16-64-13	RBG-16-64-13	RBG-16-64-13	NA
MEGAHIT-MetaBAT2Refined-Sample116.69	megahit_metabat2_sample116_69	MEGAHIT-MetaBAT2Refined-Sample116.69	Sample60	0	Bacteria	Actinomycetota	Thermoleophilia	RBG-16-64-13	RBG-16-64-13	RBG-16-64-13	NA
MEGAHIT-MetaBAT2Refined-Sample116.69	megahit_metabat2_sample116_69	MEGAHIT-MetaBAT2Refined-Sample116.69	Sample61	0	Bacteria	Actinomycetota	Thermoleophilia	RBG-16-64-13	RBG-16-64-13	RBG-16-64-13	NA
MEGAHIT-MetaBAT2Refined-Sample116.69	megahit_metabat2_sample116_69	MEGAHIT-MetaBAT2Refined-Sample116.69	Sample62	0	Bacteria	Actinomycetota	Thermoleophilia	RBG-16-64-13	RBG-16-64-13	RBG-16-64-13	NA
MEGAHIT-MetaBAT2Refined-Sample116.69	megahit_metabat2_sample116_69	MEGAHIT-MetaBAT2Refined-Sample116.69	Sample64	0	Bacteria	Actinomycetota	Thermoleophilia	RBG-16-64-13	RBG-16-64-13	RBG-16-64-13	NA
MEGAHIT-MetaBAT2Refined-Sample116.69	megahit_metabat2_sample116_69	MEGAHIT-MetaBAT2Refined-Sample116.69	Sample65	0	Bacteria	Actinomycetota	Thermoleophilia	RBG-16-64-13	RBG-16-64-13	RBG-16-64-13	NA
MEGAHIT-MetaBAT2Refined-Sample116.69	megahit_metabat2_sample116_69	MEGAHIT-MetaBAT2Refined-Sample116.69	Sample66	0	Bacteria	Actinomycetota	Thermoleophilia	RBG-16-64-13	RBG-16-64-13	RBG-16-64-13	NA
MEGAHIT-MetaBAT2Refined-Sample116.69	megahit_metabat2_sample116_69	MEGAHIT-MetaBAT2Refined-Sample116.69	Sample67	0	Bacteria	Actinomycetota	Thermoleophilia	RBG-16-64-13	RBG-16-64-13	RBG-16-64-13	NA
MEGAHIT-MetaBAT2Refined-Sample116.69	megahit_metabat2_sample116_69	MEGAHIT-MetaBAT2Refined-Sample116.69	Sample70	0	Bacteria	Actinomycetota	Thermoleophilia	RBG-16-64-13	RBG-16-64-13	RBG-16-64-13	NA
MEGAHIT-MetaBAT2Refined-Sample116.69	megahit_metabat2_sample116_69	MEGAHIT-MetaBAT2Refined-Sample116.69	Sample80	0	Bacteria	Actinomycetota	Thermoleophilia	RBG-16-64-13	RBG-16-64-13	RBG-16-64-13	NA
MEGAHIT-MetaBAT2Refined-Sample117.83	megahit_metabat2_sample117_83	MEGAHIT-MetaBAT2Refined-Sample117.83	Sample1	0	Bacteria	Spirochaetota	UBA4802	UBA4802	UBA5368	MVZN01	MVZN01 sp002069125
MEGAHIT-MetaBAT2Refined-Sample117.83	megahit_metabat2_sample117_83	MEGAHIT-MetaBAT2Refined-Sample117.83	Sample115	0	Bacteria	Spirochaetota	UBA4802	UBA4802	UBA5368	MVZN01	MVZN01 sp002069125
MEGAHIT-MetaBAT2Refined-Sample117.83	megahit_metabat2_sample117_83	MEGAHIT-MetaBAT2Refined-Sample117.83	Sample116	0	Bacteria	Spirochaetota	UBA4802	UBA4802	UBA5368	MVZN01	MVZN01 sp002069125
MEGAHIT-MetaBAT2Refined-Sample117.83	megahit_metabat2_sample117_83	MEGAHIT-MetaBAT2Refined-Sample117.83	Sample117	0.7752811364175496	Bacteria	Spirochaetota	UBA4802	UBA4802	UBA5368	MVZN01	MVZN01 sp002069125
MEGAHIT-MetaBAT2Refined-Sample117.83	megahit_metabat2_sample117_83	MEGAHIT-MetaBAT2Refined-Sample117.83	Sample118	0	Bacteria	Spirochaetota	UBA4802	UBA4802	UBA5368	MVZN01	MVZN01 sp002069125
MEGAHIT-MetaBAT2Refined-Sample117.83	megahit_metabat2_sample117_83	MEGAHIT-MetaBAT2Refined-Sample117.83	Sample119	0	Bacteria	Spirochaetota	UBA4802	UBA4802	UBA5368	MVZN01	MVZN01 sp002069125
MEGAHIT-MetaBAT2Refined-Sample117.83	megahit_metabat2_sample117_83	MEGAHIT-MetaBAT2Refined-Sample117.83	Sample120	0	Bacteria	Spirochaetota	UBA4802	UBA4802	UBA5368	MVZN01	MVZN01 sp002069125
MEGAHIT-MetaBAT2Refined-Sample117.83	megahit_metabat2_sample117_83	MEGAHIT-MetaBAT2Refined-Sample117.83	Sample121	0	Bacteria	Spirochaetota	UBA4802	UBA4802	UBA5368	MVZN01	MVZN01 sp002069125
MEGAHIT-MetaBAT2Refined-Sample117.83	megahit_metabat2_sample117_83	MEGAHIT-MetaBAT2Refined-Sample117.83	Sample123	0	Bacteria	Spirochaetota	UBA4802	UBA4802	UBA5368	MVZN01	MVZN01 sp002069125
MEGAHIT-MetaBAT2Refined-Sample117.83	megahit_metabat2_sample117_83	MEGAHIT-MetaBAT2Refined-Sample117.83	Sample125	0	Bacteria	Spirochaetota	UBA4802	UBA4802	UBA5368	MVZN01	MVZN01 sp002069125
MEGAHIT-MetaBAT2Refined-Sample117.83	megahit_metabat2_sample117_83	MEGAHIT-MetaBAT2Refined-Sample117.83	Sample128	0	Bacteria	Spirochaetota	UBA4802	UBA4802	UBA5368	MVZN01	MVZN01 sp002069125
MEGAHIT-MetaBAT2Refined-Sample117.83	megahit_metabat2_sample117_83	MEGAHIT-MetaBAT2Refined-Sample117.83	Sample129	0	Bacteria	Spirochaetota	UBA4802	UBA4802	UBA5368	MVZN01	MVZN01 sp002069125
MEGAHIT-MetaBAT2Refined-Sample117.83	megahit_metabat2_sample117_83	MEGAHIT-MetaBAT2Refined-Sample117.83	Sample130	0	Bacteria	Spirochaetota	UBA4802	UBA4802	UBA5368	MVZN01	MVZN01 sp002069125
MEGAHIT-MetaBAT2Refined-Sample117.83	megahit_metabat2_sample117_83	MEGAHIT-MetaBAT2Refined-Sample117.83	Sample131	0	Bacteria	Spirochaetota	UBA4802	UBA4802	UBA5368	MVZN01	MVZN01 sp002069125
MEGAHIT-MetaBAT2Refined-Sample117.83	megahit_metabat2_sample117_83	MEGAHIT-MetaBAT2Refined-Sample117.83	Sample132	0	Bacteria	Spirochaetota	UBA4802	UBA4802	UBA5368	MVZN01	MVZN01 sp002069125
MEGAHIT-MetaBAT2Refined-Sample117.83	megahit_metabat2_sample117_83	MEGAHIT-MetaBAT2Refined-Sample117.83	Sample133	0	Bacteria	Spirochaetota	UBA4802	UBA4802	UBA5368	MVZN01	MVZN01 sp002069125
MEGAHIT-MetaBAT2Refined-Sample117.83	megahit_metabat2_sample117_83	MEGAHIT-MetaBAT2Refined-Sample117.83	Sample134	0	Bacteria	Spirochaetota	UBA4802	UBA4802	UBA5368	MVZN01	MVZN01 sp002069125
MEGAHIT-MetaBAT2Refined-Sample117.83	megahit_metabat2_sample117_83	MEGAHIT-MetaBAT2Refined-Sample117.83	Sample135	0	Bacteria	Spirochaetota	UBA4802	UBA4802	UBA5368	MVZN01	MVZN01 sp002069125
MEGAHIT-MetaBAT2Refined-Sample117.83	megahit_metabat2_sample117_83	MEGAHIT-MetaBAT2Refined-Sample117.83	Sample136	0	Bacteria	Spirochaetota	UBA4802	UBA4802	UBA5368	MVZN01	MVZN01 sp002069125
MEGAHIT-MetaBAT2Refined-Sample117.83	megahit_metabat2_sample117_83	MEGAHIT-MetaBAT2Refined-Sample117.83	Sample137	0	Bacteria	Spirochaetota	UBA4802	UBA4802	UBA5368	MVZN01	MVZN01 sp002069125
MEGAHIT-MetaBAT2Refined-Sample117.83	megahit_metabat2_sample117_83	MEGAHIT-MetaBAT2Refined-Sample117.83	Sample139	0	Bacteria	Spirochaetota	UBA4802	UBA4802	UBA5368	MVZN01	MVZN01 sp002069125
MEGAHIT-MetaBAT2Refined-Sample117.83	megahit_metabat2_sample117_83	MEGAHIT-MetaBAT2Refined-Sample117.83	Sample140	0	Bacteria	Spirochaetota	UBA4802	UBA4802	UBA5368	MVZN01	MVZN01 sp002069125
MEGAHIT-MetaBAT2Refined-Sample117.83	megahit_metabat2_sample117_83	MEGAHIT-MetaBAT2Refined-Sample117.83	Sample141	0	Bacteria	Spirochaetota	UBA4802	UBA4802	UBA5368	MVZN01	MVZN01 sp002069125
MEGAHIT-MetaBAT2Refined-Sample117.83	megahit_metabat2_sample117_83	MEGAHIT-MetaBAT2Refined-Sample117.83	Sample142	0	Bacteria	Spirochaetota	UBA4802	UBA4802	UBA5368	MVZN01	MVZN01 sp002069125
MEGAHIT-MetaBAT2Refined-Sample117.83	megahit_metabat2_sample117_83	MEGAHIT-MetaBAT2Refined-Sample117.83	Sample143	0	Bacteria	Spirochaetota	UBA4802	UBA4802	UBA5368	MVZN01	MVZN01 sp002069125
MEGAHIT-MetaBAT2Refined-Sample117.83	megahit_metabat2_sample117_83	MEGAHIT-MetaBAT2Refined-Sample117.83	Sample144	0	Bacteria	Spirochaetota	UBA4802	UBA4802	UBA5368	MVZN01	MVZN01 sp002069125
MEGAHIT-MetaBAT2Refined-Sample117.83	megahit_metabat2_sample117_83	MEGAHIT-MetaBAT2Refined-Sample117.83	Sample2	0	Bacteria	Spirochaetota	UBA4802	UBA4802	UBA5368	MVZN01	MVZN01 sp002069125
MEGAHIT-MetaBAT2Refined-Sample117.83	megahit_metabat2_sample117_83	MEGAHIT-MetaBAT2Refined-Sample117.83	Sample301	0	Bacteria	Spirochaetota	UBA4802	UBA4802	UBA5368	MVZN01	MVZN01 sp002069125
MEGAHIT-MetaBAT2Refined-Sample117.83	megahit_metabat2_sample117_83	MEGAHIT-MetaBAT2Refined-Sample117.83	Sample302	0	Bacteria	Spirochaetota	UBA4802	UBA4802	UBA5368	MVZN01	MVZN01 sp002069125
MEGAHIT-MetaBAT2Refined-Sample117.83	megahit_metabat2_sample117_83	MEGAHIT-MetaBAT2Refined-Sample117.83	Sample303	0	Bacteria	Spirochaetota	UBA4802	UBA4802	UBA5368	MVZN01	MVZN01 sp002069125
MEGAHIT-MetaBAT2Refined-Sample117.83	megahit_metabat2_sample117_83	MEGAHIT-MetaBAT2Refined-Sample117.83	Sample310	0	Bacteria	Spirochaetota	UBA4802	UBA4802	UBA5368	MVZN01	MVZN01 sp002069125
MEGAHIT-MetaBAT2Refined-Sample117.83	megahit_metabat2_sample117_83	MEGAHIT-MetaBAT2Refined-Sample117.83	Sample311	0	Bacteria	Spirochaetota	UBA4802	UBA4802	UBA5368	MVZN01	MVZN01 sp002069125
MEGAHIT-MetaBAT2Refined-Sample117.83	megahit_metabat2_sample117_83	MEGAHIT-MetaBAT2Refined-Sample117.83	Sample312	0	Bacteria	Spirochaetota	UBA4802	UBA4802	UBA5368	MVZN01	MVZN01 sp002069125
MEGAHIT-MetaBAT2Refined-Sample117.83	megahit_metabat2_sample117_83	MEGAHIT-MetaBAT2Refined-Sample117.83	Sample319	0	Bacteria	Spirochaetota	UBA4802	UBA4802	UBA5368	MVZN01	MVZN01 sp002069125
MEGAHIT-MetaBAT2Refined-Sample117.83	megahit_metabat2_sample117_83	MEGAHIT-MetaBAT2Refined-Sample117.83	Sample321	0	Bacteria	Spirochaetota	UBA4802	UBA4802	UBA5368	MVZN01	MVZN01 sp002069125
MEGAHIT-MetaBAT2Refined-Sample117.83	megahit_metabat2_sample117_83	MEGAHIT-MetaBAT2Refined-Sample117.83	Sample322	0	Bacteria	Spirochaetota	UBA4802	UBA4802	UBA5368	MVZN01	MVZN01 sp002069125
MEGAHIT-MetaBAT2Refined-Sample117.83	megahit_metabat2_sample117_83	MEGAHIT-MetaBAT2Refined-Sample117.83	Sample37	0	Bacteria	Spirochaetota	UBA4802	UBA4802	UBA5368	MVZN01	MVZN01 sp002069125
MEGAHIT-MetaBAT2Refined-Sample117.83	megahit_metabat2_sample117_83	MEGAHIT-MetaBAT2Refined-Sample117.83	Sample53	0	Bacteria	Spirochaetota	UBA4802	UBA4802	UBA5368	MVZN01	MVZN01 sp002069125
MEGAHIT-MetaBAT2Refined-Sample117.83	megahit_metabat2_sample117_83	MEGAHIT-MetaBAT2Refined-Sample117.83	Sample54	0	Bacteria	Spirochaetota	UBA4802	UBA4802	UBA5368	MVZN01	MVZN01 sp002069125
MEGAHIT-MetaBAT2Refined-Sample117.83	megahit_metabat2_sample117_83	MEGAHIT-MetaBAT2Refined-Sample117.83	Sample56	0	Bacteria	Spirochaetota	UBA4802	UBA4802	UBA5368	MVZN01	MVZN01 sp002069125
MEGAHIT-MetaBAT2Refined-Sample117.83	megahit_metabat2_sample117_83	MEGAHIT-MetaBAT2Refined-Sample117.83	Sample57	0	Bacteria	Spirochaetota	UBA4802	UBA4802	UBA5368	MVZN01	MVZN01 sp002069125
MEGAHIT-MetaBAT2Refined-Sample117.83	megahit_metabat2_sample117_83	MEGAHIT-MetaBAT2Refined-Sample117.83	Sample58	0	Bacteria	Spirochaetota	UBA4802	UBA4802	UBA5368	MVZN01	MVZN01 sp002069125
MEGAHIT-MetaBAT2Refined-Sample117.83	megahit_metabat2_sample117_83	MEGAHIT-MetaBAT2Refined-Sample117.83	Sample59	0	Bacteria	Spirochaetota	UBA4802	UBA4802	UBA5368	MVZN01	MVZN01 sp002069125
MEGAHIT-MetaBAT2Refined-Sample117.83	megahit_metabat2_sample117_83	MEGAHIT-MetaBAT2Refined-Sample117.83	Sample6	0	Bacteria	Spirochaetota	UBA4802	UBA4802	UBA5368	MVZN01	MVZN01 sp002069125
MEGAHIT-MetaBAT2Refined-Sample117.83	megahit_metabat2_sample117_83	MEGAHIT-MetaBAT2Refined-Sample117.83	Sample60	0	Bacteria	Spirochaetota	UBA4802	UBA4802	UBA5368	MVZN01	MVZN01 sp002069125
MEGAHIT-MetaBAT2Refined-Sample117.83	megahit_metabat2_sample117_83	MEGAHIT-MetaBAT2Refined-Sample117.83	Sample61	0	Bacteria	Spirochaetota	UBA4802	UBA4802	UBA5368	MVZN01	MVZN01 sp002069125
MEGAHIT-MetaBAT2Refined-Sample117.83	megahit_metabat2_sample117_83	MEGAHIT-MetaBAT2Refined-Sample117.83	Sample62	0	Bacteria	Spirochaetota	UBA4802	UBA4802	UBA5368	MVZN01	MVZN01 sp002069125
MEGAHIT-MetaBAT2Refined-Sample117.83	megahit_metabat2_sample117_83	MEGAHIT-MetaBAT2Refined-Sample117.83	Sample64	0	Bacteria	Spirochaetota	UBA4802	UBA4802	UBA5368	MVZN01	MVZN01 sp002069125
MEGAHIT-MetaBAT2Refined-Sample117.83	megahit_metabat2_sample117_83	MEGAHIT-MetaBAT2Refined-Sample117.83	Sample65	0	Bacteria	Spirochaetota	UBA4802	UBA4802	UBA5368	MVZN01	MVZN01 sp002069125
MEGAHIT-MetaBAT2Refined-Sample117.83	megahit_metabat2_sample117_83	MEGAHIT-MetaBAT2Refined-Sample117.83	Sample66	0	Bacteria	Spirochaetota	UBA4802	UBA4802	UBA5368	MVZN01	MVZN01 sp002069125
MEGAHIT-MetaBAT2Refined-Sample117.83	megahit_metabat2_sample117_83	MEGAHIT-MetaBAT2Refined-Sample117.83	Sample67	0	Bacteria	Spirochaetota	UBA4802	UBA4802	UBA5368	MVZN01	MVZN01 sp002069125
MEGAHIT-MetaBAT2Refined-Sample117.83	megahit_metabat2_sample117_83	MEGAHIT-MetaBAT2Refined-Sample117.83	Sample70	0	Bacteria	Spirochaetota	UBA4802	UBA4802	UBA5368	MVZN01	MVZN01 sp002069125
MEGAHIT-MetaBAT2Refined-Sample117.83	megahit_metabat2_sample117_83	MEGAHIT-MetaBAT2Refined-Sample117.83	Sample80	0	Bacteria	Spirochaetota	UBA4802	UBA4802	UBA5368	MVZN01	MVZN01 sp002069125
MEGAHIT-MetaBAT2Refined-Sample117.89	megahit_metabat2_sample117_89	MEGAHIT-MetaBAT2Refined-Sample117.89	Sample1	0	Bacteria	Myxococcota	Polyangia	Polyangiales	Polyangiaceae	MWCO01	MWCO01 sp002070115
MEGAHIT-MetaBAT2Refined-Sample117.89	megahit_metabat2_sample117_89	MEGAHIT-MetaBAT2Refined-Sample117.89	Sample115	0	Bacteria	Myxococcota	Polyangia	Polyangiales	Polyangiaceae	MWCO01	MWCO01 sp002070115
MEGAHIT-MetaBAT2Refined-Sample117.89	megahit_metabat2_sample117_89	MEGAHIT-MetaBAT2Refined-Sample117.89	Sample116	0	Bacteria	Myxococcota	Polyangia	Polyangiales	Polyangiaceae	MWCO01	MWCO01 sp002070115
MEGAHIT-MetaBAT2Refined-Sample117.89	megahit_metabat2_sample117_89	MEGAHIT-MetaBAT2Refined-Sample117.89	Sample117	0.32699143656033997	Bacteria	Myxococcota	Polyangia	Polyangiales	Polyangiaceae	MWCO01	MWCO01 sp002070115
MEGAHIT-MetaBAT2Refined-Sample117.89	megahit_metabat2_sample117_89	MEGAHIT-MetaBAT2Refined-Sample117.89	Sample118	0	Bacteria	Myxococcota	Polyangia	Polyangiales	Polyangiaceae	MWCO01	MWCO01 sp002070115
MEGAHIT-MetaBAT2Refined-Sample117.89	megahit_metabat2_sample117_89	MEGAHIT-MetaBAT2Refined-Sample117.89	Sample119	0	Bacteria	Myxococcota	Polyangia	Polyangiales	Polyangiaceae	MWCO01	MWCO01 sp002070115
MEGAHIT-MetaBAT2Refined-Sample117.89	megahit_metabat2_sample117_89	MEGAHIT-MetaBAT2Refined-Sample117.89	Sample120	0	Bacteria	Myxococcota	Polyangia	Polyangiales	Polyangiaceae	MWCO01	MWCO01 sp002070115
MEGAHIT-MetaBAT2Refined-Sample117.89	megahit_metabat2_sample117_89	MEGAHIT-MetaBAT2Refined-Sample117.89	Sample121	0	Bacteria	Myxococcota	Polyangia	Polyangiales	Polyangiaceae	MWCO01	MWCO01 sp002070115
MEGAHIT-MetaBAT2Refined-Sample117.89	megahit_metabat2_sample117_89	MEGAHIT-MetaBAT2Refined-Sample117.89	Sample123	0	Bacteria	Myxococcota	Polyangia	Polyangiales	Polyangiaceae	MWCO01	MWCO01 sp002070115
MEGAHIT-MetaBAT2Refined-Sample117.89	megahit_metabat2_sample117_89	MEGAHIT-MetaBAT2Refined-Sample117.89	Sample125	0	Bacteria	Myxococcota	Polyangia	Polyangiales	Polyangiaceae	MWCO01	MWCO01 sp002070115
MEGAHIT-MetaBAT2Refined-Sample117.89	megahit_metabat2_sample117_89	MEGAHIT-MetaBAT2Refined-Sample117.89	Sample128	0	Bacteria	Myxococcota	Polyangia	Polyangiales	Polyangiaceae	MWCO01	MWCO01 sp002070115
MEGAHIT-MetaBAT2Refined-Sample117.89	megahit_metabat2_sample117_89	MEGAHIT-MetaBAT2Refined-Sample117.89	Sample129	0	Bacteria	Myxococcota	Polyangia	Polyangiales	Polyangiaceae	MWCO01	MWCO01 sp002070115
MEGAHIT-MetaBAT2Refined-Sample117.89	megahit_metabat2_sample117_89	MEGAHIT-MetaBAT2Refined-Sample117.89	Sample130	0	Bacteria	Myxococcota	Polyangia	Polyangiales	Polyangiaceae	MWCO01	MWCO01 sp002070115
MEGAHIT-MetaBAT2Refined-Sample117.89	megahit_metabat2_sample117_89	MEGAHIT-MetaBAT2Refined-Sample117.89	Sample131	0	Bacteria	Myxococcota	Polyangia	Polyangiales	Polyangiaceae	MWCO01	MWCO01 sp002070115
MEGAHIT-MetaBAT2Refined-Sample117.89	megahit_metabat2_sample117_89	MEGAHIT-MetaBAT2Refined-Sample117.89	Sample132	0	Bacteria	Myxococcota	Polyangia	Polyangiales	Polyangiaceae	MWCO01	MWCO01 sp002070115
MEGAHIT-MetaBAT2Refined-Sample117.89	megahit_metabat2_sample117_89	MEGAHIT-MetaBAT2Refined-Sample117.89	Sample133	0	Bacteria	Myxococcota	Polyangia	Polyangiales	Polyangiaceae	MWCO01	MWCO01 sp002070115
MEGAHIT-MetaBAT2Refined-Sample117.89	megahit_metabat2_sample117_89	MEGAHIT-MetaBAT2Refined-Sample117.89	Sample134	0	Bacteria	Myxococcota	Polyangia	Polyangiales	Polyangiaceae	MWCO01	MWCO01 sp002070115
MEGAHIT-MetaBAT2Refined-Sample117.89	megahit_metabat2_sample117_89	MEGAHIT-MetaBAT2Refined-Sample117.89	Sample135	0	Bacteria	Myxococcota	Polyangia	Polyangiales	Polyangiaceae	MWCO01	MWCO01 sp002070115
MEGAHIT-MetaBAT2Refined-Sample117.89	megahit_metabat2_sample117_89	MEGAHIT-MetaBAT2Refined-Sample117.89	Sample136	0	Bacteria	Myxococcota	Polyangia	Polyangiales	Polyangiaceae	MWCO01	MWCO01 sp002070115
MEGAHIT-MetaBAT2Refined-Sample117.89	megahit_metabat2_sample117_89	MEGAHIT-MetaBAT2Refined-Sample117.89	Sample137	0	Bacteria	Myxococcota	Polyangia	Polyangiales	Polyangiaceae	MWCO01	MWCO01 sp002070115
MEGAHIT-MetaBAT2Refined-Sample117.89	megahit_metabat2_sample117_89	MEGAHIT-MetaBAT2Refined-Sample117.89	Sample139	0	Bacteria	Myxococcota	Polyangia	Polyangiales	Polyangiaceae	MWCO01	MWCO01 sp002070115
MEGAHIT-MetaBAT2Refined-Sample117.89	megahit_metabat2_sample117_89	MEGAHIT-MetaBAT2Refined-Sample117.89	Sample140	0	Bacteria	Myxococcota	Polyangia	Polyangiales	Polyangiaceae	MWCO01	MWCO01 sp002070115
MEGAHIT-MetaBAT2Refined-Sample117.89	megahit_metabat2_sample117_89	MEGAHIT-MetaBAT2Refined-Sample117.89	Sample141	0	Bacteria	Myxococcota	Polyangia	Polyangiales	Polyangiaceae	MWCO01	MWCO01 sp002070115
MEGAHIT-MetaBAT2Refined-Sample117.89	megahit_metabat2_sample117_89	MEGAHIT-MetaBAT2Refined-Sample117.89	Sample142	0	Bacteria	Myxococcota	Polyangia	Polyangiales	Polyangiaceae	MWCO01	MWCO01 sp002070115
MEGAHIT-MetaBAT2Refined-Sample117.89	megahit_metabat2_sample117_89	MEGAHIT-MetaBAT2Refined-Sample117.89	Sample143	0	Bacteria	Myxococcota	Polyangia	Polyangiales	Polyangiaceae	MWCO01	MWCO01 sp002070115
MEGAHIT-MetaBAT2Refined-Sample117.89	megahit_metabat2_sample117_89	MEGAHIT-MetaBAT2Refined-Sample117.89	Sample144	0	Bacteria	Myxococcota	Polyangia	Polyangiales	Polyangiaceae	MWCO01	MWCO01 sp002070115
MEGAHIT-MetaBAT2Refined-Sample117.89	megahit_metabat2_sample117_89	MEGAHIT-MetaBAT2Refined-Sample117.89	Sample2	0	Bacteria	Myxococcota	Polyangia	Polyangiales	Polyangiaceae	MWCO01	MWCO01 sp002070115
MEGAHIT-MetaBAT2Refined-Sample117.89	megahit_metabat2_sample117_89	MEGAHIT-MetaBAT2Refined-Sample117.89	Sample301	0	Bacteria	Myxococcota	Polyangia	Polyangiales	Polyangiaceae	MWCO01	MWCO01 sp002070115
MEGAHIT-MetaBAT2Refined-Sample117.89	megahit_metabat2_sample117_89	MEGAHIT-MetaBAT2Refined-Sample117.89	Sample302	0	Bacteria	Myxococcota	Polyangia	Polyangiales	Polyangiaceae	MWCO01	MWCO01 sp002070115
MEGAHIT-MetaBAT2Refined-Sample117.89	megahit_metabat2_sample117_89	MEGAHIT-MetaBAT2Refined-Sample117.89	Sample303	0	Bacteria	Myxococcota	Polyangia	Polyangiales	Polyangiaceae	MWCO01	MWCO01 sp002070115
MEGAHIT-MetaBAT2Refined-Sample117.89	megahit_metabat2_sample117_89	MEGAHIT-MetaBAT2Refined-Sample117.89	Sample310	0	Bacteria	Myxococcota	Polyangia	Polyangiales	Polyangiaceae	MWCO01	MWCO01 sp002070115
MEGAHIT-MetaBAT2Refined-Sample117.89	megahit_metabat2_sample117_89	MEGAHIT-MetaBAT2Refined-Sample117.89	Sample311	0	Bacteria	Myxococcota	Polyangia	Polyangiales	Polyangiaceae	MWCO01	MWCO01 sp002070115
MEGAHIT-MetaBAT2Refined-Sample117.89	megahit_metabat2_sample117_89	MEGAHIT-MetaBAT2Refined-Sample117.89	Sample312	0	Bacteria	Myxococcota	Polyangia	Polyangiales	Polyangiaceae	MWCO01	MWCO01 sp002070115
MEGAHIT-MetaBAT2Refined-Sample117.89	megahit_metabat2_sample117_89	MEGAHIT-MetaBAT2Refined-Sample117.89	Sample319	0	Bacteria	Myxococcota	Polyangia	Polyangiales	Polyangiaceae	MWCO01	MWCO01 sp002070115
MEGAHIT-MetaBAT2Refined-Sample117.89	megahit_metabat2_sample117_89	MEGAHIT-MetaBAT2Refined-Sample117.89	Sample321	0	Bacteria	Myxococcota	Polyangia	Polyangiales	Polyangiaceae	MWCO01	MWCO01 sp002070115
MEGAHIT-MetaBAT2Refined-Sample117.89	megahit_metabat2_sample117_89	MEGAHIT-MetaBAT2Refined-Sample117.89	Sample322	0	Bacteria	Myxococcota	Polyangia	Polyangiales	Polyangiaceae	MWCO01	MWCO01 sp002070115
MEGAHIT-MetaBAT2Refined-Sample117.89	megahit_metabat2_sample117_89	MEGAHIT-MetaBAT2Refined-Sample117.89	Sample37	0	Bacteria	Myxococcota	Polyangia	Polyangiales	Polyangiaceae	MWCO01	MWCO01 sp002070115
MEGAHIT-MetaBAT2Refined-Sample117.89	megahit_metabat2_sample117_89	MEGAHIT-MetaBAT2Refined-Sample117.89	Sample53	0	Bacteria	Myxococcota	Polyangia	Polyangiales	Polyangiaceae	MWCO01	MWCO01 sp002070115
MEGAHIT-MetaBAT2Refined-Sample117.89	megahit_metabat2_sample117_89	MEGAHIT-MetaBAT2Refined-Sample117.89	Sample54	0	Bacteria	Myxococcota	Polyangia	Polyangiales	Polyangiaceae	MWCO01	MWCO01 sp002070115
MEGAHIT-MetaBAT2Refined-Sample117.89	megahit_metabat2_sample117_89	MEGAHIT-MetaBAT2Refined-Sample117.89	Sample56	0	Bacteria	Myxococcota	Polyangia	Polyangiales	Polyangiaceae	MWCO01	MWCO01 sp002070115
MEGAHIT-MetaBAT2Refined-Sample117.89	megahit_metabat2_sample117_89	MEGAHIT-MetaBAT2Refined-Sample117.89	Sample57	0	Bacteria	Myxococcota	Polyangia	Polyangiales	Polyangiaceae	MWCO01	MWCO01 sp002070115
MEGAHIT-MetaBAT2Refined-Sample117.89	megahit_metabat2_sample117_89	MEGAHIT-MetaBAT2Refined-Sample117.89	Sample58	0	Bacteria	Myxococcota	Polyangia	Polyangiales	Polyangiaceae	MWCO01	MWCO01 sp002070115
MEGAHIT-MetaBAT2Refined-Sample117.89	megahit_metabat2_sample117_89	MEGAHIT-MetaBAT2Refined-Sample117.89	Sample59	0	Bacteria	Myxococcota	Polyangia	Polyangiales	Polyangiaceae	MWCO01	MWCO01 sp002070115
MEGAHIT-MetaBAT2Refined-Sample117.89	megahit_metabat2_sample117_89	MEGAHIT-MetaBAT2Refined-Sample117.89	Sample6	0	Bacteria	Myxococcota	Polyangia	Polyangiales	Polyangiaceae	MWCO01	MWCO01 sp002070115
MEGAHIT-MetaBAT2Refined-Sample117.89	megahit_metabat2_sample117_89	MEGAHIT-MetaBAT2Refined-Sample117.89	Sample60	0	Bacteria	Myxococcota	Polyangia	Polyangiales	Polyangiaceae	MWCO01	MWCO01 sp002070115
MEGAHIT-MetaBAT2Refined-Sample117.89	megahit_metabat2_sample117_89	MEGAHIT-MetaBAT2Refined-Sample117.89	Sample61	0	Bacteria	Myxococcota	Polyangia	Polyangiales	Polyangiaceae	MWCO01	MWCO01 sp002070115
MEGAHIT-MetaBAT2Refined-Sample117.89	megahit_metabat2_sample117_89	MEGAHIT-MetaBAT2Refined-Sample117.89	Sample62	0	Bacteria	Myxococcota	Polyangia	Polyangiales	Polyangiaceae	MWCO01	MWCO01 sp002070115
MEGAHIT-MetaBAT2Refined-Sample117.89	megahit_metabat2_sample117_89	MEGAHIT-MetaBAT2Refined-Sample117.89	Sample64	0	Bacteria	Myxococcota	Polyangia	Polyangiales	Polyangiaceae	MWCO01	MWCO01 sp002070115
MEGAHIT-MetaBAT2Refined-Sample117.89	megahit_metabat2_sample117_89	MEGAHIT-MetaBAT2Refined-Sample117.89	Sample65	0	Bacteria	Myxococcota	Polyangia	Polyangiales	Polyangiaceae	MWCO01	MWCO01 sp002070115
MEGAHIT-MetaBAT2Refined-Sample117.89	megahit_metabat2_sample117_89	MEGAHIT-MetaBAT2Refined-Sample117.89	Sample66	0	Bacteria	Myxococcota	Polyangia	Polyangiales	Polyangiaceae	MWCO01	MWCO01 sp002070115
MEGAHIT-MetaBAT2Refined-Sample117.89	megahit_metabat2_sample117_89	MEGAHIT-MetaBAT2Refined-Sample117.89	Sample67	0	Bacteria	Myxococcota	Polyangia	Polyangiales	Polyangiaceae	MWCO01	MWCO01 sp002070115
MEGAHIT-MetaBAT2Refined-Sample117.89	megahit_metabat2_sample117_89	MEGAHIT-MetaBAT2Refined-Sample117.89	Sample70	0	Bacteria	Myxococcota	Polyangia	Polyangiales	Polyangiaceae	MWCO01	MWCO01 sp002070115
MEGAHIT-MetaBAT2Refined-Sample117.89	megahit_metabat2_sample117_89	MEGAHIT-MetaBAT2Refined-Sample117.89	Sample80	0	Bacteria	Myxococcota	Polyangia	Polyangiales	Polyangiaceae	MWCO01	MWCO01 sp002070115
MEGAHIT-MetaBAT2Refined-Sample310.15	megahit_metabat2_sample310_15	MEGAHIT-MetaBAT2Refined-Sample310.15	Sample1	0	Bacteria	Bacillota	Negativicutes	Veillonellales	Megasphaeraceae	Megasphaera_A	Megasphaera_A sp022649055
MEGAHIT-MetaBAT2Refined-Sample310.15	megahit_metabat2_sample310_15	MEGAHIT-MetaBAT2Refined-Sample310.15	Sample115	0	Bacteria	Bacillota	Negativicutes	Veillonellales	Megasphaeraceae	Megasphaera_A	Megasphaera_A sp022649055
MEGAHIT-MetaBAT2Refined-Sample310.15	megahit_metabat2_sample310_15	MEGAHIT-MetaBAT2Refined-Sample310.15	Sample116	0	Bacteria	Bacillota	Negativicutes	Veillonellales	Megasphaeraceae	Megasphaera_A	Megasphaera_A sp022649055
MEGAHIT-MetaBAT2Refined-Sample310.15	megahit_metabat2_sample310_15	MEGAHIT-MetaBAT2Refined-Sample310.15	Sample117	0	Bacteria	Bacillota	Negativicutes	Veillonellales	Megasphaeraceae	Megasphaera_A	Megasphaera_A sp022649055
MEGAHIT-MetaBAT2Refined-Sample310.15	megahit_metabat2_sample310_15	MEGAHIT-MetaBAT2Refined-Sample310.15	Sample118	0	Bacteria	Bacillota	Negativicutes	Veillonellales	Megasphaeraceae	Megasphaera_A	Megasphaera_A sp022649055
MEGAHIT-MetaBAT2Refined-Sample310.15	megahit_metabat2_sample310_15	MEGAHIT-MetaBAT2Refined-Sample310.15	Sample119	0	Bacteria	Bacillota	Negativicutes	Veillonellales	Megasphaeraceae	Megasphaera_A	Megasphaera_A sp022649055
MEGAHIT-MetaBAT2Refined-Sample310.15	megahit_metabat2_sample310_15	MEGAHIT-MetaBAT2Refined-Sample310.15	Sample120	0	Bacteria	Bacillota	Negativicutes	Veillonellales	Megasphaeraceae	Megasphaera_A	Megasphaera_A sp022649055
MEGAHIT-MetaBAT2Refined-Sample310.15	megahit_metabat2_sample310_15	MEGAHIT-MetaBAT2Refined-Sample310.15	Sample121	0	Bacteria	Bacillota	Negativicutes	Veillonellales	Megasphaeraceae	Megasphaera_A	Megasphaera_A sp022649055
MEGAHIT-MetaBAT2Refined-Sample310.15	megahit_metabat2_sample310_15	MEGAHIT-MetaBAT2Refined-Sample310.15	Sample123	0	Bacteria	Bacillota	Negativicutes	Veillonellales	Megasphaeraceae	Megasphaera_A	Megasphaera_A sp022649055
MEGAHIT-MetaBAT2Refined-Sample310.15	megahit_metabat2_sample310_15	MEGAHIT-MetaBAT2Refined-Sample310.15	Sample125	0	Bacteria	Bacillota	Negativicutes	Veillonellales	Megasphaeraceae	Megasphaera_A	Megasphaera_A sp022649055
MEGAHIT-MetaBAT2Refined-Sample310.15	megahit_metabat2_sample310_15	MEGAHIT-MetaBAT2Refined-Sample310.15	Sample128	0	Bacteria	Bacillota	Negativicutes	Veillonellales	Megasphaeraceae	Megasphaera_A	Megasphaera_A sp022649055
MEGAHIT-MetaBAT2Refined-Sample310.15	megahit_metabat2_sample310_15	MEGAHIT-MetaBAT2Refined-Sample310.15	Sample129	0	Bacteria	Bacillota	Negativicutes	Veillonellales	Megasphaeraceae	Megasphaera_A	Megasphaera_A sp022649055
MEGAHIT-MetaBAT2Refined-Sample310.15	megahit_metabat2_sample310_15	MEGAHIT-MetaBAT2Refined-Sample310.15	Sample130	0	Bacteria	Bacillota	Negativicutes	Veillonellales	Megasphaeraceae	Megasphaera_A	Megasphaera_A sp022649055
MEGAHIT-MetaBAT2Refined-Sample310.15	megahit_metabat2_sample310_15	MEGAHIT-MetaBAT2Refined-Sample310.15	Sample131	0	Bacteria	Bacillota	Negativicutes	Veillonellales	Megasphaeraceae	Megasphaera_A	Megasphaera_A sp022649055
MEGAHIT-MetaBAT2Refined-Sample310.15	megahit_metabat2_sample310_15	MEGAHIT-MetaBAT2Refined-Sample310.15	Sample132	0	Bacteria	Bacillota	Negativicutes	Veillonellales	Megasphaeraceae	Megasphaera_A	Megasphaera_A sp022649055
MEGAHIT-MetaBAT2Refined-Sample310.15	megahit_metabat2_sample310_15	MEGAHIT-MetaBAT2Refined-Sample310.15	Sample133	0	Bacteria	Bacillota	Negativicutes	Veillonellales	Megasphaeraceae	Megasphaera_A	Megasphaera_A sp022649055
MEGAHIT-MetaBAT2Refined-Sample310.15	megahit_metabat2_sample310_15	MEGAHIT-MetaBAT2Refined-Sample310.15	Sample134	0	Bacteria	Bacillota	Negativicutes	Veillonellales	Megasphaeraceae	Megasphaera_A	Megasphaera_A sp022649055
MEGAHIT-MetaBAT2Refined-Sample310.15	megahit_metabat2_sample310_15	MEGAHIT-MetaBAT2Refined-Sample310.15	Sample135	0	Bacteria	Bacillota	Negativicutes	Veillonellales	Megasphaeraceae	Megasphaera_A	Megasphaera_A sp022649055
MEGAHIT-MetaBAT2Refined-Sample310.15	megahit_metabat2_sample310_15	MEGAHIT-MetaBAT2Refined-Sample310.15	Sample136	0	Bacteria	Bacillota	Negativicutes	Veillonellales	Megasphaeraceae	Megasphaera_A	Megasphaera_A sp022649055
MEGAHIT-MetaBAT2Refined-Sample310.15	megahit_metabat2_sample310_15	MEGAHIT-MetaBAT2Refined-Sample310.15	Sample137	0	Bacteria	Bacillota	Negativicutes	Veillonellales	Megasphaeraceae	Megasphaera_A	Megasphaera_A sp022649055
MEGAHIT-MetaBAT2Refined-Sample310.15	megahit_metabat2_sample310_15	MEGAHIT-MetaBAT2Refined-Sample310.15	Sample139	0	Bacteria	Bacillota	Negativicutes	Veillonellales	Megasphaeraceae	Megasphaera_A	Megasphaera_A sp022649055
MEGAHIT-MetaBAT2Refined-Sample310.15	megahit_metabat2_sample310_15	MEGAHIT-MetaBAT2Refined-Sample310.15	Sample140	0	Bacteria	Bacillota	Negativicutes	Veillonellales	Megasphaeraceae	Megasphaera_A	Megasphaera_A sp022649055
MEGAHIT-MetaBAT2Refined-Sample310.15	megahit_metabat2_sample310_15	MEGAHIT-MetaBAT2Refined-Sample310.15	Sample141	0	Bacteria	Bacillota	Negativicutes	Veillonellales	Megasphaeraceae	Megasphaera_A	Megasphaera_A sp022649055
MEGAHIT-MetaBAT2Refined-Sample310.15	megahit_metabat2_sample310_15	MEGAHIT-MetaBAT2Refined-Sample310.15	Sample142	0	Bacteria	Bacillota	Negativicutes	Veillonellales	Megasphaeraceae	Megasphaera_A	Megasphaera_A sp022649055
MEGAHIT-MetaBAT2Refined-Sample310.15	megahit_metabat2_sample310_15	MEGAHIT-MetaBAT2Refined-Sample310.15	Sample143	0	Bacteria	Bacillota	Negativicutes	Veillonellales	Megasphaeraceae	Megasphaera_A	Megasphaera_A sp022649055
MEGAHIT-MetaBAT2Refined-Sample310.15	megahit_metabat2_sample310_15	MEGAHIT-MetaBAT2Refined-Sample310.15	Sample144	0	Bacteria	Bacillota	Negativicutes	Veillonellales	Megasphaeraceae	Megasphaera_A	Megasphaera_A sp022649055
MEGAHIT-MetaBAT2Refined-Sample310.15	megahit_metabat2_sample310_15	MEGAHIT-MetaBAT2Refined-Sample310.15	Sample2	0	Bacteria	Bacillota	Negativicutes	Veillonellales	Megasphaeraceae	Megasphaera_A	Megasphaera_A sp022649055
MEGAHIT-MetaBAT2Refined-Sample310.15	megahit_metabat2_sample310_15	MEGAHIT-MetaBAT2Refined-Sample310.15	Sample301	0	Bacteria	Bacillota	Negativicutes	Veillonellales	Megasphaeraceae	Megasphaera_A	Megasphaera_A sp022649055
MEGAHIT-MetaBAT2Refined-Sample310.15	megahit_metabat2_sample310_15	MEGAHIT-MetaBAT2Refined-Sample310.15	Sample302	0	Bacteria	Bacillota	Negativicutes	Veillonellales	Megasphaeraceae	Megasphaera_A	Megasphaera_A sp022649055
MEGAHIT-MetaBAT2Refined-Sample310.15	megahit_metabat2_sample310_15	MEGAHIT-MetaBAT2Refined-Sample310.15	Sample303	0	Bacteria	Bacillota	Negativicutes	Veillonellales	Megasphaeraceae	Megasphaera_A	Megasphaera_A sp022649055
MEGAHIT-MetaBAT2Refined-Sample310.15	megahit_metabat2_sample310_15	MEGAHIT-MetaBAT2Refined-Sample310.15	Sample310	4.312043283153706	Bacteria	Bacillota	Negativicutes	Veillonellales	Megasphaeraceae	Megasphaera_A	Megasphaera_A sp022649055
MEGAHIT-MetaBAT2Refined-Sample310.15	megahit_metabat2_sample310_15	MEGAHIT-MetaBAT2Refined-Sample310.15	Sample311	0	Bacteria	Bacillota	Negativicutes	Veillonellales	Megasphaeraceae	Megasphaera_A	Megasphaera_A sp022649055
MEGAHIT-MetaBAT2Refined-Sample310.15	megahit_metabat2_sample310_15	MEGAHIT-MetaBAT2Refined-Sample310.15	Sample312	0	Bacteria	Bacillota	Negativicutes	Veillonellales	Megasphaeraceae	Megasphaera_A	Megasphaera_A sp022649055
MEGAHIT-MetaBAT2Refined-Sample310.15	megahit_metabat2_sample310_15	MEGAHIT-MetaBAT2Refined-Sample310.15	Sample319	0	Bacteria	Bacillota	Negativicutes	Veillonellales	Megasphaeraceae	Megasphaera_A	Megasphaera_A sp022649055
MEGAHIT-MetaBAT2Refined-Sample310.15	megahit_metabat2_sample310_15	MEGAHIT-MetaBAT2Refined-Sample310.15	Sample321	0	Bacteria	Bacillota	Negativicutes	Veillonellales	Megasphaeraceae	Megasphaera_A	Megasphaera_A sp022649055
MEGAHIT-MetaBAT2Refined-Sample310.15	megahit_metabat2_sample310_15	MEGAHIT-MetaBAT2Refined-Sample310.15	Sample322	0	Bacteria	Bacillota	Negativicutes	Veillonellales	Megasphaeraceae	Megasphaera_A	Megasphaera_A sp022649055
MEGAHIT-MetaBAT2Refined-Sample310.15	megahit_metabat2_sample310_15	MEGAHIT-MetaBAT2Refined-Sample310.15	Sample37	0	Bacteria	Bacillota	Negativicutes	Veillonellales	Megasphaeraceae	Megasphaera_A	Megasphaera_A sp022649055
MEGAHIT-MetaBAT2Refined-Sample310.15	megahit_metabat2_sample310_15	MEGAHIT-MetaBAT2Refined-Sample310.15	Sample53	0	Bacteria	Bacillota	Negativicutes	Veillonellales	Megasphaeraceae	Megasphaera_A	Megasphaera_A sp022649055
MEGAHIT-MetaBAT2Refined-Sample310.15	megahit_metabat2_sample310_15	MEGAHIT-MetaBAT2Refined-Sample310.15	Sample54	0	Bacteria	Bacillota	Negativicutes	Veillonellales	Megasphaeraceae	Megasphaera_A	Megasphaera_A sp022649055
MEGAHIT-MetaBAT2Refined-Sample310.15	megahit_metabat2_sample310_15	MEGAHIT-MetaBAT2Refined-Sample310.15	Sample56	0	Bacteria	Bacillota	Negativicutes	Veillonellales	Megasphaeraceae	Megasphaera_A	Megasphaera_A sp022649055
MEGAHIT-MetaBAT2Refined-Sample310.15	megahit_metabat2_sample310_15	MEGAHIT-MetaBAT2Refined-Sample310.15	Sample57	0	Bacteria	Bacillota	Negativicutes	Veillonellales	Megasphaeraceae	Megasphaera_A	Megasphaera_A sp022649055
MEGAHIT-MetaBAT2Refined-Sample310.15	megahit_metabat2_sample310_15	MEGAHIT-MetaBAT2Refined-Sample310.15	Sample58	0	Bacteria	Bacillota	Negativicutes	Veillonellales	Megasphaeraceae	Megasphaera_A	Megasphaera_A sp022649055
MEGAHIT-MetaBAT2Refined-Sample310.15	megahit_metabat2_sample310_15	MEGAHIT-MetaBAT2Refined-Sample310.15	Sample59	0	Bacteria	Bacillota	Negativicutes	Veillonellales	Megasphaeraceae	Megasphaera_A	Megasphaera_A sp022649055
MEGAHIT-MetaBAT2Refined-Sample310.15	megahit_metabat2_sample310_15	MEGAHIT-MetaBAT2Refined-Sample310.15	Sample6	0	Bacteria	Bacillota	Negativicutes	Veillonellales	Megasphaeraceae	Megasphaera_A	Megasphaera_A sp022649055
MEGAHIT-MetaBAT2Refined-Sample310.15	megahit_metabat2_sample310_15	MEGAHIT-MetaBAT2Refined-Sample310.15	Sample60	0	Bacteria	Bacillota	Negativicutes	Veillonellales	Megasphaeraceae	Megasphaera_A	Megasphaera_A sp022649055
MEGAHIT-MetaBAT2Refined-Sample310.15	megahit_metabat2_sample310_15	MEGAHIT-MetaBAT2Refined-Sample310.15	Sample61	0	Bacteria	Bacillota	Negativicutes	Veillonellales	Megasphaeraceae	Megasphaera_A	Megasphaera_A sp022649055
MEGAHIT-MetaBAT2Refined-Sample310.15	megahit_metabat2_sample310_15	MEGAHIT-MetaBAT2Refined-Sample310.15	Sample62	0	Bacteria	Bacillota	Negativicutes	Veillonellales	Megasphaeraceae	Megasphaera_A	Megasphaera_A sp022649055
MEGAHIT-MetaBAT2Refined-Sample310.15	megahit_metabat2_sample310_15	MEGAHIT-MetaBAT2Refined-Sample310.15	Sample64	0	Bacteria	Bacillota	Negativicutes	Veillonellales	Megasphaeraceae	Megasphaera_A	Megasphaera_A sp022649055
MEGAHIT-MetaBAT2Refined-Sample310.15	megahit_metabat2_sample310_15	MEGAHIT-MetaBAT2Refined-Sample310.15	Sample65	0	Bacteria	Bacillota	Negativicutes	Veillonellales	Megasphaeraceae	Megasphaera_A	Megasphaera_A sp022649055
MEGAHIT-MetaBAT2Refined-Sample310.15	megahit_metabat2_sample310_15	MEGAHIT-MetaBAT2Refined-Sample310.15	Sample66	0	Bacteria	Bacillota	Negativicutes	Veillonellales	Megasphaeraceae	Megasphaera_A	Megasphaera_A sp022649055
MEGAHIT-MetaBAT2Refined-Sample310.15	megahit_metabat2_sample310_15	MEGAHIT-MetaBAT2Refined-Sample310.15	Sample67	0	Bacteria	Bacillota	Negativicutes	Veillonellales	Megasphaeraceae	Megasphaera_A	Megasphaera_A sp022649055
MEGAHIT-MetaBAT2Refined-Sample310.15	megahit_metabat2_sample310_15	MEGAHIT-MetaBAT2Refined-Sample310.15	Sample70	0	Bacteria	Bacillota	Negativicutes	Veillonellales	Megasphaeraceae	Megasphaera_A	Megasphaera_A sp022649055
MEGAHIT-MetaBAT2Refined-Sample310.15	megahit_metabat2_sample310_15	MEGAHIT-MetaBAT2Refined-Sample310.15	Sample80	0	Bacteria	Bacillota	Negativicutes	Veillonellales	Megasphaeraceae	Megasphaera_A	Megasphaera_A sp022649055
MEGAHIT-MetaBAT2Refined-Sample53.26	megahit_metabat2_sample53_26	MEGAHIT-MetaBAT2Refined-Sample53.26	Sample1	0	Bacteria	Verrucomicrobiota	Lentisphaeria	Oligosphaerales	Oligosphaeraceae	Oligosphaera	Oligosphaera ethanolica
MEGAHIT-MetaBAT2Refined-Sample53.26	megahit_metabat2_sample53_26	MEGAHIT-MetaBAT2Refined-Sample53.26	Sample115	0	Bacteria	Verrucomicrobiota	Lentisphaeria	Oligosphaerales	Oligosphaeraceae	Oligosphaera	Oligosphaera ethanolica
MEGAHIT-MetaBAT2Refined-Sample53.26	megahit_metabat2_sample53_26	MEGAHIT-MetaBAT2Refined-Sample53.26	Sample116	0	Bacteria	Verrucomicrobiota	Lentisphaeria	Oligosphaerales	Oligosphaeraceae	Oligosphaera	Oligosphaera ethanolica
MEGAHIT-MetaBAT2Refined-Sample53.26	megahit_metabat2_sample53_26	MEGAHIT-MetaBAT2Refined-Sample53.26	Sample117	0.6636434609214814	Bacteria	Verrucomicrobiota	Lentisphaeria	Oligosphaerales	Oligosphaeraceae	Oligosphaera	Oligosphaera ethanolica
MEGAHIT-MetaBAT2Refined-Sample53.26	megahit_metabat2_sample53_26	MEGAHIT-MetaBAT2Refined-Sample53.26	Sample118	0	Bacteria	Verrucomicrobiota	Lentisphaeria	Oligosphaerales	Oligosphaeraceae	Oligosphaera	Oligosphaera ethanolica
MEGAHIT-MetaBAT2Refined-Sample53.26	megahit_metabat2_sample53_26	MEGAHIT-MetaBAT2Refined-Sample53.26	Sample119	0	Bacteria	Verrucomicrobiota	Lentisphaeria	Oligosphaerales	Oligosphaeraceae	Oligosphaera	Oligosphaera ethanolica
MEGAHIT-MetaBAT2Refined-Sample53.26	megahit_metabat2_sample53_26	MEGAHIT-MetaBAT2Refined-Sample53.26	Sample120	0	Bacteria	Verrucomicrobiota	Lentisphaeria	Oligosphaerales	Oligosphaeraceae	Oligosphaera	Oligosphaera ethanolica
MEGAHIT-MetaBAT2Refined-Sample53.26	megahit_metabat2_sample53_26	MEGAHIT-MetaBAT2Refined-Sample53.26	Sample121	0	Bacteria	Verrucomicrobiota	Lentisphaeria	Oligosphaerales	Oligosphaeraceae	Oligosphaera	Oligosphaera ethanolica
MEGAHIT-MetaBAT2Refined-Sample53.26	megahit_metabat2_sample53_26	MEGAHIT-MetaBAT2Refined-Sample53.26	Sample123	0	Bacteria	Verrucomicrobiota	Lentisphaeria	Oligosphaerales	Oligosphaeraceae	Oligosphaera	Oligosphaera ethanolica
MEGAHIT-MetaBAT2Refined-Sample53.26	megahit_metabat2_sample53_26	MEGAHIT-MetaBAT2Refined-Sample53.26	Sample125	0	Bacteria	Verrucomicrobiota	Lentisphaeria	Oligosphaerales	Oligosphaeraceae	Oligosphaera	Oligosphaera ethanolica
MEGAHIT-MetaBAT2Refined-Sample53.26	megahit_metabat2_sample53_26	MEGAHIT-MetaBAT2Refined-Sample53.26	Sample128	0	Bacteria	Verrucomicrobiota	Lentisphaeria	Oligosphaerales	Oligosphaeraceae	Oligosphaera	Oligosphaera ethanolica
MEGAHIT-MetaBAT2Refined-Sample53.26	megahit_metabat2_sample53_26	MEGAHIT-MetaBAT2Refined-Sample53.26	Sample129	0	Bacteria	Verrucomicrobiota	Lentisphaeria	Oligosphaerales	Oligosphaeraceae	Oligosphaera	Oligosphaera ethanolica
MEGAHIT-MetaBAT2Refined-Sample53.26	megahit_metabat2_sample53_26	MEGAHIT-MetaBAT2Refined-Sample53.26	Sample130	0	Bacteria	Verrucomicrobiota	Lentisphaeria	Oligosphaerales	Oligosphaeraceae	Oligosphaera	Oligosphaera ethanolica
MEGAHIT-MetaBAT2Refined-Sample53.26	megahit_metabat2_sample53_26	MEGAHIT-MetaBAT2Refined-Sample53.26	Sample131	0	Bacteria	Verrucomicrobiota	Lentisphaeria	Oligosphaerales	Oligosphaeraceae	Oligosphaera	Oligosphaera ethanolica
MEGAHIT-MetaBAT2Refined-Sample53.26	megahit_metabat2_sample53_26	MEGAHIT-MetaBAT2Refined-Sample53.26	Sample132	0	Bacteria	Verrucomicrobiota	Lentisphaeria	Oligosphaerales	Oligosphaeraceae	Oligosphaera	Oligosphaera ethanolica
MEGAHIT-MetaBAT2Refined-Sample53.26	megahit_metabat2_sample53_26	MEGAHIT-MetaBAT2Refined-Sample53.26	Sample133	0	Bacteria	Verrucomicrobiota	Lentisphaeria	Oligosphaerales	Oligosphaeraceae	Oligosphaera	Oligosphaera ethanolica
MEGAHIT-MetaBAT2Refined-Sample53.26	megahit_metabat2_sample53_26	MEGAHIT-MetaBAT2Refined-Sample53.26	Sample134	0	Bacteria	Verrucomicrobiota	Lentisphaeria	Oligosphaerales	Oligosphaeraceae	Oligosphaera	Oligosphaera ethanolica
MEGAHIT-MetaBAT2Refined-Sample53.26	megahit_metabat2_sample53_26	MEGAHIT-MetaBAT2Refined-Sample53.26	Sample135	0	Bacteria	Verrucomicrobiota	Lentisphaeria	Oligosphaerales	Oligosphaeraceae	Oligosphaera	Oligosphaera ethanolica
MEGAHIT-MetaBAT2Refined-Sample53.26	megahit_metabat2_sample53_26	MEGAHIT-MetaBAT2Refined-Sample53.26	Sample136	0	Bacteria	Verrucomicrobiota	Lentisphaeria	Oligosphaerales	Oligosphaeraceae	Oligosphaera	Oligosphaera ethanolica
MEGAHIT-MetaBAT2Refined-Sample53.26	megahit_metabat2_sample53_26	MEGAHIT-MetaBAT2Refined-Sample53.26	Sample137	0	Bacteria	Verrucomicrobiota	Lentisphaeria	Oligosphaerales	Oligosphaeraceae	Oligosphaera	Oligosphaera ethanolica
MEGAHIT-MetaBAT2Refined-Sample53.26	megahit_metabat2_sample53_26	MEGAHIT-MetaBAT2Refined-Sample53.26	Sample139	0	Bacteria	Verrucomicrobiota	Lentisphaeria	Oligosphaerales	Oligosphaeraceae	Oligosphaera	Oligosphaera ethanolica
MEGAHIT-MetaBAT2Refined-Sample53.26	megahit_metabat2_sample53_26	MEGAHIT-MetaBAT2Refined-Sample53.26	Sample140	0	Bacteria	Verrucomicrobiota	Lentisphaeria	Oligosphaerales	Oligosphaeraceae	Oligosphaera	Oligosphaera ethanolica
MEGAHIT-MetaBAT2Refined-Sample53.26	megahit_metabat2_sample53_26	MEGAHIT-MetaBAT2Refined-Sample53.26	Sample141	0	Bacteria	Verrucomicrobiota	Lentisphaeria	Oligosphaerales	Oligosphaeraceae	Oligosphaera	Oligosphaera ethanolica
MEGAHIT-MetaBAT2Refined-Sample53.26	megahit_metabat2_sample53_26	MEGAHIT-MetaBAT2Refined-Sample53.26	Sample142	0	Bacteria	Verrucomicrobiota	Lentisphaeria	Oligosphaerales	Oligosphaeraceae	Oligosphaera	Oligosphaera ethanolica
MEGAHIT-MetaBAT2Refined-Sample53.26	megahit_metabat2_sample53_26	MEGAHIT-MetaBAT2Refined-Sample53.26	Sample143	0	Bacteria	Verrucomicrobiota	Lentisphaeria	Oligosphaerales	Oligosphaeraceae	Oligosphaera	Oligosphaera ethanolica
MEGAHIT-MetaBAT2Refined-Sample53.26	megahit_metabat2_sample53_26	MEGAHIT-MetaBAT2Refined-Sample53.26	Sample144	0	Bacteria	Verrucomicrobiota	Lentisphaeria	Oligosphaerales	Oligosphaeraceae	Oligosphaera	Oligosphaera ethanolica
MEGAHIT-MetaBAT2Refined-Sample53.26	megahit_metabat2_sample53_26	MEGAHIT-MetaBAT2Refined-Sample53.26	Sample2	0	Bacteria	Verrucomicrobiota	Lentisphaeria	Oligosphaerales	Oligosphaeraceae	Oligosphaera	Oligosphaera ethanolica
MEGAHIT-MetaBAT2Refined-Sample53.26	megahit_metabat2_sample53_26	MEGAHIT-MetaBAT2Refined-Sample53.26	Sample301	0	Bacteria	Verrucomicrobiota	Lentisphaeria	Oligosphaerales	Oligosphaeraceae	Oligosphaera	Oligosphaera ethanolica
MEGAHIT-MetaBAT2Refined-Sample53.26	megahit_metabat2_sample53_26	MEGAHIT-MetaBAT2Refined-Sample53.26	Sample302	0	Bacteria	Verrucomicrobiota	Lentisphaeria	Oligosphaerales	Oligosphaeraceae	Oligosphaera	Oligosphaera ethanolica
MEGAHIT-MetaBAT2Refined-Sample53.26	megahit_metabat2_sample53_26	MEGAHIT-MetaBAT2Refined-Sample53.26	Sample303	0	Bacteria	Verrucomicrobiota	Lentisphaeria	Oligosphaerales	Oligosphaeraceae	Oligosphaera	Oligosphaera ethanolica
MEGAHIT-MetaBAT2Refined-Sample53.26	megahit_metabat2_sample53_26	MEGAHIT-MetaBAT2Refined-Sample53.26	Sample310	0	Bacteria	Verrucomicrobiota	Lentisphaeria	Oligosphaerales	Oligosphaeraceae	Oligosphaera	Oligosphaera ethanolica
MEGAHIT-MetaBAT2Refined-Sample53.26	megahit_metabat2_sample53_26	MEGAHIT-MetaBAT2Refined-Sample53.26	Sample311	0	Bacteria	Verrucomicrobiota	Lentisphaeria	Oligosphaerales	Oligosphaeraceae	Oligosphaera	Oligosphaera ethanolica
MEGAHIT-MetaBAT2Refined-Sample53.26	megahit_metabat2_sample53_26	MEGAHIT-MetaBAT2Refined-Sample53.26	Sample312	0	Bacteria	Verrucomicrobiota	Lentisphaeria	Oligosphaerales	Oligosphaeraceae	Oligosphaera	Oligosphaera ethanolica
MEGAHIT-MetaBAT2Refined-Sample53.26	megahit_metabat2_sample53_26	MEGAHIT-MetaBAT2Refined-Sample53.26	Sample319	0	Bacteria	Verrucomicrobiota	Lentisphaeria	Oligosphaerales	Oligosphaeraceae	Oligosphaera	Oligosphaera ethanolica
MEGAHIT-MetaBAT2Refined-Sample53.26	megahit_metabat2_sample53_26	MEGAHIT-MetaBAT2Refined-Sample53.26	Sample321	0	Bacteria	Verrucomicrobiota	Lentisphaeria	Oligosphaerales	Oligosphaeraceae	Oligosphaera	Oligosphaera ethanolica
MEGAHIT-MetaBAT2Refined-Sample53.26	megahit_metabat2_sample53_26	MEGAHIT-MetaBAT2Refined-Sample53.26	Sample322	0	Bacteria	Verrucomicrobiota	Lentisphaeria	Oligosphaerales	Oligosphaeraceae	Oligosphaera	Oligosphaera ethanolica
MEGAHIT-MetaBAT2Refined-Sample53.26	megahit_metabat2_sample53_26	MEGAHIT-MetaBAT2Refined-Sample53.26	Sample37	0	Bacteria	Verrucomicrobiota	Lentisphaeria	Oligosphaerales	Oligosphaeraceae	Oligosphaera	Oligosphaera ethanolica
MEGAHIT-MetaBAT2Refined-Sample53.26	megahit_metabat2_sample53_26	MEGAHIT-MetaBAT2Refined-Sample53.26	Sample53	0.5860666105681663	Bacteria	Verrucomicrobiota	Lentisphaeria	Oligosphaerales	Oligosphaeraceae	Oligosphaera	Oligosphaera ethanolica
MEGAHIT-MetaBAT2Refined-Sample53.26	megahit_metabat2_sample53_26	MEGAHIT-MetaBAT2Refined-Sample53.26	Sample54	0	Bacteria	Verrucomicrobiota	Lentisphaeria	Oligosphaerales	Oligosphaeraceae	Oligosphaera	Oligosphaera ethanolica
MEGAHIT-MetaBAT2Refined-Sample53.26	megahit_metabat2_sample53_26	MEGAHIT-MetaBAT2Refined-Sample53.26	Sample56	0	Bacteria	Verrucomicrobiota	Lentisphaeria	Oligosphaerales	Oligosphaeraceae	Oligosphaera	Oligosphaera ethanolica
MEGAHIT-MetaBAT2Refined-Sample53.26	megahit_metabat2_sample53_26	MEGAHIT-MetaBAT2Refined-Sample53.26	Sample57	0	Bacteria	Verrucomicrobiota	Lentisphaeria	Oligosphaerales	Oligosphaeraceae	Oligosphaera	Oligosphaera ethanolica
MEGAHIT-MetaBAT2Refined-Sample53.26	megahit_metabat2_sample53_26	MEGAHIT-MetaBAT2Refined-Sample53.26	Sample58	0	Bacteria	Verrucomicrobiota	Lentisphaeria	Oligosphaerales	Oligosphaeraceae	Oligosphaera	Oligosphaera ethanolica
MEGAHIT-MetaBAT2Refined-Sample53.26	megahit_metabat2_sample53_26	MEGAHIT-MetaBAT2Refined-Sample53.26	Sample59	0	Bacteria	Verrucomicrobiota	Lentisphaeria	Oligosphaerales	Oligosphaeraceae	Oligosphaera	Oligosphaera ethanolica
MEGAHIT-MetaBAT2Refined-Sample53.26	megahit_metabat2_sample53_26	MEGAHIT-MetaBAT2Refined-Sample53.26	Sample6	0	Bacteria	Verrucomicrobiota	Lentisphaeria	Oligosphaerales	Oligosphaeraceae	Oligosphaera	Oligosphaera ethanolica
MEGAHIT-MetaBAT2Refined-Sample53.26	megahit_metabat2_sample53_26	MEGAHIT-MetaBAT2Refined-Sample53.26	Sample60	0	Bacteria	Verrucomicrobiota	Lentisphaeria	Oligosphaerales	Oligosphaeraceae	Oligosphaera	Oligosphaera ethanolica
MEGAHIT-MetaBAT2Refined-Sample53.26	megahit_metabat2_sample53_26	MEGAHIT-MetaBAT2Refined-Sample53.26	Sample61	0	Bacteria	Verrucomicrobiota	Lentisphaeria	Oligosphaerales	Oligosphaeraceae	Oligosphaera	Oligosphaera ethanolica
MEGAHIT-MetaBAT2Refined-Sample53.26	megahit_metabat2_sample53_26	MEGAHIT-MetaBAT2Refined-Sample53.26	Sample62	0	Bacteria	Verrucomicrobiota	Lentisphaeria	Oligosphaerales	Oligosphaeraceae	Oligosphaera	Oligosphaera ethanolica
MEGAHIT-MetaBAT2Refined-Sample53.26	megahit_metabat2_sample53_26	MEGAHIT-MetaBAT2Refined-Sample53.26	Sample64	0	Bacteria	Verrucomicrobiota	Lentisphaeria	Oligosphaerales	Oligosphaeraceae	Oligosphaera	Oligosphaera ethanolica
MEGAHIT-MetaBAT2Refined-Sample53.26	megahit_metabat2_sample53_26	MEGAHIT-MetaBAT2Refined-Sample53.26	Sample65	0	Bacteria	Verrucomicrobiota	Lentisphaeria	Oligosphaerales	Oligosphaeraceae	Oligosphaera	Oligosphaera ethanolica
MEGAHIT-MetaBAT2Refined-Sample53.26	megahit_metabat2_sample53_26	MEGAHIT-MetaBAT2Refined-Sample53.26	Sample66	0	Bacteria	Verrucomicrobiota	Lentisphaeria	Oligosphaerales	Oligosphaeraceae	Oligosphaera	Oligosphaera ethanolica
MEGAHIT-MetaBAT2Refined-Sample53.26	megahit_metabat2_sample53_26	MEGAHIT-MetaBAT2Refined-Sample53.26	Sample67	0	Bacteria	Verrucomicrobiota	Lentisphaeria	Oligosphaerales	Oligosphaeraceae	Oligosphaera	Oligosphaera ethanolica
MEGAHIT-MetaBAT2Refined-Sample53.26	megahit_metabat2_sample53_26	MEGAHIT-MetaBAT2Refined-Sample53.26	Sample70	0	Bacteria	Verrucomicrobiota	Lentisphaeria	Oligosphaerales	Oligosphaeraceae	Oligosphaera	Oligosphaera ethanolica
MEGAHIT-MetaBAT2Refined-Sample53.26	megahit_metabat2_sample53_26	MEGAHIT-MetaBAT2Refined-Sample53.26	Sample80	0	Bacteria	Verrucomicrobiota	Lentisphaeria	Oligosphaerales	Oligosphaeraceae	Oligosphaera	Oligosphaera ethanolica
MEGAHIT-MetaBAT2Refined-Sample37.2	megahit_metabat2_sample37_2	MEGAHIT-MetaBAT2Refined-Sample37.2	Sample1	0	Bacteria	Actinomycetota	Actinomycetes	Propionibacteriales	Propionibacteriaceae	Propionibacterium	Propionibacterium freudenreichii
MEGAHIT-MetaBAT2Refined-Sample37.2	megahit_metabat2_sample37_2	MEGAHIT-MetaBAT2Refined-Sample37.2	Sample115	0	Bacteria	Actinomycetota	Actinomycetes	Propionibacteriales	Propionibacteriaceae	Propionibacterium	Propionibacterium freudenreichii
MEGAHIT-MetaBAT2Refined-Sample37.2	megahit_metabat2_sample37_2	MEGAHIT-MetaBAT2Refined-Sample37.2	Sample116	0	Bacteria	Actinomycetota	Actinomycetes	Propionibacteriales	Propionibacteriaceae	Propionibacterium	Propionibacterium freudenreichii
MEGAHIT-MetaBAT2Refined-Sample37.2	megahit_metabat2_sample37_2	MEGAHIT-MetaBAT2Refined-Sample37.2	Sample117	0	Bacteria	Actinomycetota	Actinomycetes	Propionibacteriales	Propionibacteriaceae	Propionibacterium	Propionibacterium freudenreichii
MEGAHIT-MetaBAT2Refined-Sample37.2	megahit_metabat2_sample37_2	MEGAHIT-MetaBAT2Refined-Sample37.2	Sample118	0	Bacteria	Actinomycetota	Actinomycetes	Propionibacteriales	Propionibacteriaceae	Propionibacterium	Propionibacterium freudenreichii
MEGAHIT-MetaBAT2Refined-Sample37.2	megahit_metabat2_sample37_2	MEGAHIT-MetaBAT2Refined-Sample37.2	Sample119	0	Bacteria	Actinomycetota	Actinomycetes	Propionibacteriales	Propionibacteriaceae	Propionibacterium	Propionibacterium freudenreichii
MEGAHIT-MetaBAT2Refined-Sample37.2	megahit_metabat2_sample37_2	MEGAHIT-MetaBAT2Refined-Sample37.2	Sample120	0	Bacteria	Actinomycetota	Actinomycetes	Propionibacteriales	Propionibacteriaceae	Propionibacterium	Propionibacterium freudenreichii
MEGAHIT-MetaBAT2Refined-Sample37.2	megahit_metabat2_sample37_2	MEGAHIT-MetaBAT2Refined-Sample37.2	Sample121	0	Bacteria	Actinomycetota	Actinomycetes	Propionibacteriales	Propionibacteriaceae	Propionibacterium	Propionibacterium freudenreichii
MEGAHIT-MetaBAT2Refined-Sample37.2	megahit_metabat2_sample37_2	MEGAHIT-MetaBAT2Refined-Sample37.2	Sample123	0	Bacteria	Actinomycetota	Actinomycetes	Propionibacteriales	Propionibacteriaceae	Propionibacterium	Propionibacterium freudenreichii
MEGAHIT-MetaBAT2Refined-Sample37.2	megahit_metabat2_sample37_2	MEGAHIT-MetaBAT2Refined-Sample37.2	Sample125	0	Bacteria	Actinomycetota	Actinomycetes	Propionibacteriales	Propionibacteriaceae	Propionibacterium	Propionibacterium freudenreichii
MEGAHIT-MetaBAT2Refined-Sample37.2	megahit_metabat2_sample37_2	MEGAHIT-MetaBAT2Refined-Sample37.2	Sample128	0	Bacteria	Actinomycetota	Actinomycetes	Propionibacteriales	Propionibacteriaceae	Propionibacterium	Propionibacterium freudenreichii
MEGAHIT-MetaBAT2Refined-Sample37.2	megahit_metabat2_sample37_2	MEGAHIT-MetaBAT2Refined-Sample37.2	Sample129	0	Bacteria	Actinomycetota	Actinomycetes	Propionibacteriales	Propionibacteriaceae	Propionibacterium	Propionibacterium freudenreichii
MEGAHIT-MetaBAT2Refined-Sample37.2	megahit_metabat2_sample37_2	MEGAHIT-MetaBAT2Refined-Sample37.2	Sample130	0	Bacteria	Actinomycetota	Actinomycetes	Propionibacteriales	Propionibacteriaceae	Propionibacterium	Propionibacterium freudenreichii
MEGAHIT-MetaBAT2Refined-Sample37.2	megahit_metabat2_sample37_2	MEGAHIT-MetaBAT2Refined-Sample37.2	Sample131	0	Bacteria	Actinomycetota	Actinomycetes	Propionibacteriales	Propionibacteriaceae	Propionibacterium	Propionibacterium freudenreichii
MEGAHIT-MetaBAT2Refined-Sample37.2	megahit_metabat2_sample37_2	MEGAHIT-MetaBAT2Refined-Sample37.2	Sample132	0	Bacteria	Actinomycetota	Actinomycetes	Propionibacteriales	Propionibacteriaceae	Propionibacterium	Propionibacterium freudenreichii
[truncated: 19,612 more rows]

## Sheet: Table 2
Supplementary Table S2. Sample metadata including inoculum origin, substrate treatment, pH condition, and experimental replicate information for metagenomic analyses.
[truncated: 277 more rows]

[truncated: 17 more sheets: Table 3, Table 4, Table 5, Table 6, Table 7, Table 8, Table 9, Table 10, Table 11, Table 12, Table 13, Table 14, Table 15, Table 16, Table 17, Table 18 , Table S19]
