# Supplementary material for: Environmental selection constrains metabolic network architecture despite taxonomic turnover in anaerobic digestion communities
Source: ISME J. 2026 Jun 8;20(1):wrag145. doi: 10.1093/ismejo/wrag145 (PMC13325402; doi:10.1093/ismejo/wrag145)
Supplement: Supplementary_material_wrag145 [file supplementary_material_wrag145.zip › Supplementary Table S14.xlsx]

## Sheet: Sheet1
Supplementary Table S14. Raw metabolite measurements at the end of the enrichment.
Source	Sugar	pH	ID	OD	yeast_extract_%	CH4 _umol	h2_umol	acetate_mmol/L	succinate_mmol/L	lactate_mmol/L	formate_mmol/L	propionate_mmol/L	butyrate_mmol/L
1	None	7.5	alpha	0.43	0.2	303.012	0.578942	15.19	0	0	0	0	0
1	None	7.5	beta	0.41	0.2	335.484	0.541687	10.055	0	0	0	0	0
1	None	7.5	gamma	0.41	0.2	296.605	0.591146	17.113	0	0	0	0	0
1	Glucose	7.5	alpha	1.2	0.2	240.889	0.264772	31.505	0	0	0	0	0
1	Glucose	7.5	beta	1.1	0.2	252.802	0.30283	29.831	0	0	0	10.929	16.933
1	Glucose	7.5	gamma	1.4	0.2	237.176	0.33738	36.073	0	0	0	9.113	0
1	Cellobiose	7.5	alpha	1	0.2	87.7404	0	13.763	0	0	0	0	0
1	Cellobiose	7.5	beta	1.4	0.2	93.3939	0	10.705	0	0	0	8.851	0
1	Cellobiose	7.5	gamma	1.1	0.2	93.966	0	9.382	0	0	0	8.47	0
1	None	6.5	alpha	0.59	0.2	114.847	0	14.167	0	0	0	17.354	0
1	None	6.5	beta	0.7	0.2	117.175	0	11.034	0	0	0	8.883	0
1	None	6.5	gamma	0.44	0.2	109.565	0	9.372	0	0	0	8.47	14.803
1	Glucose	6.5	alpha	0.9	0.2	0	2.82314	23.844	0	0	0	0	17.637
1	Glucose	6.5	beta	1.3	0.2	0	3.41278	9.456	0	0	0	0	0
1	Glucose	6.5	gamma	1	0.2	0	3.27341	8.983	0	0	20.066	8.12	20.675
1	Cellobiose	6.5	alpha	1.5	0.2	0	6.85159	0	0	0	0	6.759	14.722
1	Cellobiose	6.5	beta	2	0.2	0	6.75193	5.604	0	2.752	13.457	0	21.325
1	Cellobiose	6.5	gamma	2	0.2	0	6.9493	0	0	0	10.836	0	14.77
1	None	5.5	alpha	0.55	0.2	80.7269	0.0605698	7.13	0	0	0	0	0
1	None	5.5	beta	0.57	0.2	77.4011	0.0662926	7.07	0	0	0	0	0
1	None	5.5	gamma	0.44	0.2	86.1839	0.0879771	6.46	0	0	0	0	0
1	Glucose	5.5	alpha	1.1	0.2	0	8.54528	0	0	27.073	0	0	0
1	Glucose	5.5	beta	1.2	0.2	0	8.23267	0	0	9.865	0	0	0
1	Glucose	5.5	gamma	1.1	0.2	0	8.15257	0	0	24.471	0	0	0
1	Cellobiose	5.5	alpha	1.2	0.2	0	0.177889	0	0	16.278	0	0	0
1	Cellobiose	5.5	beta	1.1	0.2	0	0.154792	0	0	18.989	0	7.375	0
1	Cellobiose	5.5	gamma	0.9	0.2	0	0.183831	0	0	13.713	0	3.6875	0
2	None	7.5	alpha	0.57	0.2	317.057	0	5.724	0	0	0	0	0
2	None	7.5	beta	0.64	0.2	343.833	0	17.66	0	0	0	0	0
2	None	7.5	gamma	0.4	0.2	370.585	0	7.022	0	0	0	0	0
2	Glucose	7.5	alpha	1.1	0.2	363.921	0.656288	18.531	0	0	0	0	0
2	Glucose	7.5	beta	1.5	0.2	422.581	0.711251	15.773	0	0	0	0	0
2	Glucose	7.5	gamma	1.2	0.2	395.391	0.74159	10.923	0	0	0	0	0
2	Cellobiose	7.5	alpha	1	0.2	2.33071	0	10.011	0	0	17.86	6.815	15.538
2	Cellobiose	7.5	beta	1	0.2	3.06752	0.011152	9.307	0	0	10.051	7.154	15.702
2	Cellobiose	7.5	gamma	1.2	0.2	2.80125	0	7.984	0	0	0	0	14.173
2	None	6.5	alpha	0.38	0.2	24.8307	0.53096	10.127	0	0	13.355	6.816	15.538
2	None	6.5	beta	0.5	0.2	21.4748	0.667901	9.307	0	0	17.86	7.228	15.702
2	None	6.5	gamma	0.6	0.2	18.9675	0.809672	8.017	0	0	10.051	0	14.173
2	Glucose	6.5	alpha	1.3	0.2	0	0.417684	6.64	0	0	13.9555	7.028	15.619
2	Glucose	6.5	beta	1.1	0.2	0	0.508745	0	0	0	16.4	0	14.5
2	Glucose	6.5	gamma	1.7	0.2	0	0.456613	9.627	0	0	0	6.484	17.468
2	Cellobiose	6.5	alpha	1.6	0.2	0	8.3189
2	Cellobiose	6.5	beta	1.2	0.2	0	8.10044	0	0	2.737	21.343	6.606	21.325
2	Cellobiose	6.5	gamma	1.5	0.2	0	8.66016	10.823	0	0	0	0	28.714
2	None	5.5	alpha	0.44	0.2	16.1221	0.771437	9.341	0	0	0	7.521	16.531
2	None	5.5	beta	0.38	0.2	14.292	0.785325	9.307	0	0	0	6.837	15.631
2	None	5.5	gamma	0.33	0.2	14.6007	0.796573	10.055	0	0	0	6.833	15.687
2	Glucose	5.5	alpha	1	0.2	0	0.513164	0	0	2.551	0	0	0
2	Glucose	5.5	beta	1	0.2	0	0.453772	0	0	2.601	0	0	0
2	Glucose	5.5	gamma	1.3	0.2	0	0.533261	0	0	2.523	0	0	0
2	Cellobiose	5.5	alpha	1.4	0.2	0	0.092845	0	0	32.929	0	0	0
2	Cellobiose	5.5	beta	1.3	0.2	0	0.0785067	0	0	36.65	0	0	0
2	Cellobiose	5.5	gamma	1.5	0.2	0	0.102534	0	0	41.358	0	0	0
3	None	7.5	alpha	0.54	0.2	33.4943	0	6.919	0	0	0	0	0
3	None	7.5	beta	0.44	0.2	45.2498	0	6.125	0	0	0	0	0
3	None	7.5	gamma	0.49	0.2	41.1147	0	12.661	0	0	0	0	0
3	Glucose	7.5	alpha	0.01	0	0	0	0	0	0	0	0	0
3	Glucose	7.5	beta	0.03	0.2	0	0	0	0	0	0	0	0
3	Glucose	7.5	gamma	0.8	0.2	6.71216	0	23.265	0	0	0	8.84	24.763
3	Cellobiose	7.5	alpha	1.2	0.2	4.42769	0.497006	9.464	0	0	0	5.94	14.687
3	Cellobiose	7.5	beta	0.9	0.2	2.9663	0.480422	5.804	0	0	0	5.925	14.813
3	Cellobiose	7.5	gamma	1.1	0.2	5.49581	0.541493	5.731	0	1.979	12.429	5.886	14.111
3	None	6.5	alpha	0.38	0.2	187.604	0	9.51	0	0	0	5.94	14.183
3	None	6.5	beta	0.51	0.2	218.027	0	5.804	0	0	12.9	5.925	14.81
3	None	6.5	gamma	0.51	0.2	220.058	0	12.832	0	0	19.992	0	18.692
3	Glucose	6.5	alpha	1.5	0.2	0	6.19813	9.886	0	0	0	0	20.475
3	Glucose	6.5	beta	1.4	0.2	0	6.00483	9.912	0	0	0	0	14.52
3	Glucose	6.5	gamma	1.5	0.2	0	5.82493	6.7	0	0	0	0	22.384
3	Cellobiose	6.5	alpha	1.7	0.2	0	9.81511	5.696	0	0	10.823	0	14.332
3	Cellobiose	6.5	beta	1.9	0.2	0	10.2201	0	0	2.24	11.431	0	14.557
3	Cellobiose	6.5	gamma	1.6	0.2	0	8.90117	10.104	0	0	11.765	0	14.758
3	None	5.5	alpha	0.43	0.2	107.88	0	6.783	0	0	0	7.195	14.379
3	None	5.5	beta	0.36	0.2	96.8052	0	9.891	0	0	0	7.216	15.297
3	None	5.5	gamma	0.32	0.2	108.631	0	6.971	0	0	0	6.953	15.725
3	Glucose	5.5	alpha	0.8	0.2	0	0	0	0	21.685	0	0	0
3	Glucose	5.5	beta	0.5	0.2	0	0	0	0	10.97	0	7.302	0
3	Glucose	5.5	gamma	0.9	0.2	0	0	0	0	12.412	0	0	0
3	Cellobiose	5.5	alpha	1.2	0.2	0	0	0	0	35.237	0	0	0
3	Cellobiose	5.5	beta	1.4	0.2	0	0	0	0	33.914	0	0	0
3	Cellobiose	5.5	gamma	1.2	0.2	0	0	0	0	34.434	0	0	0
4	Glucose	6.5	alpha	1.2	0	180.485	0.899844	12.5275	0	0	0	5.067	10.4015
4	Glucose	6.5	beta	1.2	0	272.248	0	14.0435	0	0	0	4.266	11.8605
4	Glucose	6.5	gamma	1.1	0	217.092	0	15.8815	0	0	0	4.3165	10.5155
4	Xylose	6.5	alpha	1.1	0	142.771	0.137896	20.0275	0	0	0	2.4735	10.745
4	Xylose	6.5	beta	1	0	163.939	0.574692	16.0215	0	0	0	3.8685	11.2225
4	Xylose	6.5	gamma	1.3	0	194.643	0.238901	17.336	0	0	0	3.118	5.454
4	Glucose+Xylose	6.5	alpha	1.2	0	185.601	0.0570435	17.1785	0	0	9.5	3.1235	10.2235
4	Glucose+Xylose	6.5	beta	1.1	0	154.173	0.366231	18.414	0	0	9.57	3.864	10.253
4	Glucose+Xylose	6.5	gamma	1.2	0	55.1069	0.047435	18.2545	0	0	9.625	5.033	8.7705
