# Supplementary material for: Environmental selection constrains metabolic network architecture despite taxonomic turnover in anaerobic digestion communities
Source: ISME J. 2026 Jun 8;20(1):wrag145. doi: 10.1093/ismejo/wrag145 (PMC13325402; doi:10.1093/ismejo/wrag145)
Supplement: Supplementary_material_wrag145 [file supplementary_material_wrag145.zip › Supplementary Table S15.xlsx]

## Sheet: Sheet1
Supplementary Table S15. Raw metabolite measurements of short-chain carboxylates and gaseous metabolites across transfers for glucose-, xylose-, and mixed-sugar enrichments.
ID	Replicate	week	Sugar	CH4 _umol	h2_umol	acetate_mmol/L	succinate_mmol/L	lactate_mmol/L	formate_mmol/L	propionate_mmol/L	butyrate_mmol/L
gluc_a	1	1	glucose	3.05838	5.36583	9.066	0	1.291	7.077	4.39	8.8175
gluc_b	2	1	glucose	3.69652	5.54902	10.8535	0	0	11.622	4.443	8.037
gluc_c	3	1	glucose	3.6224	0.515948	8.9725	0	0	4.302	2.8205	9.5365
xylose_a	1	1	xylose	3.40197	1.30555	11.0345	0	0	4.961	5.525	8.6175
xylose_b	2	1	xylose	2.41309	3.37501	10.8665	0	0	5.2795	5.6085	8.999
xylose_c	3	1	xylose	1.59392	0.941858	12.3775	0	0	13.157	8.558	7.3845
both_a	1	1	both	2.05293	5.88901	16.3415	0	0	4.2395	6.435	9.2965
both_b	2	1	both	2.37378	4.05998	15.9845	0	0	12.125	3.706	10.9775
both_c	3	1	both	2.98826	3.29747	12.859	0	0	10.415	4.413	8.52
gluc_a	1	2	glucose	112.146	7.076	8.617	0	0	0	4.0355	11.3
gluc_b	2	2	glucose	5.7083	7.82094	12.0965	0	0	0	3.5325	9.7575
gluc_c	3	2	glucose	69.2264	4.20082	13.257	0	0	0	3.065	10.034
xylose_a	1	2	xylose	29.2971	6.43964	17.5855	0	0	0	2.4985	10.122
xylose_b	2	2	xylose	6.99477	1.19282	14.135	0	0	0	4.4965	9.824
xylose_c	3	2	xylose	16.0234	4.14852	14.099	0	0	0	4.599	9.8075
both_a	1	2	both	24.3616	3.19996	11.854	0	0	0	5.742	11.042
both_b	2	2	both	4.73125	6.93726	11.589	0	0	0	3.796	11.589
both_c	3	2	both	23.5371	6.6217	10.2865	0	0	0	3.92	10.437
gluc_a	1	3	glucose	117.343	0.768086	13.427	0	0	0	3.8615	10.8535
gluc_b	2	3	glucose	9.11427	2.73145	11.424	0	0	0	3.634	9.8711
gluc_c	3	3	glucose	145.961	0.342422	11.135	0	0	0	3.568	10.7605
xylose_a	1	3	xylose	53.331	0.419909	19.67	0	0	0	2.714	10.132
xylose_b	2	3	xylose	46.6526	0.964364	13.802	0	0	0	3.2945	11.286
xylose_c	3	3	xylose	73.1971	0.143155	16.5825	0	0	0	3.459	9.686
both_a	1	3	both	48.8758	1.89403	14.59	0	0	0	2.607	8.657
both_b	2	3	both	42.6144	1.92838	14.2235	0	0	0	2.566	8.973
both_c	3	3	both	54.002	1.78343	18.5665	0	0	0	3.0235	8.57
gluc_a	1	6	glucose	88.0779	1.70233	13.465	0	0	0	5.1715	9.5855
gluc_b	2	6	glucose	40.934	3.84698	12.67	0	0	0	4.147	10.7445
gluc_c	3	6	glucose	152.816	1.38841	13.179	0	0	0	3.761	10.696
xylose_a	1	6	xylose	198.306	0.0616455	17.204	0	0	0	3.174	10.5405
xylose_b	2	6	xylose	226.244	0.112159	15.72	0	0	0	3.289	10.697
xylose_c	3	6	xylose	74.8489	0.201604	15.076	0	0	0	2.937	9.7645
both_a	1	6	both	129.981	0.0506815	18.227	0	0	0	2.9345	10.8305
both_b	2	6	both	175.531	0.231062	19.73	0	0	21.6755	2.2625	10.9425
both_c	3	6	both	41.3741	0	22.195	0	0	0	3.3935	11.466
gluc_a	1	8	glucose	180.485	0.899844	12.5275	0	0	0	5.067	10.4015
gluc_b	2	8	glucose	272.248	0	14.0435	0	0	0	4.266	11.8605
gluc_c	3	8	glucose	217.092	0	15.8815	0	0	0	4.3165	10.5155
xylose_a	1	8	xylose	142.771	0.137896	20.0275	0	0	0	2.4735	10.745
xylose_b	2	8	xylose	163.939	0.574692	16.0215	0	0	0	3.8685	11.2225
xylose_c	3	8	xylose	194.643	0.238901	17.336	0	0	0	3.118	5.454
both_a	1	8	both	185.601	0.0570435	17.1785	0	0	9.5	3.1235	10.2235
both_b	2	8	both	154.173	0.366231	18.414	0	0	9.57	3.864	10.253
both_c	3	8	both	55.1069	0.047435	18.2545	0	0	9.625	5.033	8.7705
